# Supplementary material for: Metformin Treatment Modulates Long Non-Coding RNA Isoforms Expression in Human Cells
Source: Noncoding RNA. 2022 Oct 12;8(5):68. doi: 10.3390/ncrna8050068 (PMC9607547; doi:10.3390/ncrna8050068)
Supplement: Supplementary file 1 [file ncrna-08-00068-s001.zip]

Archive with 5 entries (5 files):
- Supplementary_material_v2.pdf
- Sup_Table_1.xlsx
- Sup_table_2.xlsx
- Sup_table_3.xlsx
- Sup_table_4.xlsx
