# Supplementary material for: Metformin Treatment Modulates Long Non-Coding RNA Isoforms Expression in Human Cells
Source: Noncoding RNA. 2022 Oct 12;8(5):68. doi: 10.3390/ncrna8050068 (PMC9607547; doi:10.3390/ncrna8050068)
Supplement: Supplementary file 1 [file ncrna-08-00068-s001.zip › Sup_Table_1.xlsx]

## Sheet: Sup_Table_1
SRA Project	Cell type	Total replicates	Used replicates	Deph	Read lenght	Dosage (mM)	Hours post treatment	Paper	Year	Title
PRJNA277028	PANC-1 cells	32 (8 controls, 8 met only, 8 asp only, 8 asp e met)	16 (8 met and 8 control)	~20M	150	5 mM	72	https://doi.org/10.18632/oncotarget.4126	2015	Metformin combined with aspirin significantly inhibit pancreatic cancer cell growth in vitro and in vivo by suppressing anti-apoptotic proteins Mcl-1 and Bcl-2
PRJNA324847	Primary human hepatocytes	12 ( 3 met, 3 controls, 3 met independent of AMPK, 3 controls independent of AMPK)	6 (3 met and 3 controls	~30M	100	2.5 mM	8	https://journals.plos.org/plosgenetics/article?id=10.1371/journal.pgen.1006449	2016	Genomic Characterization of Metformin Hepatic Response
PRJNA577137	human embryonic stem cells (HEsC)	9 (3 met 25, 3 met 10 e 3 ctrl)	9 (3 met 25, 3 met 10 e 3 ctrl)	~60M	100	25mM e 10mM	48	https://pubmed.ncbi.nlm.nih.gov/26528939/	2015	In Vitro and In Vivo Modulation of Alternative Splicing by the Biguanide Metformin
PRJNA612620	lung (A549) and kidney cancer (786-O-NC)	24 (3 Met e 3 ctrl of the two cell types and GDP1 knockdown samples)	12 (3 met and 3 control of each cell type	~20M	150	32.27 mM for A549 and 69.97 mM for kidney cancer	48	https://cancerres.aacrjournals.org/content/80/11/2150	2020	GPD1 enhances the anti-cancer effects of metformin by synergistically increasing total cellular glycerol-3-phosphate
