# Supplementary material for: Metformin Treatment Modulates Long Non-Coding RNA Isoforms Expression in Human Cells
Source: Noncoding RNA. 2022 Oct 12;8(5):68. doi: 10.3390/ncrna8050068 (PMC9607547; doi:10.3390/ncrna8050068)
Supplement: Supplementary file 1 [file ncrna-08-00068-s001.zip › Sup_table_2.xlsx]

## Sheet: Lung
transcript_id	log2FC	pvalue	qvalue	transcript_name	gene_name	transcript_type
ENST00000442987.3	-1.98887	1.83776e-07	6.8465e-07	CICP27-201	CICP27	processed_pseudogene
ENST00000655252.1	0.998466	1.83776e-07	6.8465e-07	AL627309.5-206	AL627309.5	lncRNA
ENST00000424587.7	-1.0667	0.0349241	0.118395	AP006222.1-206	AP006222.1	processed_transcript
ENST00000599771.6	-1.82228	0.0349241	0.118395	AL732372.2-214	AL732372.2	processed_transcript
ENST00000514057.1	-1.75483	1.83776e-07	6.8465e-07	MTATP6P1-201	MTATP6P1	unprocessed_pseudogene
ENST00000506640.2	-1.42061	1.83776e-07	6.8465e-07	AL669831.1-201	AL669831.1	processed_transcript
ENST00000623070.4	1.99994	1.83776e-07	6.8465e-07	LINC01128-213	LINC01128	lncRNA
ENST00000473798.1	1.93863	1.83776e-07	6.8465e-07	LINC00115-201	LINC00115	lncRNA
ENST00000448179.1	-1.73614	1.83776e-07	6.8465e-07	AL645608.2-201	AL645608.2	lncRNA
ENST00000609207.1	-2.08839	1.83776e-07	6.8465e-07	LINC02593-203	LINC02593	retained_intron
ENST00000622503.5	-2.36443	0.0436777	0.126743	SAMD11-215	SAMD11	protein_coding
ENST00000341065.8	-1.14058	1.83776e-07	6.8465e-07	SAMD11-201	SAMD11	protein_coding
ENST00000477976.5	0.774646	0.0459336	0.127802	NOC2L-203	NOC2L	retained_intron
ENST00000606034.1	2.18679	1.83776e-07	6.8465e-07	AL645608.7-201	AL645608.7	lncRNA
ENST00000428771.6	5.07913	1.83776e-07	6.8465e-07	HES4-202	HES4	protein_coding
ENST00000481869.1	4.34392	1.83776e-07	6.8465e-07	HES4-203	HES4	retained_intron
ENST00000484667.2	2.08156	1.83776e-07	6.8465e-07	HES4-204	HES4	protein_coding
ENST00000649529.1	0.576524	0.0469043	0.128176	ISG15-203	ISG15	protein_coding
ENST00000379370.7	-0.831477	1.83776e-07	6.8465e-07	AGRN-201	AGRN	protein_coding
ENST00000461111.1	0.883073	1.83776e-07	6.8465e-07	AGRN-202	AGRN	retained_intron
ENST00000433695.1	2.41752	1.83776e-07	6.8465e-07	AL390719.1-205	AL390719.1	processed_transcript
ENST00000451054.1	2.63008	1.83776e-07	6.8465e-07	AL390719.1-206	AL390719.1	processed_transcript
ENST00000442292.2	1.29759	0.0383969	0.123192	AL645608.8-201	AL645608.8	lncRNA
ENST00000421241.7	-2.69462	1.83776e-07	6.8465e-07	C1orf159-205	C1orf159	protein_coding
ENST00000660930.1	0.94169	1.83776e-07	6.8465e-07	SDF4-208	SDF4	protein_coding
ENST00000494748.1	1.08315	1.83776e-07	6.8465e-07	SDF4-207	SDF4	retained_intron
ENST00000478938.1	1.55001	0.0422899	0.126146	SDF4-206	SDF4	retained_intron
ENST00000379198.5	-3.76497	1.83776e-07	6.8465e-07	B3GALT6-201	B3GALT6	protein_coding
ENST00000462849.1	1.82205	0.0349241	0.118395	C1QTNF12-202	C1QTNF12	retained_intron
ENST00000478606.1	2.27247	1.83776e-07	6.8465e-07	C1QTNF12-204	C1QTNF12	retained_intron
ENST00000330388.2	1.9069	1.83776e-07	6.8465e-07	C1QTNF12-201	C1QTNF12	protein_coding
ENST00000468365.1	1.29966	0.0405855	0.12501	C1QTNF12-203	C1QTNF12	retained_intron
ENST00000486627.1	1.53608	0.0349241	0.118395	C1QTNF12-205	C1QTNF12	retained_intron
ENST00000349431.11	-1.52703	1.83776e-07	6.8465e-07	UBE2J2-202	UBE2J2	protein_coding
ENST00000464036.5	-1.77404	0.0459336	0.127802	UBE2J2-210	UBE2J2	nonsense_mediated_decay
ENST00000492936.5	-1.23617	0.0405855	0.12501	ACAP3-212	ACAP3	retained_intron
ENST00000354700.10	-1.04113	1.83776e-07	6.8465e-07	ACAP3-202	ACAP3	protein_coding
ENST00000493657.1	2.68633	1.83776e-07	6.8465e-07	PUSL1-205	PUSL1	retained_intron
ENST00000435064.6	-1.5398	1.83776e-07	6.8465e-07	INTS11-208	INTS11	protein_coding
ENST00000462432.5	0.962297	0.0383969	0.123192	INTS11-212	INTS11	processed_transcript
ENST00000478641.5	1.47121	1.83776e-07	6.8465e-07	INTS11-216	INTS11	retained_intron
ENST00000496353.1	2.8386	1.83776e-07	6.8465e-07	INTS11-221	INTS11	retained_intron
ENST00000343938.9	-0.953081	1.83776e-07	6.8465e-07	CPTP-201	CPTP	protein_coding
ENST00000378888.10	1.84684	1.83776e-07	6.8465e-07	DVL1-201	DVL1	protein_coding
ENST00000634054.1	2.52534	1.83776e-07	6.8465e-07	DVL1-208	DVL1	retained_intron
ENST00000633096.1	1.8322	1.83776e-07	6.8465e-07	DVL1-207	DVL1	retained_intron
ENST00000472445.1	3.19127	1.83776e-07	6.8465e-07	DVL1-203	DVL1	retained_intron
ENST00000338338.9	-0.86076	1.83776e-07	6.8465e-07	AURKAIP1-202	AURKAIP1	protein_coding
ENST00000321751.9	-1.00499	0.0469043	0.128176	AURKAIP1-201	AURKAIP1	protein_coding
ENST00000482621.5	-2.6445	0.0383969	0.123192	CCNL2-215	CCNL2	nonsense_mediated_decay
ENST00000463260.5	2.19189	1.83776e-07	6.8465e-07	CCNL2-206	CCNL2	retained_intron
ENST00000418865.6	-0.514315	1.83776e-07	6.8465e-07	CCNL2-204	CCNL2	retained_intron
ENST00000473872.5	1.65997	1.83776e-07	6.8465e-07	CCNL2-210	CCNL2	retained_intron
ENST00000448629.6	-2.69377	1.83776e-07	6.8465e-07	MRPL20-AS1-204	MRPL20-AS1	lncRNA
ENST00000344843.12	-0.808368	1.83776e-07	6.8465e-07	MRPL20-201	MRPL20	protein_coding
ENST00000492508.1	1.33465	0.0349241	0.118395	MRPL20-205	MRPL20	protein_coding
ENST00000338660.5	-2.62205	1.83776e-07	6.8465e-07	VWA1-201	VWA1	protein_coding
ENST00000476993.2	-1.55011	1.83776e-07	6.8465e-07	VWA1-203	VWA1	protein_coding
ENST00000378785.7	1.6496	1.83776e-07	6.8465e-07	ATAD3C-201	ATAD3C	protein_coding
ENST00000474481.1	1.48239	0.0349241	0.118395	ATAD3B-204	ATAD3B	retained_intron
ENST00000378756.8	-1.75445	1.83776e-07	6.8465e-07	ATAD3A-203	ATAD3A	protein_coding
ENST00000672388.1	2.39676	1.83776e-07	6.8465e-07	ATAD3A-208	ATAD3A	retained_intron
ENST00000359060.5	1.06673	1.83776e-07	6.8465e-07	SSU72-202	SSU72	protein_coding
ENST00000422725.4	-3.0691	1.83776e-07	6.8465e-07	FNDC10-201	FNDC10	protein_coding
ENST00000508455.1	1.09323	0.047778	0.128264	MIB2-224	MIB2	retained_intron
ENST00000341832.11	-0.710553	0.0405855	0.12501	CDK11B-203	CDK11B	protein_coding
ENST00000340677.9	-1.93524	0.0494415	0.128963	CDK11B-201	CDK11B	protein_coding
ENST00000611123.1	-0.749387	0.0459336	0.127802	SLC35E2B-203	SLC35E2B	protein_coding
ENST00000480991.1	1.94607	1.83776e-07	6.8465e-07	SLC35E2B-201	SLC35E2B	retained_intron
ENST00000481276.1	2.65305	1.83776e-07	6.8465e-07	SLC35E2B-202	SLC35E2B	retained_intron
ENST00000596308.1	1.23253	0.0422899	0.126146	AL691432.1-201	AL691432.1	processed_transcript
ENST00000404249.8	-1.39106	0.0422899	0.126146	CDK11A-208	CDK11A	protein_coding
ENST00000358779.9	-2.03969	1.83776e-07	6.8465e-07	CDK11A-204	CDK11A	protein_coding
ENST00000598846.1	-0.92413	1.83776e-07	6.8465e-07	AL031282.2-201	AL031282.2	lncRNA
ENST00000417099.1	-1.39091	1.83776e-07	6.8465e-07	AL031282.1-202	AL031282.1	processed_transcript
ENST00000475229.2	-1.97808	1.83776e-07	6.8465e-07	SLC35E2A-202	SLC35E2A	processed_transcript
ENST00000341426.9	-1.42978	1.83776e-07	6.8465e-07	NADK-201	NADK	protein_coding
ENST00000610897.4	1.46192	1.83776e-07	6.8465e-07	GNB1-209	GNB1	protein_coding
ENST00000461893.5	1.42188	1.83776e-07	6.8465e-07	GNB1-205	GNB1	retained_intron
ENST00000471354.1	2.35522	0.0494415	0.128963	GNB1-206	GNB1	retained_intron
ENST00000439272.6	3.18974	1.83776e-07	6.8465e-07	GNB1-204	GNB1	protein_coding
ENST00000469374.5	-1.84371	1.83776e-07	6.8465e-07	MORN1-206	MORN1	retained_intron
ENST00000449373.2	-1.21974	0.047778	0.128264	MORN1-205	MORN1	protein_coding
ENST00000602865.1	-2.89266	1.83776e-07	6.8465e-07	AL513477.1-201	AL513477.1	processed_transcript
ENST00000605895.6	-1.93302	1.83776e-07	6.8465e-07	RER1-209	RER1	protein_coding
ENST00000493207.1	1.43969	0.0349241	0.118395	RER1-208	RER1	retained_intron
ENST00000443438.5	-1.62453	0.0349241	0.118395	RER1-205	RER1	protein_coding
ENST00000462129.1	1.60248	0.0469043	0.128176	RER1-206	RER1	retained_intron
ENST00000419916.8	-2.03591	0.0422899	0.126146	PRXL2B-204	PRXL2B	protein_coding
ENST00000356575.9	-2.26619	1.83776e-07	6.8465e-07	MEGF6-202	MEGF6	protein_coding
ENST00000294599.8	-2.08413	1.83776e-07	6.8465e-07	MEGF6-201	MEGF6	protein_coding
ENST00000378344.7	1.53215	1.83776e-07	6.8465e-07	TPRG1L-202	TPRG1L	protein_coding
ENST00000378322.7	-1.87319	1.83776e-07	6.8465e-07	WRAP73-202	WRAP73	protein_coding
ENST00000270708.12	-1.05203	1.83776e-07	6.8465e-07	WRAP73-201	WRAP73	protein_coding
ENST00000462356.5	1.07049	0.047778	0.128264	LRRC47-202	LRRC47	retained_intron
ENST00000676046.1	1.39538	0.0405855	0.12501	CEP104-225	CEP104	retained_intron
ENST00000474140.1	2.03249	1.83776e-07	6.8465e-07	C1orf174-202	C1orf174	retained_intron
ENST00000361605.4	0.997197	1.83776e-07	6.8465e-07	C1orf174-201	C1orf174	protein_coding
ENST00000680054.1	1.95594	1.83776e-07	6.8465e-07	C1orf174-207	C1orf174	nonsense_mediated_decay
ENST00000680535.1	2.72039	1.83776e-07	6.8465e-07	C1orf174-210	C1orf174	protein_coding
ENST00000378156.9	-1.61367	1.83776e-07	6.8465e-07	NPHP4-201	NPHP4	protein_coding
ENST00000666163.1	-1.48123	1.83776e-07	6.8465e-07	KCNAB2-242	KCNAB2	protein_coding
ENST00000262450.8	-3.34164	1.83776e-07	6.8465e-07	CHD5-201	CHD5	protein_coding
ENST00000234875.9	0.520562	1.83776e-07	6.8465e-07	RPL22-201	RPL22	protein_coding
ENST00000480661.1	1.66841	1.83776e-07	6.8465e-07	RPL22-206	RPL22	retained_intron
ENST00000471204.5	0.953441	1.83776e-07	6.8465e-07	RPL22-205	RPL22	protein_coding
ENST00000466994.5	-1.57995	1.83776e-07	6.8465e-07	RNF207-203	RNF207	retained_intron
ENST00000377939.5	-3.21798	1.83776e-07	6.8465e-07	RNF207-201	RNF207	protein_coding
ENST00000485539.5	-1.74246	1.83776e-07	6.8465e-07	RNF207-206	RNF207	retained_intron
ENST00000496676.5	-2.15163	1.83776e-07	6.8465e-07	RNF207-209	RNF207	retained_intron
ENST00000492476.1	-1.86095	0.0349241	0.118395	RNF207-207	RNF207	retained_intron
ENST00000343813.10	-1.01754	1.83776e-07	6.8465e-07	ICMT-201	ICMT	protein_coding
ENST00000489498.5	-1.84074	1.83776e-07	6.8465e-07	ICMT-203	ICMT	nonsense_mediated_decay
ENST00000377893.3	-1.62131	1.83776e-07	6.8465e-07	GPR153-201	GPR153	protein_coding
ENST00000377855.6	1.31182	1.83776e-07	6.8465e-07	ACOT7-204	ACOT7	protein_coding
ENST00000377836.8	1.36246	1.83776e-07	6.8465e-07	HES2-202	HES2	protein_coding
ENST00000377834.8	-1.10385	1.83776e-07	6.8465e-07	HES2-201	HES2	protein_coding
ENST00000462798.1	1.75333	1.83776e-07	6.8465e-07	NOL9-203	NOL9	retained_intron
ENST00000482360.5	0.986247	0.0349241	0.118395	ZBTB48-206	ZBTB48	retained_intron
ENST00000498342.5	2.81771	1.83776e-07	6.8465e-07	ZBTB48-208	ZBTB48	retained_intron
ENST00000377658.8	1.59621	1.83776e-07	6.8465e-07	KLHL21-201	KLHL21	protein_coding
ENST00000377663.3	2.34295	1.83776e-07	6.8465e-07	KLHL21-202	KLHL21	protein_coding
ENST00000377648.5	1.39397	1.83776e-07	6.8465e-07	PHF13-201	PHF13	protein_coding
ENST00000377577.10	-3.11824	1.83776e-07	6.8465e-07	DNAJC11-202	DNAJC11	protein_coding
ENST00000485073.5	-1.67343	0.0349241	0.118395	DNAJC11-211	DNAJC11	processed_transcript
ENST00000490738.5	1.68911	1.83776e-07	6.8465e-07	CAMTA1-213	CAMTA1	processed_transcript
ENST00000303635.12	1.00963	0.0383969	0.123192	CAMTA1-201	CAMTA1	protein_coding
ENST00000557126.5	1.32761	0.0494415	0.128963	CAMTA1-216	CAMTA1	protein_coding
ENST00000054666.11	-0.653898	1.83776e-07	6.8465e-07	VAMP3-201	VAMP3	protein_coding
ENST00000470357.1	1.20761	1.83776e-07	6.8465e-07	VAMP3-202	VAMP3	protein_coding
ENST00000602406.1	1.2762	0.0349241	0.118395	Z98884.2-201	Z98884.2	lncRNA
ENST00000377541.5	2.48803	1.83776e-07	6.8465e-07	PER3-203	PER3	protein_coding
ENST00000614998.4	-2.31493	1.83776e-07	6.8465e-07	PER3-209	PER3	protein_coding
ENST00000361923.2	-2.1586	0.0486614	0.128687	PER3-201	PER3	protein_coding
ENST00000602883.1	3.14817	1.83776e-07	6.8465e-07	PER3-207	PER3	retained_intron
ENST00000463106.1	1.27455	0.0383969	0.123192	PER3-204	PER3	retained_intron
ENST00000493678.5	-1.35423	1.83776e-07	6.8465e-07	PARK7-209	PARK7	protein_coding
ENST00000377482.10	0.80842	1.83776e-07	6.8465e-07	ERRFI1-201	ERRFI1	protein_coding
ENST00000467067.1	1.40323	1.83776e-07	6.8465e-07	ERRFI1-202	ERRFI1	protein_coding
ENST00000480342.5	2.45074	1.83776e-07	6.8465e-07	RERE-213	RERE	retained_intron
ENST00000234590.10	-0.871216	1.83776e-07	6.8465e-07	ENO1-201	ENO1	protein_coding
ENST00000464920.2	0.901929	1.83776e-07	6.8465e-07	ENO1-203	ENO1	retained_intron
ENST00000645609.1	-2.56302	1.83776e-07	6.8465e-07	ENO1-210	ENO1	retained_intron
ENST00000489867.2	-1.17306	0.0422899	0.126146	ENO1-205	ENO1	protein_coding
ENST00000486051.5	1.37968	1.83776e-07	6.8465e-07	ENO1-204	ENO1	retained_intron
ENST00000492343.2	0.895975	1.83776e-07	6.8465e-07	ENO1-206	ENO1	retained_intron
ENST00000377411.5	1.70627	1.83776e-07	6.8465e-07	GPR157-201	GPR157	protein_coding
ENST00000377403.7	-1.41161	1.83776e-07	6.8465e-07	H6PD-201	H6PD	protein_coding
ENST00000328089.11	0.630406	1.83776e-07	6.8465e-07	SPSB1-201	SPSB1	protein_coding
ENST00000641325.1	-2.15213	1.83776e-07	6.8465e-07	LINC02606-201	LINC02606	lncRNA
ENST00000302692.7	1.30633	1.83776e-07	6.8465e-07	SLC25A33-201	SLC25A33	protein_coding
ENST00000340381.11	-2.02565	1.83776e-07	6.8465e-07	TMEM201-202	TMEM201	protein_coding
ENST00000377298.9	-2.53809	1.83776e-07	6.8465e-07	CLSTN1-202	CLSTN1	protein_coding
ENST00000361311.4	-0.582415	1.83776e-07	6.8465e-07	CLSTN1-201	CLSTN1	protein_coding
ENST00000377263.6	-0.849382	1.83776e-07	6.8465e-07	CTNNBIP1-203	CTNNBIP1	protein_coding
ENST00000377223.6	-1.02824	1.83776e-07	6.8465e-07	LZIC-202	LZIC	protein_coding
ENST00000377205.6	-1.8353	1.83776e-07	6.8465e-07	NMNAT1-201	NMNAT1	protein_coding
ENST00000253251.12	-1.03891	1.83776e-07	6.8465e-07	UBE4B-201	UBE4B	protein_coding
ENST00000343090.11	-1.31062	1.83776e-07	6.8465e-07	UBE4B-202	UBE4B	protein_coding
ENST00000377153.5	2.74362	1.83776e-07	6.8465e-07	UBE4B-203	UBE4B	protein_coding
ENST00000676179.1	-1.40703	1.83776e-07	6.8465e-07	KIF1B-214	KIF1B	protein_coding
ENST00000377093.8	-1.54224	1.83776e-07	6.8465e-07	KIF1B-205	KIF1B	protein_coding
ENST00000263934.10	-1.67425	0.0436777	0.126743	KIF1B-201	KIF1B	protein_coding
ENST00000477958.5	1.81409	1.83776e-07	6.8465e-07	PGD-204	PGD	nonsense_mediated_decay
ENST00000460189.1	2.74992	1.83776e-07	6.8465e-07	PGD-202	PGD	protein_coding
ENST00000493288.1	2.15565	1.83776e-07	6.8465e-07	PGD-208	PGD	retained_intron
ENST00000309048.8	-1.73763	1.83776e-07	6.8465e-07	CENPS-201	CENPS	protein_coding
ENST00000477755.1	-2.84941	1.83776e-07	6.8465e-07	CENPS-204	CENPS	nonsense_mediated_decay
ENST00000377038.8	-0.620196	1.83776e-07	6.8465e-07	DFFA-202	DFFA	protein_coding
ENST00000377036.2	-1.39201	0.0405855	0.12501	DFFA-201	DFFA	protein_coding
ENST00000377022.8	-1.61793	1.83776e-07	6.8465e-07	CASZ1-202	CASZ1	protein_coding
ENST00000344008.5	1.65762	0.0469043	0.128176	CASZ1-201	CASZ1	protein_coding
ENST00000639083.1	-1.18863	1.83776e-07	6.8465e-07	TARDBP-236	TARDBP	protein_coding
ENST00000475189.1	1.5793	1.83776e-07	6.8465e-07	SRM-204	SRM	retained_intron
ENST00000459997.1	1.26841	0.047778	0.128264	SRM-202	SRM	nonsense_mediated_decay
ENST00000376936.9	-0.954909	1.83776e-07	6.8465e-07	EXOSC10-202	EXOSC10	protein_coding
ENST00000452378.1	1.73172	0.0449186	0.127568	AL109811.1-201	AL109811.1	lncRNA
ENST00000361445.9	-0.869436	1.83776e-07	6.8465e-07	MTOR-201	MTOR	protein_coding
ENST00000354287.5	0.896994	1.83776e-07	6.8465e-07	FBXO2-201	FBXO2	protein_coding
ENST00000376762.8	2.09938	1.83776e-07	6.8465e-07	FBXO44-204	FBXO44	protein_coding
ENST00000376753.9	1.28882	1.83776e-07	6.8465e-07	FBXO6-201	FBXO6	protein_coding
ENST00000376590.9	-3.05486	0.0383969	0.123192	MTHFR-204	MTHFR	protein_coding
ENST00000376572.8	-0.641021	1.83776e-07	6.8465e-07	KIAA2013-201	KIAA2013	protein_coding
ENST00000675194.1	2.21728	1.83776e-07	6.8465e-07	MFN2-215	MFN2	retained_intron
ENST00000675872.1	3.08754	0.0486614	0.128687	MFN2-226	MFN2	retained_intron
ENST00000674706.1	2.05286	1.83776e-07	6.8465e-07	MFN2-209	MFN2	retained_intron
ENST00000235329.10	-1.64357	1.83776e-07	6.8465e-07	MFN2-201	MFN2	protein_coding
ENST00000675404.1	2.31473	1.83776e-07	6.8465e-07	MFN2-219	MFN2	retained_intron
ENST00000487188.1	2.67846	1.83776e-07	6.8465e-07	VPS13D-209	VPS13D	processed_transcript
ENST00000413440.5	-2.2153	1.83776e-07	6.8465e-07	PRDM2-206	PRDM2	protein_coding
ENST00000404665.4	-2.65918	0.0383969	0.123192	TMEM51-AS1-202	TMEM51-AS1	lncRNA
ENST00000669314.1	-1.77272	1.83776e-07	6.8465e-07	TMEM51-AS1-206	TMEM51-AS1	lncRNA
ENST00000376014.7	-2.49754	1.83776e-07	6.8465e-07	TMEM51-202	TMEM51	protein_coding
ENST00000451326.6	-2.09095	0.0449186	0.127568	TMEM51-206	TMEM51	protein_coding
ENST00000400796.7	1.55329	1.83776e-07	6.8465e-07	TMEM51-203	TMEM51	protein_coding
ENST00000375980.9	0.567219	1.83776e-07	6.8465e-07	EFHD2-201	EFHD2	protein_coding
ENST00000546424.5	1.20999	0.047778	0.128264	CASP9-210	CASP9	protein_coding
ENST00000375826.4	-0.900036	1.83776e-07	6.8465e-07	AGMAT-201	AGMAT	protein_coding
ENST00000480945.6	1.05768	1.83776e-07	6.8465e-07	DDI2-202	DDI2	protein_coding
ENST00000483899.1	1.87361	1.83776e-07	6.8465e-07	DDI2-203	DDI2	nonsense_mediated_decay
ENST00000548451.1	2.75083	1.83776e-07	6.8465e-07	DDI2-206	DDI2	retained_intron
ENST00000345034.1	2.19526	0.0349241	0.118395	RSC1A1-201	RSC1A1	protein_coding
ENST00000375793.2	2.11488	1.83776e-07	6.8465e-07	PLEKHM2-201	PLEKHM2	protein_coding
ENST00000477849.1	1.59604	0.0469043	0.128176	PLEKHM2-204	PLEKHM2	processed_transcript
ENST00000431782.1	-1.82236	0.0383969	0.123192	RPL12P14-201	RPL12P14	processed_pseudogene
ENST00000317122.2	-2.02042	1.83776e-07	6.8465e-07	FLJ37453-201	FLJ37453	lncRNA
ENST00000375759.8	0.616677	1.83776e-07	6.8465e-07	SPEN-201	SPEN	protein_coding
ENST00000462525.1	1.23363	0.0349241	0.118395	ZBTB17-205	ZBTB17	processed_transcript
ENST00000488008.1	1.20871	1.83776e-07	6.8465e-07	ZBTB17-212	ZBTB17	processed_transcript
ENST00000474511.1	1.59199	1.83776e-07	6.8465e-07	ZBTB17-209	ZBTB17	processed_transcript
ENST00000375662.5	0.541814	1.83776e-07	6.8465e-07	FAM131C-201	FAM131C	protein_coding
ENST00000358432.8	1.27249	1.83776e-07	6.8465e-07	EPHA2-201	EPHA2	protein_coding
ENST00000461614.1	4.70568	1.83776e-07	6.8465e-07	EPHA2-202	EPHA2	processed_transcript
ENST00000270747.8	-1.41205	1.83776e-07	6.8465e-07	ARHGEF19-201	ARHGEF19	protein_coding
ENST00000671994.1	-1.43284	1.83776e-07	6.8465e-07	AL109627.1-201	AL109627.1	lncRNA
ENST00000375599.8	-1.2388	0.0405855	0.12501	CPLANE2-201	CPLANE2	protein_coding
ENST00000471507.5	-2.2415	0.0349241	0.118395	SZRD1-203	SZRD1	protein_coding
ENST00000401088.9	-3.07875	1.83776e-07	6.8465e-07	SZRD1-201	SZRD1	protein_coding
ENST00000492354.1	0.734549	0.0349241	0.118395	SZRD1-210	SZRD1	protein_coding
ENST00000337132.10	-0.944467	1.83776e-07	6.8465e-07	NECAP2-201	NECAP2	protein_coding
ENST00000486390.1	2.80854	1.83776e-07	6.8465e-07	NECAP2-205	NECAP2	processed_transcript
ENST00000496239.5	1.56675	1.83776e-07	6.8465e-07	NECAP2-207	NECAP2	retained_intron
ENST00000420820.7	-1.51569	0.0469043	0.128176	CROCCP3-202	CROCCP3	transcribed_unprocessed_pseudogene
ENST00000562878.1	-1.71465	1.83776e-07	6.8465e-07	AL137802.2-201	AL137802.2	lncRNA
ENST00000415386.2	-1.91787	1.83776e-07	6.8465e-07	LINC01783-201	LINC01783	lncRNA
ENST00000430580.6	-1.79602	1.83776e-07	6.8465e-07	NBPF1-203	NBPF1	protein_coding
ENST00000420513.1	-1.80411	1.83776e-07	6.8465e-07	NBPF1-202	NBPF1	processed_transcript
ENST00000449853.2	1.09398	1.83776e-07	6.8465e-07	NBPF1-205	NBPF1	processed_transcript
ENST00000640476.1	-1.48744	0.0486614	0.128687	CROCCP2-207	CROCCP2	processed_transcript
ENST00000375541.10	-0.858194	1.83776e-07	6.8465e-07	CROCC-201	CROCC	protein_coding
ENST00000438002.1	-3.31054	1.83776e-07	6.8465e-07	BX284668.2-201	BX284668.2	lncRNA
ENST00000375486.9	-1.01021	1.83776e-07	6.8465e-07	PADI2-202	PADI2	protein_coding
ENST00000466151.1	2.93502	1.83776e-07	6.8465e-07	PADI2-203	PADI2	processed_transcript
ENST00000375481.1	1.96208	1.83776e-07	6.8465e-07	PADI2-201	PADI2	protein_coding
ENST00000412427.1	-2.24129	1.83776e-07	6.8465e-07	LINC02783-201	LINC02783	lncRNA
ENST00000648847.1	-2.069	0.0383969	0.123192	PADI1-204	PADI1	retained_intron
ENST00000375460.3	-0.989094	1.83776e-07	6.8465e-07	PADI3-201	PADI3	protein_coding
ENST00000375436.9	-0.615862	1.83776e-07	6.8465e-07	RCC2-202	RCC2	protein_coding
ENST00000375433.3	-2.8894	1.83776e-07	6.8465e-07	RCC2-201	RCC2	protein_coding
ENST00000469726.5	1.73966	0.0494415	0.128963	ARHGEF10L-206	ARHGEF10L	processed_transcript
ENST00000466782.1	1.20832	0.0436777	0.126743	ARHGEF10L-205	ARHGEF10L	processed_transcript
ENST00000495593.1	2.28196	1.83776e-07	6.8465e-07	ARHGEF10L-209	ARHGEF10L	retained_intron
ENST00000400664.3	-1.45701	1.83776e-07	6.8465e-07	KLHDC7A-201	KLHDC7A	protein_coding
ENST00000420770.7	-1.94874	1.83776e-07	6.8465e-07	PAX7-203	PAX7	protein_coding
ENST00000375341.8	-1.33664	1.83776e-07	6.8465e-07	ALDH4A1-202	ALDH4A1	protein_coding
ENST00000455833.7	0.91559	1.83776e-07	6.8465e-07	IFFO2-203	IFFO2	protein_coding
ENST00000375225.7	2.62526	1.83776e-07	6.8465e-07	UBR4-203	UBR4	protein_coding
ENST00000459947.5	2.88152	1.83776e-07	6.8465e-07	UBR4-208	UBR4	retained_intron
ENST00000483922.1	1.16674	0.0436777	0.126743	UBR4-213	UBR4	retained_intron
ENST00000375218.3	1.37641	0.0349241	0.118395	UBR4-201	UBR4	protein_coding
ENST00000425413.5	0.94795	0.0486614	0.128687	UBR4-207	UBR4	protein_coding
ENST00000477853.6	-1.20161	1.83776e-07	6.8465e-07	EMC1-207	EMC1	protein_coding
ENST00000488681.1	1.89877	1.83776e-07	6.8465e-07	EMC1-211	EMC1	retained_intron
ENST00000330263.5	-1.55839	1.83776e-07	6.8465e-07	MRTO4-201	MRTO4	protein_coding
ENST00000235835.8	-0.664969	1.83776e-07	6.8465e-07	AKR7A2-201	AKR7A2	protein_coding
ENST00000264202.8	-0.753945	1.83776e-07	6.8465e-07	CAPZB-201	CAPZB	protein_coding
ENST00000264203.7	2.35978	1.83776e-07	6.8465e-07	CAPZB-202	CAPZB	protein_coding
ENST00000674299.1	3.8292	1.83776e-07	6.8465e-07	CAPZB-212	CAPZB	retained_intron
ENST00000482808.2	4.51392	1.83776e-07	6.8465e-07	CAPZB-208	CAPZB	retained_intron
ENST00000375144.6	5.0682	1.83776e-07	6.8465e-07	CAPZB-204	CAPZB	protein_coding
ENST00000674278.1	1.219	1.83776e-07	6.8465e-07	CAPZB-211	CAPZB	protein_coding
ENST00000322753.7	-0.90385	1.83776e-07	6.8465e-07	MICOS10-201	MICOS10	protein_coding
ENST00000498067.1	1.28673	0.0469043	0.128176	MICOS10-208	MICOS10	processed_transcript
ENST00000479642.1	1.56586	0.0405855	0.12501	MICOS10-204	MICOS10	processed_transcript
ENST00000294543.11	-0.966024	0.0449186	0.127568	TMCO4-201	TMCO4	protein_coding
ENST00000375120.4	1.14227	1.83776e-07	6.8465e-07	OTUD3-201	OTUD3	protein_coding
ENST00000492302.1	1.44011	0.0383969	0.123192	PINK1-203	PINK1	processed_transcript
ENST00000451424.1	-1.30064	1.83776e-07	6.8465e-07	PINK1-AS-201	PINK1-AS	lncRNA
ENST00000438032.6	-1.52342	1.83776e-07	6.8465e-07	HP1BP3-210	HP1BP3	protein_coding
ENST00000312239.10	-4.16093	1.83776e-07	6.8465e-07	HP1BP3-201	HP1BP3	protein_coding
ENST00000375003.6	1.10878	1.83776e-07	6.8465e-07	HP1BP3-203	HP1BP3	protein_coding
ENST00000491748.1	1.94239	1.83776e-07	6.8465e-07	HP1BP3-214	HP1BP3	processed_transcript
ENST00000417710.5	-2.19612	1.83776e-07	6.8465e-07	HP1BP3-205	HP1BP3	protein_coding
ENST00000487117.1	1.20005	1.83776e-07	6.8465e-07	HP1BP3-212	HP1BP3	processed_transcript
ENST00000264211.12	-1.88117	1.83776e-07	6.8465e-07	EIF4G3-201	EIF4G3	protein_coding
ENST00000400422.6	-2.48797	0.0383969	0.123192	EIF4G3-205	EIF4G3	protein_coding
ENST00000356916.7	1.61722	0.0349241	0.118395	EIF4G3-202	EIF4G3	protein_coding
ENST00000634778.1	1.44005	1.83776e-07	6.8465e-07	EIF4G3-213	EIF4G3	processed_transcript
ENST00000415912.6	1.00555	1.83776e-07	6.8465e-07	ECE1-204	ECE1	protein_coding
ENST00000374893.11	-1.2558	1.83776e-07	6.8465e-07	ECE1-203	ECE1	protein_coding
ENST00000649812.1	0.960139	0.0436777	0.126743	ECE1-214	ECE1	protein_coding
ENST00000531334.1	2.7966	1.83776e-07	6.8465e-07	ECE1-213	ECE1	retained_intron
ENST00000436918.6	3.14223	1.83776e-07	6.8465e-07	ECE1-205	ECE1	protein_coding
ENST00000264205.10	1.78761	1.83776e-07	6.8465e-07	ECE1-201	ECE1	protein_coding
ENST00000526194.5	3.7938	1.83776e-07	6.8465e-07	ECE1-210	ECE1	retained_intron
ENST00000318220.10	-3.27452	1.83776e-07	6.8465e-07	NBPF3-201	NBPF3	nonsense_mediated_decay
ENST00000374761.6	2.09919	1.83776e-07	6.8465e-07	RAP1GAP-204	RAP1GAP	protein_coding
ENST00000611549.4	2.68244	1.83776e-07	6.8465e-07	RAP1GAP-213	RAP1GAP	retained_intron
ENST00000542643.6	1.36336	1.83776e-07	6.8465e-07	RAP1GAP-212	RAP1GAP	protein_coding
ENST00000308271.14	-1.89557	1.83776e-07	6.8465e-07	USP48-201	USP48	protein_coding
ENST00000374695.8	-0.577351	1.83776e-07	6.8465e-07	HSPG2-203	HSPG2	protein_coding
ENST00000471322.2	2.01975	1.83776e-07	6.8465e-07	HSPG2-208	HSPG2	retained_intron
ENST00000416769.2	-2.0014	1.83776e-07	6.8465e-07	LINC00339-202	LINC00339	lncRNA
ENST00000648798.1	-1.65655	1.83776e-07	6.8465e-07	LINC00339-213	LINC00339	pseudogene
ENST00000498236.1	1.35585	0.0449186	0.127568	CDC42-205	CDC42	nonsense_mediated_decay
ENST00000667384.1	1.20279	1.83776e-07	6.8465e-07	CDC42-211	CDC42	protein_coding
ENST00000649486.1	-1.62446	0.0349241	0.118395	CDC42-AS1-201	CDC42-AS1	lncRNA
ENST00000374651.8	1.805	0.0459336	0.127802	ZBTB40-201	ZBTB40	protein_coding
ENST00000544305.5	2.08654	1.83776e-07	6.8465e-07	EPHB2-207	EPHB2	protein_coding
ENST00000374630.8	-2.02127	1.83776e-07	6.8465e-07	EPHB2-202	EPHB2	protein_coding
ENST00000356634.7	-1.60691	1.83776e-07	6.8465e-07	KDM1A-201	KDM1A	protein_coding
ENST00000400181.9	-1.42015	1.83776e-07	6.8465e-07	KDM1A-202	KDM1A	protein_coding
ENST00000602503.1	1.05894	1.83776e-07	6.8465e-07	KDM1A-206	KDM1A	retained_intron
ENST00000418342.5	1.08302	1.83776e-07	6.8465e-07	LUZP1-203	LUZP1	protein_coding
ENST00000314174.5	2.50658	0.0422899	0.126146	LUZP1-202	LUZP1	protein_coding
ENST00000476660.1	3.27824	1.83776e-07	6.8465e-07	HNRNPR-209	HNRNPR	processed_transcript
ENST00000374612.5	-1.14592	1.83776e-07	6.8465e-07	HNRNPR-202	HNRNPR	protein_coding
ENST00000606561.5	0.886573	1.83776e-07	6.8465e-07	HNRNPR-212	HNRNPR	protein_coding
ENST00000470941.5	1.26968	0.0494415	0.128963	HNRNPR-207	HNRNPR	protein_coding
ENST00000374608.3	0.596431	0.0494415	0.128963	ZNF436-202	ZNF436	protein_coding
ENST00000361729.3	-2.2817	1.83776e-07	6.8465e-07	E2F2-201	E2F2	protein_coding
ENST00000374561.6	0.778868	1.83776e-07	6.8465e-07	ID3-201	ID3	protein_coding
ENST00000486541.1	-0.967372	1.83776e-07	6.8465e-07	ID3-203	ID3	processed_transcript
ENST00000374550.8	0.688483	1.83776e-07	6.8465e-07	RPL11-201	RPL11	protein_coding
ENST00000443624.6	0.881306	1.83776e-07	6.8465e-07	RPL11-202	RPL11	retained_intron
ENST00000643754.2	1.5282	1.83776e-07	6.8465e-07	RPL11-206	RPL11	protein_coding
ENST00000467075.2	0.96683	1.83776e-07	6.8465e-07	RPL11-204	RPL11	nonsense_mediated_decay
ENST00000655402.1	1.41036	0.0349241	0.118395	ELOA-AS1-204	ELOA-AS1	lncRNA
ENST00000613537.4	1.67531	1.83776e-07	6.8465e-07	ELOA-204	ELOA	protein_coding
ENST00000609199.1	1.62314	1.83776e-07	6.8465e-07	ELOA-203	ELOA	protein_coding
ENST00000246151.9	-0.669429	1.83776e-07	6.8465e-07	PITHD1-201	PITHD1	protein_coding
ENST00000374514.8	-0.968307	1.83776e-07	6.8465e-07	LYPLA2-205	LYPLA2	protein_coding
ENST00000617979.5	-0.604833	1.83776e-07	6.8465e-07	GALE-216	GALE	protein_coding
ENST00000374490.8	-1.50182	1.83776e-07	6.8465e-07	HMGCL-203	HMGCL	protein_coding
ENST00000436439.6	2.71932	1.83776e-07	6.8465e-07	HMGCL-204	HMGCL	protein_coding
ENST00000374479.4	-1.67107	1.83776e-07	6.8465e-07	FUCA1-201	FUCA1	protein_coding
ENST00000344989.10	-2.38262	1.83776e-07	6.8465e-07	SRSF10-204	SRSF10	protein_coding
ENST00000453840.7	-1.87907	1.83776e-07	6.8465e-07	SRSF10-207	SRSF10	protein_coding
ENST00000343255.9	-1.70107	1.83776e-07	6.8465e-07	SRSF10-203	SRSF10	protein_coding
ENST00000485841.5	-0.67355	1.83776e-07	6.8465e-07	SRSF10-213	SRSF10	retained_intron
ENST00000495785.1	0.857468	0.0449186	0.127568	SRSF10-215	SRSF10	nonsense_mediated_decay
ENST00000327535.6	0.864065	0.0383969	0.123192	IFNLR1-201	IFNLR1	protein_coding
ENST00000337248.9	-1.36344	0.0349241	0.118395	STPG1-202	STPG1	protein_coding
ENST00000374399.9	-1.57656	1.83776e-07	6.8465e-07	NIPAL3-204	NIPAL3	protein_coding
ENST00000538532.6	1.07691	1.83776e-07	6.8465e-07	RCAN3-207	RCAN3	protein_coding
ENST00000618490.4	2.43513	0.0486614	0.128687	RCAN3-209	RCAN3	protein_coding
ENST00000462710.5	1.67585	1.83776e-07	6.8465e-07	SRRM1-205	SRRM1	retained_intron
ENST00000479034.5	-2.56237	1.83776e-07	6.8465e-07	SRRM1-212	SRRM1	processed_transcript
ENST00000488683.1	0.790784	1.83776e-07	6.8465e-07	CLIC4-202	CLIC4	nonsense_mediated_decay
ENST00000308873.11	1.18539	1.83776e-07	6.8465e-07	RUNX3-201	RUNX3	protein_coding
ENST00000496967.1	2.54986	0.0405855	0.12501	RUNX3-205	RUNX3	processed_transcript
ENST00000236273.9	1.30608	1.83776e-07	6.8465e-07	SYF2-201	SYF2	protein_coding
ENST00000569495.5	-2.17233	0.0436777	0.126743	RSRP1-221	RSRP1	processed_transcript
ENST00000243189.12	3.353	1.83776e-07	6.8465e-07	RSRP1-201	RSRP1	protein_coding
ENST00000498238.1	-1.6037	1.83776e-07	6.8465e-07	RSRP1-207	RSRP1	retained_intron
ENST00000473314.6	-1.23888	0.047778	0.128264	RSRP1-204	RSRP1	nonsense_mediated_decay
ENST00000498135.5	1.29687	0.0383969	0.123192	TMEM50A-206	TMEM50A	processed_transcript
ENST00000480937.5	2.08144	1.83776e-07	6.8465e-07	TMEM50A-203	TMEM50A	processed_transcript
ENST00000468704.1	1.77659	1.83776e-07	6.8465e-07	TMEM50A-202	TMEM50A	processed_transcript
ENST00000374338.5	-1.88255	1.83776e-07	6.8465e-07	LDLRAP1-201	LDLRAP1	protein_coding
ENST00000374315.1	-1.19915	1.83776e-07	6.8465e-07	SELENON-203	SELENON	protein_coding
ENST00000374298.4	0.526473	0.0486614	0.128687	AUNIP-201	AUNIP	protein_coding
ENST00000455785.7	-2.22185	1.83776e-07	6.8465e-07	STMN1-206	STMN1	protein_coding
ENST00000465604.1	-2.3812	1.83776e-07	6.8465e-07	STMN1-207	STMN1	processed_transcript
ENST00000374291.5	-2.83678	1.83776e-07	6.8465e-07	STMN1-202	STMN1	protein_coding
ENST00000374282.8	-2.38035	1.83776e-07	6.8465e-07	PAFAH2-201	PAFAH2	protein_coding
ENST00000374266.7	0.758024	1.83776e-07	6.8465e-07	ZNF593-202	ZNF593	protein_coding
ENST00000472155.5	-3.29811	1.83776e-07	6.8465e-07	UBXN11-213	UBXN11	retained_intron
ENST00000236342.12	-1.17894	0.0422899	0.126146	DHDDS-201	DHDDS	protein_coding
ENST00000361427.6	-1.47572	1.83776e-07	6.8465e-07	HMGN2-201	HMGN2	protein_coding
ENST00000619352.4	-1.20324	1.83776e-07	6.8465e-07	HMGN2-210	HMGN2	protein_coding
ENST00000569378.1	-1.9167	1.83776e-07	6.8465e-07	AL512408.1-201	AL512408.1	lncRNA
ENST00000324856.13	-0.522757	0.0449186	0.127568	ARID1A-201	ARID1A	protein_coding
ENST00000636219.1	-0.63615	1.83776e-07	6.8465e-07	ARID1A-212	ARID1A	protein_coding
ENST00000374142.9	0.655481	1.83776e-07	6.8465e-07	ZDHHC18-202	ZDHHC18	protein_coding
ENST00000374135.9	0.534964	1.83776e-07	6.8465e-07	GPN2-202	GPN2	protein_coding
ENST00000484772.1	1.15944	0.0494415	0.128963	NUDC-204	NUDC	processed_transcript
ENST00000522111.3	-1.00415	1.83776e-07	6.8465e-07	TRNP1-201	TRNP1	protein_coding
ENST00000289166.6	1.61773	0.0383969	0.123192	TENT5B-201	TENT5B	protein_coding
ENST00000263980.8	-1.5336	1.83776e-07	6.8465e-07	SLC9A1-201	SLC9A1	protein_coding
ENST00000357582.3	-1.8696	1.83776e-07	6.8465e-07	MAP3K6-201	MAP3K6	protein_coding
ENST00000374024.4	1.42637	0.0349241	0.118395	GPR3-201	GPR3	protein_coding
ENST00000618852.5	2.23878	1.83776e-07	6.8465e-07	WASF2-202	WASF2	protein_coding
ENST00000374011.6	3.19107	1.83776e-07	6.8465e-07	AHDC1-202	AHDC1	protein_coding
ENST00000490295.2	1.36078	0.0436777	0.126743	AHDC1-205	AHDC1	processed_transcript
ENST00000645669.1	1.77006	0.047778	0.128264	AHDC1-214	AHDC1	processed_transcript
ENST00000646921.1	1.57934	0.0469043	0.128176	AHDC1-216	AHDC1	processed_transcript
ENST00000373912.8	-0.941104	1.83776e-07	6.8465e-07	RPA2-203	RPA2	protein_coding
ENST00000436342.6	2.23716	0.0436777	0.126743	EYA3-204	EYA3	protein_coding
ENST00000263697.6	-1.9432	1.83776e-07	6.8465e-07	DNAJC8-201	DNAJC8	protein_coding
ENST00000468425.2	-1.39165	0.0459336	0.127802	ATP5IF1-203	ATP5IF1	protein_coding
ENST00000465645.1	-0.766018	0.0383969	0.123192	ATP5IF1-202	ATP5IF1	protein_coding
ENST00000604716.1	-0.961217	0.0383969	0.123192	AL353622.1-201	AL353622.1	lncRNA
ENST00000253063.4	0.946196	1.83776e-07	6.8465e-07	SESN2-201	SESN2	protein_coding
ENST00000373839.8	-1.91614	1.83776e-07	6.8465e-07	PHACTR4-202	PHACTR4	protein_coding
ENST00000632964.1	-2.27965	0.0436777	0.126743	PHACTR4-207	PHACTR4	processed_transcript
ENST00000373832.5	-1.16936	1.83776e-07	6.8465e-07	RCC1-202	RCC1	protein_coding
ENST00000413987.1	0.921582	1.83776e-07	6.8465e-07	SNHG3-201	SNHG3	lncRNA
ENST00000437681.1	1.74968	1.83776e-07	6.8465e-07	SNHG3-202	SNHG3	retained_intron
ENST00000373830.4	-2.3219	1.83776e-07	6.8465e-07	TRNAU1AP-201	TRNAU1AP	protein_coding
ENST00000531126.6	2.16008	1.83776e-07	6.8465e-07	SNHG12-212	SNHG12	lncRNA
ENST00000481220.6	1.86815	1.83776e-07	6.8465e-07	SNHG12-208	SNHG12	lncRNA
ENST00000461448.6	1.17094	0.0349241	0.118395	SNHG12-201	SNHG12	retained_intron
ENST00000481368.6	1.92793	1.83776e-07	6.8465e-07	SNHG12-209	SNHG12	retained_intron
ENST00000461832.2	0.911065	1.83776e-07	6.8465e-07	SNHG12-202	SNHG12	retained_intron
ENST00000464115.1	3.35184	1.83776e-07	6.8465e-07	SNHG12-203	SNHG12	retained_intron
ENST00000478283.5	1.07249	0.0349241	0.118395	YTHDF2-206	YTHDF2	processed_transcript
ENST00000647103.1	0.679343	0.0349241	0.118395	EPB41-231	EPB41	protein_coding
ENST00000373800.7	-2.0911	0.0349241	0.118395	EPB41-206	EPB41	protein_coding
ENST00000349460.9	-1.41751	0.0486614	0.128687	EPB41-203	EPB41	protein_coding
ENST00000373795.7	1.20245	1.83776e-07	6.8465e-07	SRSF4-201	SRSF4	protein_coding
ENST00000263702.11	-0.903312	0.0459336	0.127802	MECR-201	MECR	protein_coding
ENST00000373779.8	0.935481	0.0349241	0.118395	PTPRU-202	PTPRU	protein_coding
ENST00000465525.6	2.25348	1.83776e-07	6.8465e-07	PTPRU-206	PTPRU	retained_intron
ENST00000339394.7	-1.15464	1.83776e-07	6.8465e-07	SDC3-202	SDC3	protein_coding
ENST00000532678.1	1.51205	0.0422899	0.126146	PUM1-223	PUM1	protein_coding
ENST00000373736.7	-1.58105	1.83776e-07	6.8465e-07	NKAIN1-201	NKAIN1	protein_coding
ENST00000263694.9	-1.84362	1.83776e-07	6.8465e-07	SNRNP40-201	SNRNP40	protein_coding
ENST00000486941.1	2.08001	1.83776e-07	6.8465e-07	SNRNP40-205	SNRNP40	processed_transcript
ENST00000489853.1	2.25839	1.83776e-07	6.8465e-07	SNRNP40-206	SNRNP40	processed_transcript
ENST00000463988.1	1.90951	1.83776e-07	6.8465e-07	SNRNP40-203	SNRNP40	processed_transcript
ENST00000452686.2	1.20856	0.0469043	0.128176	AC114495.2-201	AC114495.2	processed_pseudogene
ENST00000618216.4	-2.48378	1.83776e-07	6.8465e-07	ZCCHC17-208	ZCCHC17	protein_coding
ENST00000616393.4	2.71619	1.83776e-07	6.8465e-07	ZCCHC17-206	ZCCHC17	protein_coding
ENST00000344147.10	-3.0306	1.83776e-07	6.8465e-07	ZCCHC17-201	ZCCHC17	protein_coding
ENST00000373709.8	0.850922	1.83776e-07	6.8465e-07	SERINC2-201	SERINC2	protein_coding
ENST00000491976.1	1.42514	0.0422899	0.126146	SERINC2-204	SERINC2	processed_transcript
ENST00000373703.5	-0.675887	1.83776e-07	6.8465e-07	PEF1-201	PEF1	protein_coding
ENST00000373672.8	-1.52715	1.83776e-07	6.8465e-07	COL16A1-203	COL16A1	protein_coding
ENST00000398542.5	-1.1346	0.0486614	0.128687	ADGRB2-204	ADGRB2	protein_coding
ENST00000602889.1	2.33586	1.83776e-07	6.8465e-07	AL136115.2-201	AL136115.2	lncRNA
ENST00000649841.1	3.31615	1.83776e-07	6.8465e-07	PTP4A2-220	PTP4A2	protein_coding
ENST00000457805.6	1.76434	1.83776e-07	6.8465e-07	PTP4A2-201	PTP4A2	protein_coding
ENST00000489313.1	2.4435	1.83776e-07	6.8465e-07	PTP4A2-206	PTP4A2	retained_intron
ENST00000602683.5	1.36615	0.0469043	0.128176	PTP4A2-217	PTP4A2	protein_coding
ENST00000468531.1	1.76103	1.83776e-07	6.8465e-07	PTP4A2-202	PTP4A2	protein_coding
ENST00000447478.1	2.52065	1.83776e-07	6.8465e-07	AL136115.1-201	AL136115.1	lncRNA
ENST00000327300.12	-0.764804	1.83776e-07	6.8465e-07	KHDRBS1-202	KHDRBS1	protein_coding
ENST00000307714.12	2.31975	1.83776e-07	6.8465e-07	KHDRBS1-201	KHDRBS1	processed_transcript
ENST00000492989.1	0.989321	0.0486614	0.128687	KHDRBS1-204	KHDRBS1	protein_coding
ENST00000484270.2	3.54787	1.83776e-07	6.8465e-07	KHDRBS1-203	KHDRBS1	processed_transcript
ENST00000373609.1	1.0897	1.83776e-07	6.8465e-07	TXLNA-201	TXLNA	protein_coding
ENST00000291358.11	-2.72977	1.83776e-07	6.8465e-07	IQCC-201	IQCC	protein_coding
ENST00000677640.1	2.30684	0.0405855	0.12501	EIF3I-221	EIF3I	nonsense_mediated_decay
ENST00000355082.10	0.585437	0.0349241	0.118395	EIF3I-201	EIF3I	protein_coding
ENST00000489353.6	1.63025	1.83776e-07	6.8465e-07	EIF3I-206	EIF3I	retained_intron
ENST00000373548.8	-2.44236	1.83776e-07	6.8465e-07	HDAC1-201	HDAC1	protein_coding
ENST00000463172.5	1.43094	1.83776e-07	6.8465e-07	HDAC1-203	HDAC1	processed_transcript
ENST00000476391.5	2.22146	1.83776e-07	6.8465e-07	HDAC1-206	HDAC1	retained_intron
ENST00000471488.1	2.10141	1.83776e-07	6.8465e-07	HDAC1-204	HDAC1	retained_intron
ENST00000329421.8	-1.12679	1.83776e-07	6.8465e-07	MARCKSL1-201	MARCKSL1	protein_coding
ENST00000416512.1	0.537763	1.83776e-07	6.8465e-07	FAM229A-202	FAM229A	retained_intron
ENST00000455895.7	0.878628	1.83776e-07	6.8465e-07	BSDC1-206	BSDC1	protein_coding
ENST00000446293.6	4.54031	1.83776e-07	6.8465e-07	BSDC1-205	BSDC1	protein_coding
ENST00000316459.4	1.83135	1.83776e-07	6.8465e-07	ZBTB8A-201	ZBTB8A	protein_coding
ENST00000468695.5	-2.30012	1.83776e-07	6.8465e-07	ZBTB8OS-208	ZBTB8OS	protein_coding
ENST00000436661.5	-1.58017	1.83776e-07	6.8465e-07	ZBTB8OS-204	ZBTB8OS	protein_coding
ENST00000458695.6	-1.14591	0.0349241	0.118395	RBBP4-206	RBBP4	protein_coding
ENST00000409190.8	-2.62399	1.83776e-07	6.8465e-07	SYNC-202	SYNC	protein_coding
ENST00000373484.4	-1.78717	0.0422899	0.126146	SYNC-201	SYNC	protein_coding
ENST00000401073.7	0.811543	1.83776e-07	6.8465e-07	KIAA1522-204	KIAA1522	protein_coding
ENST00000469100.5	2.50568	1.83776e-07	6.8465e-07	YARS1-203	YARS1	retained_intron
ENST00000373477.9	0.821762	1.83776e-07	6.8465e-07	YARS1-201	YARS1	protein_coding
ENST00000490826.1	2.63756	1.83776e-07	6.8465e-07	YARS1-209	YARS1	retained_intron
ENST00000674654.1	1.99552	1.83776e-07	6.8465e-07	YARS1-212	YARS1	nonsense_mediated_decay
ENST00000487404.5	2.39283	1.83776e-07	6.8465e-07	YARS1-208	YARS1	retained_intron
ENST00000481895.6	3.26223	1.83776e-07	6.8465e-07	YARS1-207	YARS1	nonsense_mediated_decay
ENST00000470377.1	2.27152	1.83776e-07	6.8465e-07	YARS1-204	YARS1	retained_intron
ENST00000531123.5	1.04653	0.0349241	0.118395	S100PBP-215	S100PBP	processed_transcript
ENST00000531256.1	2.03324	0.0459336	0.127802	S100PBP-216	S100PBP	protein_coding
ENST00000373456.11	2.5117	1.83776e-07	6.8465e-07	RNF19B-203	RNF19B	protein_coding
ENST00000235150.5	2.5184	1.83776e-07	6.8465e-07	RNF19B-201	RNF19B	protein_coding
ENST00000356990.9	3.27933	1.83776e-07	6.8465e-07	RNF19B-202	RNF19B	protein_coding
ENST00000373449.7	-3.94653	1.83776e-07	6.8465e-07	AK2-202	AK2	protein_coding
ENST00000548033.5	-0.804393	0.0383969	0.123192	AK2-210	AK2	protein_coding
ENST00000480134.5	0.850744	1.83776e-07	6.8465e-07	AK2-206	AK2	protein_coding
ENST00000673291.1	2.33851	1.83776e-07	6.8465e-07	AK2-218	AK2	protein_coding
ENST00000551979.1	1.92412	1.83776e-07	6.8465e-07	AK2-213	AK2	retained_intron
ENST00000481886.5	-2.39106	0.0349241	0.118395	AZIN2-212	AZIN2	processed_transcript
ENST00000539719.6	-1.68536	0.0405855	0.12501	ZNF362-205	ZNF362	protein_coding
ENST00000483388.5	-1.619	0.0349241	0.118395	ZNF362-203	ZNF362	protein_coding
ENST00000373428.5	-1.86963	1.83776e-07	6.8465e-07	ZNF362-201	ZNF362	protein_coding
ENST00000485928.5	-2.35432	0.0405855	0.12501	PHC2-210	PHC2	processed_transcript
ENST00000373418.7	0.748993	1.83776e-07	6.8465e-07	PHC2-202	PHC2	protein_coding
ENST00000361328.7	-1.46784	1.83776e-07	6.8465e-07	ZSCAN20-201	ZSCAN20	protein_coding
ENST00000357182.9	-2.92968	1.83776e-07	6.8465e-07	ZMYM6-202	ZMYM6	protein_coding
ENST00000460428.5	2.37684	1.83776e-07	6.8465e-07	SFPQ-202	SFPQ	nonsense_mediated_decay
ENST00000357214.6	-2.19682	1.83776e-07	6.8465e-07	SFPQ-201	SFPQ	protein_coding
ENST00000314607.11	-1.71957	1.83776e-07	6.8465e-07	ZMYM4-201	ZMYM4	protein_coding
ENST00000441447.1	-1.4341	0.0349241	0.118395	ZMYM4-202	ZMYM4	protein_coding
ENST00000325722.8	-1.04054	1.83776e-07	6.8465e-07	KIAA0319L-201	KIAA0319L	protein_coding
ENST00000356090.8	-1.24758	1.83776e-07	6.8465e-07	NCDN-201	NCDN	protein_coding
ENST00000630477.1	-0.812008	1.83776e-07	6.8465e-07	PSMB2-203	PSMB2	processed_transcript
ENST00000270815.5	-0.734707	1.83776e-07	6.8465e-07	C1orf216-201	C1orf216	protein_coding
ENST00000251195.9	-2.11254	0.0383969	0.123192	CLSPN-201	CLSPN	protein_coding
ENST00000318121.8	-2.35239	1.83776e-07	6.8465e-07	CLSPN-202	CLSPN	protein_coding
ENST00000674304.1	-2.05934	1.83776e-07	6.8465e-07	AGO1-204	AGO1	protein_coding
ENST00000397828.3	1.50967	0.0349241	0.118395	AGO3-204	AGO3	protein_coding
ENST00000246314.10	2.34135	1.83776e-07	6.8465e-07	AGO3-201	AGO3	protein_coding
ENST00000373178.5	-0.891407	1.83776e-07	6.8465e-07	ADPRS-201	ADPRS	protein_coding
ENST00000373166.8	-0.95891	1.83776e-07	6.8465e-07	TRAPPC3-204	TRAPPC3	protein_coding
ENST00000532131.1	1.4255	0.047778	0.128264	MAP7D1-213	MAP7D1	retained_intron
ENST00000487114.1	1.47552	0.0349241	0.118395	MAP7D1-208	MAP7D1	retained_intron
ENST00000354618.10	-0.526684	1.83776e-07	6.8465e-07	THRAP3-201	THRAP3	protein_coding
ENST00000270824.1	1.78743	1.83776e-07	6.8465e-07	EVA1B-201	EVA1B	protein_coding
ENST00000490466.1	1.27644	1.83776e-07	6.8465e-07	EVA1B-202	EVA1B	processed_transcript
ENST00000657488.1	-1.35092	0.0436777	0.126743	AL591845.1-201	AL591845.1	lncRNA
ENST00000315732.3	0.70184	1.83776e-07	6.8465e-07	LSM10-201	LSM10	protein_coding
ENST00000488606.5	1.2249	0.0469043	0.128176	MRPS15-204	MRPS15	processed_transcript
ENST00000424989.1	-1.49362	1.83776e-07	6.8465e-07	LINC01137-201	LINC01137	lncRNA
ENST00000296214.10	1.00304	0.0459336	0.127802	MEAF6-201	MEAF6	protein_coding
ENST00000373075.6	1.14236	1.83776e-07	6.8465e-07	MEAF6-204	MEAF6	protein_coding
ENST00000373074.5	1.00195	1.83776e-07	6.8465e-07	MEAF6-203	MEAF6	protein_coding
ENST00000373073.8	1.28843	1.83776e-07	6.8465e-07	MEAF6-202	MEAF6	protein_coding
ENST00000296215.8	0.787677	0.0349241	0.118395	SNIP1-201	SNIP1	protein_coding
ENST00000490029.1	1.49145	0.0383969	0.123192	GNL2-208	GNL2	processed_transcript
ENST00000373062.8	0.890979	1.83776e-07	6.8465e-07	GNL2-201	GNL2	protein_coding
ENST00000462812.5	1.43547	1.83776e-07	6.8465e-07	GNL2-202	GNL2	processed_transcript
ENST00000489146.1	1.86851	1.83776e-07	6.8465e-07	GNL2-207	GNL2	processed_transcript
ENST00000488496.1	1.47932	0.0405855	0.12501	GNL2-206	GNL2	processed_transcript
ENST00000327331.2	-1.76442	1.83776e-07	6.8465e-07	CDCA8-201	CDCA8	protein_coding
ENST00000373055.6	-2.64944	1.83776e-07	6.8465e-07	CDCA8-202	CDCA8	protein_coding
ENST00000373048.9	-1.37225	0.0349241	0.118395	EPHA10-202	EPHA10	protein_coding
ENST00000373044.3	1.71201	1.83776e-07	6.8465e-07	YRDC-201	YRDC	protein_coding
ENST00000373042.5	1.02306	0.0422899	0.126146	C1orf122-201	C1orf122	protein_coding
ENST00000373036.5	0.743411	1.83776e-07	6.8465e-07	MTF1-201	MTF1	protein_coding
ENST00000461869.5	1.43124	0.0383969	0.123192	SF3A3-203	SF3A3	processed_transcript
ENST00000373016.4	1.037	1.83776e-07	6.8465e-07	FHL3-201	FHL3	protein_coding
ENST00000373014.5	-0.81131	1.83776e-07	6.8465e-07	UTP11-201	UTP11	protein_coding
ENST00000373001.4	1.50841	1.83776e-07	6.8465e-07	RRAGC-201	RRAGC	protein_coding
ENST00000474456.1	2.92352	1.83776e-07	6.8465e-07	RRAGC-202	RRAGC	retained_intron
ENST00000397572.5	-1.71184	1.83776e-07	6.8465e-07	MYCBP-201	MYCBP	protein_coding
ENST00000432648.8	0.928751	1.83776e-07	6.8465e-07	AKIRIN1-202	AKIRIN1	protein_coding
ENST00000372969.8	-0.551671	1.83776e-07	6.8465e-07	NDUFS5-202	NDUFS5	protein_coding
ENST00000289893.8	-0.696763	1.83776e-07	6.8465e-07	MACF1-201	MACF1	retained_intron
ENST00000530275.3	0.531525	1.83776e-07	6.8465e-07	MACF1-230	MACF1	protein_coding
ENST00000487656.1	1.15345	0.0494415	0.128963	MACF1-221	MACF1	processed_transcript
ENST00000497964.1	1.96687	1.83776e-07	6.8465e-07	MACF1-226	MACF1	processed_transcript
ENST00000446276.5	-4.603	1.83776e-07	6.8465e-07	MACF1-208	MACF1	protein_coding
ENST00000462496.5	1.78357	1.83776e-07	6.8465e-07	MACF1-210	MACF1	processed_transcript
ENST00000497807.1	3.08349	1.83776e-07	6.8465e-07	MACF1-225	MACF1	processed_transcript
ENST00000331593.6	-1.24288	1.83776e-07	6.8465e-07	BMP8A-201	BMP8A	protein_coding
ENST00000677006.1	-3.25438	1.83776e-07	6.8465e-07	PABPC4-229	PABPC4	protein_coding
ENST00000677548.1	2.28042	1.83776e-07	6.8465e-07	PABPC4-231	PABPC4	retained_intron
ENST00000470443.6	1.92986	1.83776e-07	6.8465e-07	PABPC4-210	PABPC4	nonsense_mediated_decay
ENST00000372852.4	-1.69958	1.83776e-07	6.8465e-07	HEYL-201	HEYL	protein_coding
ENST00000372835.9	4.00069	1.83776e-07	6.8465e-07	PPIE-204	PPIE	protein_coding
ENST00000372827.8	-1.37131	1.83776e-07	6.8465e-07	BMP8B-201	BMP8B	protein_coding
ENST00000495175.6	-1.55961	0.0422899	0.126146	TRIT1-213	TRIT1	nonsense_mediated_decay
ENST00000372797.7	1.07245	1.83776e-07	6.8465e-07	CAP1-203	CAP1	protein_coding
ENST00000494114.1	2.67084	1.83776e-07	6.8465e-07	CAP1-219	CAP1	processed_transcript
ENST00000567508.1	-1.01373	0.0383969	0.123192	AL050341.2-201	AL050341.2	lncRNA
ENST00000372759.4	-1.29824	1.83776e-07	6.8465e-07	ZMPSTE24-201	ZMPSTE24	protein_coding
ENST00000372718.8	-1.84603	1.83776e-07	6.8465e-07	SMAP2-202	SMAP2	protein_coding
ENST00000565390.2	-2.0221	1.83776e-07	6.8465e-07	AL031985.3-201	AL031985.3	lncRNA
ENST00000606277.1	-2.25796	1.83776e-07	6.8465e-07	NFYC-AS1-201	NFYC-AS1	lncRNA
ENST00000372652.5	-1.45463	0.0486614	0.128687	NFYC-203	NFYC	protein_coding
ENST00000372638.4	1.80902	1.83776e-07	6.8465e-07	CITED4-201	CITED4	protein_coding
ENST00000650070.2	-1.81077	1.83776e-07	6.8465e-07	CTPS1-217	CTPS1	protein_coding
ENST00000649864.1	2.28994	1.83776e-07	6.8465e-07	CTPS1-216	CTPS1	protein_coding
ENST00000648020.1	1.13448	0.0459336	0.127802	CTPS1-211	CTPS1	nonsense_mediated_decay
ENST00000648801.1	2.46077	0.0349241	0.118395	CTPS1-212	CTPS1	retained_intron
ENST00000463285.6	4.4729	1.83776e-07	6.8465e-07	CTPS1-202	CTPS1	protein_coding
ENST00000470271.5	-1.29308	0.0422899	0.126146	CTPS1-205	CTPS1	protein_coding
ENST00000372616.1	-3.03139	0.0436777	0.126743	CTPS1-201	CTPS1	protein_coding
ENST00000650634.1	2.7149	1.83776e-07	6.8465e-07	CTPS1-218	CTPS1	retained_intron
ENST00000486889.2	2.32515	1.83776e-07	6.8465e-07	CTPS1-209	CTPS1	retained_intron
ENST00000626479.1	1.11415	1.83776e-07	6.8465e-07	SLFNL1-AS1-201	SLFNL1-AS1	lncRNA
ENST00000372587.5	1.34492	1.83776e-07	6.8465e-07	EDN2-201	EDN2	protein_coding
ENST00000372571.5	3.43486	1.83776e-07	6.8465e-07	FOXJ3-203	FOXJ3	protein_coding
ENST00000361346.6	1.22048	1.83776e-07	6.8465e-07	FOXJ3-201	FOXJ3	protein_coding
ENST00000445886.5	3.13347	1.83776e-07	6.8465e-07	FOXJ3-207	FOXJ3	protein_coding
ENST00000431473.4	-2.10961	1.83776e-07	6.8465e-07	RIMKLA-202	RIMKLA	protein_coding
ENST00000321358.12	-0.764078	1.83776e-07	6.8465e-07	YBX1-201	YBX1	protein_coding
ENST00000332220.10	0.795243	1.83776e-07	6.8465e-07	YBX1-202	YBX1	protein_coding
ENST00000296388.10	-1.3164	1.83776e-07	6.8465e-07	P3H1-202	P3H1	protein_coding
ENST00000236040.8	2.13412	1.83776e-07	6.8465e-07	P3H1-201	P3H1	protein_coding
ENST00000460831.1	1.21636	0.047778	0.128264	P3H1-208	P3H1	retained_intron
ENST00000481465.3	1.77275	0.0449186	0.127568	P3H1-212	P3H1	retained_intron
ENST00000637012.1	1.56958	0.0349241	0.118395	TMEM269-204	TMEM269	protein_coding
ENST00000426263.10	1.49547	1.83776e-07	6.8465e-07	SLC2A1-203	SLC2A1	protein_coding
ENST00000236051.3	-1.59283	1.83776e-07	6.8465e-07	EBNA1BP2-201	EBNA1BP2	protein_coding
ENST00000472982.5	1.82804	1.83776e-07	6.8465e-07	EBNA1BP2-206	EBNA1BP2	processed_transcript
ENST00000310955.11	-1.30723	1.83776e-07	6.8465e-07	CDC20-201	CDC20	protein_coding
ENST00000372457.9	1.94793	1.83776e-07	6.8465e-07	MED8-203	MED8	protein_coding
ENST00000372455.4	2.48088	1.83776e-07	6.8465e-07	MED8-202	MED8	protein_coding
ENST00000634258.3	-1.40921	1.83776e-07	6.8465e-07	SZT2-210	SZT2	protein_coding
ENST00000372405.1	1.61586	1.83776e-07	6.8465e-07	PTPRF-202	PTPRF	processed_transcript
ENST00000372396.4	-1.10568	1.83776e-07	6.8465e-07	KDM4A-201	KDM4A	protein_coding
ENST00000414809.7	-1.33933	0.0383969	0.123192	ARTN-203	ARTN	protein_coding
ENST00000372343.8	-1.02618	1.83776e-07	6.8465e-07	IPO13-202	IPO13	protein_coding
ENST00000532642.5	1.07904	1.83776e-07	6.8465e-07	ATP6V0B-213	ATP6V0B	protein_coding
ENST00000472277.5	1.87232	0.0405855	0.12501	ATP6V0B-206	ATP6V0B	processed_transcript
ENST00000532072.1	1.36145	0.047778	0.128264	ATP6V0B-212	ATP6V0B	retained_intron
ENST00000372324.6	-0.920756	1.83776e-07	6.8465e-07	B4GALT2-203	B4GALT2	protein_coding
ENST00000481924.2	2.09918	1.83776e-07	6.8465e-07	B4GALT2-205	B4GALT2	protein_coding
ENST00000623351.1	1.74154	0.0349241	0.118395	AL139220.2-202	AL139220.2	lncRNA
ENST00000372289.7	-1.92769	0.0459336	0.127802	DMAP1-203	DMAP1	protein_coding
ENST00000488433.5	-1.86732	1.83776e-07	6.8465e-07	DMAP1-214	DMAP1	processed_transcript
ENST00000372257.7	-0.57641	1.83776e-07	6.8465e-07	ERI3-201	ERI3	protein_coding
ENST00000484745.5	-0.573913	1.83776e-07	6.8465e-07	RNF220-214	RNF220	processed_transcript
ENST00000480686.5	1.15211	0.0405855	0.12501	RNF220-213	RNF220	processed_transcript
ENST00000474956.1	1.57335	0.0405855	0.12501	RNF220-211	RNF220	processed_transcript
ENST00000372237.8	-1.73203	0.0469043	0.128176	TMEM53-202	TMEM53	protein_coding
ENST00000372224.9	-1.96262	1.83776e-07	6.8465e-07	KIF2C-202	KIF2C	protein_coding
ENST00000470475.1	1.58625	1.83776e-07	6.8465e-07	RPS8-204	RPS8	processed_transcript
ENST00000485390.5	2.55982	1.83776e-07	6.8465e-07	RPS8-207	RPS8	processed_transcript
ENST00000464658.1	1.65228	1.83776e-07	6.8465e-07	RPS8-203	RPS8	processed_transcript
ENST00000484599.1	2.23598	1.83776e-07	6.8465e-07	RPS8-206	RPS8	processed_transcript
ENST00000474582.1	1.09722	0.0405855	0.12501	RPS8-205	RPS8	processed_transcript
ENST00000372201.5	3.35074	1.83776e-07	6.8465e-07	PLK3-201	PLK3	protein_coding
ENST00000476731.1	2.00255	1.83776e-07	6.8465e-07	PLK3-205	PLK3	processed_transcript
ENST00000492398.5	2.3838	1.83776e-07	6.8465e-07	PLK3-206	PLK3	processed_transcript
ENST00000461358.5	1.46959	0.0349241	0.118395	PLK3-202	PLK3	processed_transcript
ENST00000485668.5	-1.11218	0.0349241	0.118395	BTBD19-207	BTBD19	retained_intron
ENST00000360403.7	-0.912394	0.047778	0.128264	EIF2B3-201	EIF2B3	protein_coding
ENST00000246337.9	-0.950267	1.83776e-07	6.8465e-07	UROD-201	UROD	protein_coding
ENST00000359600.6	-2.1127	1.83776e-07	6.8465e-07	ZSWIM5-201	ZSWIM5	protein_coding
ENST00000626198.1	-1.49426	0.0383969	0.123192	LINC01144-201	LINC01144	lncRNA
ENST00000334815.5	-1.02576	0.0422899	0.126146	HPDL-201	HPDL	protein_coding
ENST00000372090.6	-1.30383	0.0349241	0.118395	TOE1-201	TOE1	protein_coding
ENST00000401061.9	-1.34197	1.83776e-07	6.8465e-07	MMACHC-201	MMACHC	protein_coding
ENST00000262746.5	1.42117	1.83776e-07	6.8465e-07	PRDX1-201	PRDX1	protein_coding
ENST00000319248.13	-1.1835	1.83776e-07	6.8465e-07	PRDX1-202	PRDX1	protein_coding
ENST00000372070.7	-1.58617	1.83776e-07	6.8465e-07	AKR1A1-202	AKR1A1	protein_coding
ENST00000434299.5	-0.859035	0.047778	0.128264	AKR1A1-203	AKR1A1	protein_coding
ENST00000471651.1	1.80576	1.83776e-07	6.8465e-07	AKR1A1-204	AKR1A1	protein_coding
ENST00000473038.5	1.3141	1.83776e-07	6.8465e-07	AKR1A1-205	AKR1A1	processed_transcript
ENST00000464190.6	-1.7901	1.83776e-07	6.8465e-07	NASP-207	NASP	retained_intron
ENST00000350030.8	-3.13373	1.83776e-07	6.8465e-07	NASP-201	NASP	protein_coding
ENST00000453748.5	-2.65045	1.83776e-07	6.8465e-07	NASP-206	NASP	nonsense_mediated_decay
ENST00000351223.7	-1.64795	1.83776e-07	6.8465e-07	NASP-202	NASP	protein_coding
ENST00000530073.5	-0.773323	0.0436777	0.126743	NASP-218	NASP	processed_transcript
ENST00000481782.1	-1.15844	1.83776e-07	6.8465e-07	NASP-210	NASP	retained_intron
ENST00000479235.5	1.84501	1.83776e-07	6.8465e-07	GPBP1L1-206	GPBP1L1	processed_transcript
ENST00000355105.8	-2.20997	1.83776e-07	6.8465e-07	GPBP1L1-202	GPBP1L1	protein_coding
ENST00000290795.7	0.811575	1.83776e-07	6.8465e-07	GPBP1L1-201	GPBP1L1	protein_coding
ENST00000496278.1	2.77628	1.83776e-07	6.8465e-07	GPBP1L1-213	GPBP1L1	processed_transcript
ENST00000495616.1	2.47967	1.83776e-07	6.8465e-07	GPBP1L1-212	GPBP1L1	processed_transcript
ENST00000372025.5	-0.963074	1.83776e-07	6.8465e-07	TMEM69-201	TMEM69	protein_coding
ENST00000396478.4	-1.17883	1.83776e-07	6.8465e-07	IPP-202	IPP	protein_coding
ENST00000498668.1	1.11376	0.0459336	0.127802	MAST2-210	MAST2	processed_transcript
ENST00000262741.10	-4.30542	1.83776e-07	6.8465e-07	PIK3R3-201	PIK3R3	protein_coding
ENST00000371984.8	-1.02709	1.83776e-07	6.8465e-07	POMGNT1-201	POMGNT1	protein_coding
ENST00000371975.9	-2.76523	1.83776e-07	6.8465e-07	RAD54L-201	RAD54L	protein_coding
ENST00000343304.10	0.67716	0.0349241	0.118395	LRRC41-201	LRRC41	protein_coding
ENST00000474844.5	1.52872	1.83776e-07	6.8465e-07	NSUN4-204	NSUN4	protein_coding
ENST00000307089.7	1.28461	1.83776e-07	6.8465e-07	NSUN4-201	NSUN4	nonsense_mediated_decay
ENST00000360032.4	-0.786626	0.0349241	0.118395	DMBX1-201	DMBX1	protein_coding
ENST00000371956.8	-1.48607	1.83776e-07	6.8465e-07	DMBX1-202	DMBX1	protein_coding
ENST00000319928.8	-1.1335	0.0436777	0.126743	MOB3C-202	MOB3C	protein_coding
ENST00000371940.1	1.02899	0.0469043	0.128176	MOB3C-203	MOB3C	protein_coding
ENST00000576409.5	-2.17916	1.83776e-07	6.8465e-07	ATPAF1-214	ATPAF1	protein_coding
ENST00000574428.5	-0.852353	0.0383969	0.123192	ATPAF1-213	ATPAF1	protein_coding
ENST00000371933.8	-5.40288	1.83776e-07	6.8465e-07	EFCAB14-201	EFCAB14	protein_coding
ENST00000484461.2	2.96169	1.83776e-07	6.8465e-07	EFCAB14-205	EFCAB14	retained_intron
ENST00000674302.1	1.49767	1.83776e-07	6.8465e-07	EFCAB14-210	EFCAB14	retained_intron
ENST00000371877.8	-2.16601	1.83776e-07	6.8465e-07	STIL-203	STIL	protein_coding
ENST00000371871.8	1.82023	1.83776e-07	6.8465e-07	CMPK1-202	CMPK1	nonsense_mediated_decay
ENST00000404795.4	-2.19518	0.0383969	0.123192	DMRTA2-201	DMRTA2	protein_coding
ENST00000396148.2	-4.07844	1.83776e-07	6.8465e-07	CDKN2C-203	CDKN2C	protein_coding
ENST00000371761.4	-2.36594	1.83776e-07	6.8465e-07	CDKN2C-202	CDKN2C	protein_coding
ENST00000242719.4	0.549785	1.83776e-07	6.8465e-07	RNF11-201	RNF11	protein_coding
ENST00000371727.5	1.88087	1.83776e-07	6.8465e-07	EPS15-201	EPS15	retained_intron
ENST00000428468.6	-2.62054	1.83776e-07	6.8465e-07	OSBPL9-203	OSBPL9	protein_coding
ENST00000531828.5	-1.68795	1.83776e-07	6.8465e-07	OSBPL9-222	OSBPL9	protein_coding
ENST00000361556.9	-1.71258	0.0459336	0.127802	OSBPL9-201	OSBPL9	protein_coding
ENST00000531819.5	1.53849	1.83776e-07	6.8465e-07	OSBPL9-221	OSBPL9	retained_intron
ENST00000371655.4	0.60384	1.83776e-07	6.8465e-07	RAB3B-201	RAB3B	protein_coding
ENST00000371614.2	0.785649	1.83776e-07	6.8465e-07	KTI12-201	KTI12	protein_coding
ENST00000313334.13	-2.06706	1.83776e-07	6.8465e-07	BTF3L4-201	BTF3L4	protein_coding
ENST00000472944.6	-1.11842	1.83776e-07	6.8465e-07	BTF3L4-202	BTF3L4	protein_coding
ENST00000484036.1	-1.21857	1.83776e-07	6.8465e-07	BTF3L4-204	BTF3L4	protein_coding
ENST00000371568.8	-0.735832	1.83776e-07	6.8465e-07	ORC1-202	ORC1	protein_coding
ENST00000487160.1	1.22477	0.0349241	0.118395	PRPF38A-203	PRPF38A	processed_transcript
ENST00000257177.9	-1.2461	0.0486614	0.128687	TUT4-201	TUT4	protein_coding
ENST00000474453.6	-1.87176	0.0436777	0.126743	TUT4-211	TUT4	protein_coding
ENST00000473856.5	2.75369	0.0383969	0.123192	TUT4-210	TUT4	nonsense_mediated_decay
ENST00000355809.4	3.7398	1.83776e-07	6.8465e-07	TUT4-202	TUT4	protein_coding
ENST00000371538.5	-1.07162	1.83776e-07	6.8465e-07	COA7-201	COA7	protein_coding
ENST00000460612.5	-1.53452	1.83776e-07	6.8465e-07	ECHDC2-204	ECHDC2	retained_intron
ENST00000408941.7	-1.5775	0.0469043	0.128176	SCP2-205	SCP2	protein_coding
ENST00000435345.6	-0.713074	0.0383969	0.123192	SCP2-207	SCP2	protein_coding
ENST00000488965.1	2.39039	1.83776e-07	6.8465e-07	SCP2-212	SCP2	protein_coding
ENST00000371486.4	-3.85964	1.83776e-07	6.8465e-07	CPT2-201	CPT2	protein_coding
ENST00000371470.8	-1.64927	1.83776e-07	6.8465e-07	MAGOH-202	MAGOH	protein_coding
ENST00000371466.4	1.47001	1.83776e-07	6.8465e-07	MAGOH-201	MAGOH	protein_coding
ENST00000495868.1	1.58772	0.0349241	0.118395	MAGOH-204	MAGOH	processed_transcript
ENST00000462941.1	1.59578	0.0405855	0.12501	MAGOH-203	MAGOH	processed_transcript
ENST00000306052.12	-3.69436	1.83776e-07	6.8465e-07	LRP8-201	LRP8	protein_coding
ENST00000465675.6	-2.00007	0.0436777	0.126743	LRP8-208	LRP8	protein_coding
ENST00000659993.1	1.38112	0.0405855	0.12501	LRP8-226	LRP8	protein_coding
ENST00000371429.4	-1.22989	1.83776e-07	6.8465e-07	NDC1-201	NDC1	protein_coding
ENST00000464950.6	-1.53875	0.0469043	0.128176	YIPF1-203	YIPF1	nonsense_mediated_decay
ENST00000319223.8	1.51354	1.83776e-07	6.8465e-07	LRRC42-201	LRRC42	protein_coding
ENST00000444987.1	1.32276	1.83776e-07	6.8465e-07	LRRC42-204	LRRC42	protein_coding
ENST00000371344.5	2.43865	1.83776e-07	6.8465e-07	TMEM59-204	TMEM59	protein_coding
ENST00000452421.5	1.21015	1.83776e-07	6.8465e-07	TMEM59-208	TMEM59	protein_coding
ENST00000371337.3	0.554242	0.0405855	0.12501	TMEM59-202	TMEM59	protein_coding
ENST00000234827.6	-1.84943	1.83776e-07	6.8465e-07	TCEANC2-201	TCEANC2	protein_coding
ENST00000287899.13	-1.99474	1.83776e-07	6.8465e-07	CYB5RL-201	CYB5RL	protein_coding
ENST00000490863.5	-1.32986	0.0349241	0.118395	CYB5RL-205	CYB5RL	retained_intron
ENST00000371319.8	-3.02937	0.0469043	0.128176	SSBP3-203	SSBP3	protein_coding
ENST00000371281.4	-0.77317	0.0383969	0.123192	TTC4-201	TTC4	protein_coding
ENST00000486621.1	1.79698	1.83776e-07	6.8465e-07	TTC4-204	TTC4	retained_intron
ENST00000371279.4	-1.29152	1.83776e-07	6.8465e-07	PARS2-201	PARS2	protein_coding
ENST00000371269.9	-0.520806	1.83776e-07	6.8465e-07	DHCR24-201	DHCR24	protein_coding
ENST00000294383.7	-0.66169	1.83776e-07	6.8465e-07	USP24-201	USP24	protein_coding
ENST00000371226.8	-2.08855	1.83776e-07	6.8465e-07	OMA1-201	OMA1	protein_coding
ENST00000456980.5	-2.09475	0.0436777	0.126743	OMA1-206	OMA1	protein_coding
ENST00000622766.1	1.03482	1.83776e-07	6.8465e-07	MYSM1-207	MYSM1	protein_coding
ENST00000659108.1	1.32613	1.83776e-07	6.8465e-07	MYSM1-209	MYSM1	nonsense_mediated_decay
ENST00000371222.4	-0.672099	0.0383969	0.123192	JUN-201	JUN	protein_coding
ENST00000371208.5	-0.93075	1.83776e-07	6.8465e-07	HOOK1-201	HOOK1	protein_coding
ENST00000466803.1	1.46313	0.0383969	0.123192	HOOK1-204	HOOK1	processed_transcript
ENST00000403491.8	-2.09912	1.83776e-07	6.8465e-07	NFIA-207	NFIA	protein_coding
ENST00000603233.2	1.08748	1.83776e-07	6.8465e-07	NFIA-215	NFIA	retained_intron
ENST00000316485.11	4.4463	1.83776e-07	6.8465e-07	PATJ-202	PATJ	protein_coding
ENST00000635214.1	3.28772	0.0349241	0.118395	PATJ-216	PATJ	retained_intron
ENST00000371158.6	-1.00478	1.83776e-07	6.8465e-07	PATJ-203	PATJ	protein_coding
ENST00000488913.1	1.39042	0.0469043	0.128176	PATJ-209	PATJ	retained_intron
ENST00000498273.2	1.18896	0.0469043	0.128176	L1TD1-201	L1TD1	protein_coding
ENST00000339950.5	-0.964173	1.83776e-07	6.8465e-07	USP1-201	USP1	protein_coding
ENST00000635123.1	-2.20451	0.0349241	0.118395	DOCK7-218	DOCK7	protein_coding
ENST00000317868.9	-1.06632	0.0469043	0.128176	ATG4C-201	ATG4C	protein_coding
ENST00000648964.1	-2.71372	0.0469043	0.128176	ALG6-208	ALG6	nonsense_mediated_decay
ENST00000263440.6	-1.50817	0.0486614	0.128687	ALG6-201	ALG6	protein_coding
ENST00000271002.15	-0.649764	0.047778	0.128264	ITGB3BP-201	ITGB3BP	protein_coding
ENST00000489099.5	-1.56744	1.83776e-07	6.8465e-07	ITGB3BP-212	ITGB3BP	nonsense_mediated_decay
ENST00000371088.5	-1.19256	1.83776e-07	6.8465e-07	EFCAB7-201	EFCAB7	protein_coding
ENST00000650546.1	2.13687	0.0469043	0.128176	PGM1-206	PGM1	protein_coding
ENST00000371079.6	-1.24216	0.0486614	0.128687	ROR1-201	ROR1	protein_coding
ENST00000371080.5	3.27652	1.83776e-07	6.8465e-07	ROR1-202	ROR1	protein_coding
ENST00000545203.2	-2.84268	0.0405855	0.12501	ROR1-204	ROR1	protein_coding
ENST00000424995.2	0.93178	0.047778	0.128264	ROR1-AS1-202	ROR1-AS1	lncRNA
ENST00000651257.2	-1.38791	0.0422899	0.126146	CACHD1-206	CACHD1	protein_coding
ENST00000673314.1	2.03991	0.0469043	0.128176	JAK1-220	JAK1	retained_intron
ENST00000673220.1	1.54095	0.0449186	0.127568	JAK1-217	JAK1	nonsense_mediated_decay
ENST00000494904.1	2.30868	1.83776e-07	6.8465e-07	JAK1-205	JAK1	processed_transcript
ENST00000672903.1	1.62351	0.0349241	0.118395	JAK1-215	JAK1	processed_transcript
ENST00000327299.8	-1.3735	1.83776e-07	6.8465e-07	AK4-201	AK4	protein_coding
ENST00000371060.7	-1.09511	0.0349241	0.118395	LEPR-205	LEPR	protein_coding
ENST00000371045.9	-1.87062	1.83776e-07	6.8465e-07	PDE4B-203	PDE4B	protein_coding
ENST00000355356.3	0.904015	1.83776e-07	6.8465e-07	MIER1-201	MIER1	protein_coding
ENST00000361219.11	-0.714868	1.83776e-07	6.8465e-07	SERBP1-201	SERBP1	protein_coding
ENST00000370994.8	-0.564414	0.0405855	0.12501	SERBP1-203	SERBP1	protein_coding
ENST00000370986.9	3.4838	1.83776e-07	6.8465e-07	GADD45A-202	GADD45A	protein_coding
ENST00000370982.4	-0.532652	1.83776e-07	6.8465e-07	GNG12-201	GNG12	protein_coding
ENST00000262348.9	-1.06855	1.83776e-07	6.8465e-07	WLS-201	WLS	protein_coding
ENST00000370971.1	1.8607	0.0486614	0.128687	WLS-203	WLS	protein_coding
ENST00000456315.7	-1.81552	1.83776e-07	6.8465e-07	DEPDC1-202	DEPDC1	protein_coding
ENST00000370966.9	-1.55993	1.83776e-07	6.8465e-07	DEPDC1-201	DEPDC1	protein_coding
ENST00000370952.4	-1.43605	1.83776e-07	6.8465e-07	LRRC40-201	LRRC40	protein_coding
ENST00000370951.5	0.891025	1.83776e-07	6.8465e-07	SRSF11-203	SRSF11	protein_coding
ENST00000463877.1	-1.47869	1.83776e-07	6.8465e-07	SRSF11-209	SRSF11	processed_transcript
ENST00000475204.5	-1.68467	0.0349241	0.118395	SRSF11-212	SRSF11	nonsense_mediated_decay
ENST00000395136.6	1.43273	1.83776e-07	6.8465e-07	SRSF11-204	SRSF11	protein_coding
ENST00000463116.1	-0.716846	0.047778	0.128264	SRSF11-207	SRSF11	processed_transcript
ENST00000484162.5	-0.685993	1.83776e-07	6.8465e-07	SRSF11-214	SRSF11	processed_transcript
ENST00000370949.1	0.555685	0.047778	0.128264	SRSF11-201	SRSF11	protein_coding
ENST00000463859.5	-1.9399	0.0422899	0.126146	SRSF11-208	SRSF11	processed_transcript
ENST00000370944.9	-0.799425	0.0436777	0.126743	ANKRD13C-202	ANKRD13C	protein_coding
ENST00000370938.8	-1.1084	0.0383969	0.123192	CTH-202	CTH	protein_coding
ENST00000254821.10	-1.90012	1.83776e-07	6.8465e-07	ZRANB2-201	ZRANB2	protein_coding
ENST00000370911.7	-1.54774	0.0469043	0.128176	LRRIQ3-203	LRRIQ3	protein_coding
ENST00000463724.1	-1.42335	0.0494415	0.128963	LRRIQ3-208	LRRIQ3	retained_intron
ENST00000370898.8	-1.49045	1.83776e-07	6.8465e-07	FPGT-202	FPGT	protein_coding
ENST00000340866.10	-1.24861	1.83776e-07	6.8465e-07	CRYZ-201	CRYZ	protein_coding
ENST00000492102.1	-1.31752	1.83776e-07	6.8465e-07	CRYZ-207	CRYZ	processed_transcript
ENST00000370871.7	1.31508	1.83776e-07	6.8465e-07	CRYZ-203	CRYZ	protein_coding
ENST00000370870.5	-3.20468	1.83776e-07	6.8465e-07	CRYZ-202	CRYZ	protein_coding
ENST00000427892.1	-2.23931	1.83776e-07	6.8465e-07	AC099786.2-201	AC099786.2	lncRNA
ENST00000370841.9	-3.38556	1.83776e-07	6.8465e-07	ACADM-202	ACADM	protein_coding
ENST00000496055.5	1.01628	1.83776e-07	6.8465e-07	RABGGTB-213	RABGGTB	processed_transcript
ENST00000485459.5	1.74807	1.83776e-07	6.8465e-07	RABGGTB-210	RABGGTB	processed_transcript
ENST00000370826.3	2.20734	0.0349241	0.118395	RABGGTB-202	RABGGTB	protein_coding
ENST00000319942.8	2.03298	1.83776e-07	6.8465e-07	RABGGTB-201	RABGGTB	protein_coding
ENST00000470201.5	1.74032	1.83776e-07	6.8465e-07	RABGGTB-207	RABGGTB	processed_transcript
ENST00000471759.5	2.38307	1.83776e-07	6.8465e-07	RABGGTB-208	RABGGTB	processed_transcript
ENST00000491266.5	3.25904	1.83776e-07	6.8465e-07	RABGGTB-212	RABGGTB	processed_transcript
ENST00000328299.4	-1.58678	1.83776e-07	6.8465e-07	ST6GALNAC3-201	ST6GALNAC3	protein_coding
ENST00000370812.8	-0.674817	1.83776e-07	6.8465e-07	PIGK-202	PIGK	protein_coding
ENST00000370801.8	-1.19018	1.83776e-07	6.8465e-07	ZZZ3-202	ZZZ3	protein_coding
ENST00000458763.2	1.59684	1.83776e-07	6.8465e-07	ZZZ3-205	ZZZ3	processed_transcript
ENST00000461986.5	1.27813	0.0486614	0.128687	USP33-205	USP33	retained_intron
ENST00000462192.1	2.17406	1.83776e-07	6.8465e-07	USP33-206	USP33	retained_intron
ENST00000443751.3	-0.630518	0.047778	0.128264	MIGA1-202	MIGA1	protein_coding
ENST00000487931.1	-2.22217	0.0405855	0.12501	DNAJB4-206	DNAJB4	processed_transcript
ENST00000370763.6	-2.39784	1.83776e-07	6.8465e-07	DNAJB4-201	DNAJB4	protein_coding
ENST00000674442.1	-2.50517	0.0449186	0.127568	ADGRL2-237	ADGRL2	protein_coding
ENST00000674208.1	-3.37034	1.83776e-07	6.8465e-07	ADGRL2-225	ADGRL2	protein_coding
ENST00000260505.13	-3.4752	1.83776e-07	6.8465e-07	TTLL7-201	TTLL7	protein_coding
ENST00000370689.6	-1.9119	1.83776e-07	6.8465e-07	PRKACB-206	PRKACB	protein_coding
ENST00000370654.6	0.976157	1.83776e-07	6.8465e-07	RPF1-201	RPF1	protein_coding
ENST00000477677.5	0.81373	1.83776e-07	6.8465e-07	CTBS-204	CTBS	processed_transcript
ENST00000370625.1	1.30493	0.0486614	0.128687	CTBS-201	CTBS	nonsense_mediated_decay
ENST00000342203.8	-2.68008	1.83776e-07	6.8465e-07	SSX2IP-201	SSX2IP	protein_coding
ENST00000605755.5	-1.78885	0.0436777	0.126743	SSX2IP-210	SSX2IP	protein_coding
ENST00000341460.6	0.746211	0.0405855	0.12501	SYDE2-202	SYDE2	protein_coding
ENST00000234668.6	1.05897	0.0469043	0.128176	SYDE2-201	SYDE2	retained_intron
ENST00000294661.8	1.40981	1.83776e-07	6.8465e-07	C1orf52-201	C1orf52	processed_transcript
ENST00000493514.1	1.80481	1.83776e-07	6.8465e-07	C1orf52-204	C1orf52	processed_transcript
ENST00000649060.1	3.05356	1.83776e-07	6.8465e-07	BCL10-203	BCL10	nonsense_mediated_decay
ENST00000284031.13	0.529125	1.83776e-07	6.8465e-07	DDAH1-201	DDAH1	protein_coding
ENST00000451137.7	1.04229	1.83776e-07	6.8465e-07	CCN1-201	CCN1	protein_coding
ENST00000676007.1	-1.5747	0.0349241	0.118395	CCN1-206	CCN1	retained_intron
ENST00000674818.1	-2.39877	1.83776e-07	6.8465e-07	CCN1-204	CCN1	retained_intron
ENST00000674743.1	-1.89859	1.83776e-07	6.8465e-07	CCN1-203	CCN1	retained_intron
ENST00000480413.1	-1.84872	0.0383969	0.123192	CCN1-202	CCN1	processed_transcript
ENST00000370574.4	-0.606966	1.83776e-07	6.8465e-07	ZNHIT6-201	ZNHIT6	protein_coding
ENST00000359242.7	-1.51812	0.0349241	0.118395	ODF2L-203	ODF2L	protein_coding
ENST00000460698.6	-1.68924	0.0459336	0.127802	ODF2L-206	ODF2L	protein_coding
ENST00000535010.5	2.16805	0.0383969	0.123192	SH3GLB1-203	SH3GLB1	protein_coding
ENST00000482504.1	2.05401	1.83776e-07	6.8465e-07	SH3GLB1-202	SH3GLB1	protein_coding
ENST00000331835.10	-0.557895	1.83776e-07	6.8465e-07	SELENOF-201	SELENOF	protein_coding
ENST00000648872.1	1.68564	0.0469043	0.128176	SELENOF-209	SELENOF	nonsense_mediated_decay
ENST00000401030.4	2.90232	1.83776e-07	6.8465e-07	SELENOF-203	SELENOF	protein_coding
ENST00000370550.10	-1.7751	1.83776e-07	6.8465e-07	HS2ST1-201	HS2ST1	protein_coding
ENST00000370544.10	-0.790961	1.83776e-07	6.8465e-07	LMO4-202	LMO4	protein_coding
ENST00000489303.1	-2.34753	1.83776e-07	6.8465e-07	LMO4-203	LMO4	processed_transcript
ENST00000370521.8	-1.51965	1.83776e-07	6.8465e-07	PKN2-203	PKN2	protein_coding
ENST00000370500.10	0.912755	1.83776e-07	6.8465e-07	GTF2B-201	GTF2B	protein_coding
ENST00000330947.7	-1.46295	0.0422899	0.126146	LRRC8B-201	LRRC8B	protein_coding
ENST00000394593.7	-1.00826	1.83776e-07	6.8465e-07	LRRC8D-202	LRRC8D	protein_coding
ENST00000380526.2	-0.993666	0.047778	0.128264	GEMIN8P4-201	GEMIN8P4	processed_pseudogene
ENST00000340281.9	-0.824681	1.83776e-07	6.8465e-07	ZNF326-201	ZNF326	protein_coding
ENST00000370447.3	-1.70833	0.0494415	0.128963	ZNF326-203	ZNF326	protein_coding
ENST00000347275.9	1.62161	1.83776e-07	6.8465e-07	ZNF644-202	ZNF644	protein_coding
ENST00000337393.10	-2.67321	0.0459336	0.127802	ZNF644-201	ZNF644	protein_coding
ENST00000361321.5	1.68328	0.0405855	0.12501	ZNF644-203	ZNF644	protein_coding
ENST00000428239.5	-2.37452	0.0349241	0.118395	CDC7-203	CDC7	protein_coding
ENST00000674371.1	-1.29302	0.0469043	0.128176	BTBD8-208	BTBD8	nonsense_mediated_decay
ENST00000370360.8	-1.55148	1.83776e-07	6.8465e-07	GLMN-201	GLMN	protein_coding
ENST00000540033.2	-2.58731	0.0383969	0.123192	EVI5-208	EVI5	protein_coding
ENST00000645300.1	4.70342	1.83776e-07	6.8465e-07	RPL5-209	RPL5	protein_coding
ENST00000470843.5	4.54508	1.83776e-07	6.8465e-07	RPL5-204	RPL5	nonsense_mediated_decay
ENST00000646852.1	1.7022	1.83776e-07	6.8465e-07	RPL5-211	RPL5	retained_intron
ENST00000315741.5	2.41933	1.83776e-07	6.8465e-07	RPL5-201	RPL5	protein_coding
ENST00000461952.1	2.21087	1.83776e-07	6.8465e-07	RPL5-203	RPL5	retained_intron
ENST00000497519.1	2.04387	1.83776e-07	6.8465e-07	RPL5-205	RPL5	retained_intron
ENST00000370310.5	-1.58317	1.83776e-07	6.8465e-07	DIPK1A-201	DIPK1A	protein_coding
ENST00000370298.9	0.755257	1.83776e-07	6.8465e-07	MTF2-201	MTF2	protein_coding
ENST00000370290.7	0.582468	1.83776e-07	6.8465e-07	TMED5-203	TMED5	nonsense_mediated_decay
ENST00000401026.7	-3.00566	1.83776e-07	6.8465e-07	CCDC18-203	CCDC18	protein_coding
ENST00000370276.5	-2.39933	0.0469043	0.128176	CCDC18-202	CCDC18	protein_coding
ENST00000455267.1	-2.10607	0.0469043	0.128176	CCDC18-207	CCDC18	protein_coding
ENST00000370272.9	0.674809	1.83776e-07	6.8465e-07	DR1-202	DR1	protein_coding
ENST00000370267.1	0.877844	1.83776e-07	6.8465e-07	DR1-201	DR1	protein_coding
ENST00000260506.12	1.18193	1.83776e-07	6.8465e-07	FNBP1L-201	FNBP1L	protein_coding
ENST00000370253.6	-1.77407	0.0436777	0.126743	FNBP1L-203	FNBP1L	protein_coding
ENST00000603526.1	1.84463	0.0449186	0.127568	FNBP1L-205	FNBP1L	retained_intron
ENST00000260502.11	1.56347	1.83776e-07	6.8465e-07	BCAR3-201	BCAR3	protein_coding
ENST00000370238.8	-2.37135	1.83776e-07	6.8465e-07	GCLM-201	GCLM	protein_coding
ENST00000615724.1	-0.561439	0.0459336	0.127802	GCLM-204	GCLM	protein_coding
ENST00000552844.5	-3.50309	1.83776e-07	6.8465e-07	ARHGAP29-205	ARHGAP29	nonsense_mediated_decay
ENST00000260526.11	-1.37039	1.83776e-07	6.8465e-07	ARHGAP29-201	ARHGAP29	protein_coding
ENST00000370214.9	-2.77764	1.83776e-07	6.8465e-07	ABCD3-202	ABCD3	protein_coding
ENST00000315713.5	-1.87558	1.83776e-07	6.8465e-07	ABCD3-201	ABCD3	protein_coding
ENST00000370206.9	-1.05152	1.83776e-07	6.8465e-07	CNN3-201	CNN3	protein_coding
ENST00000370205.6	-1.08964	1.83776e-07	6.8465e-07	ALG14-201	ALG14	protein_coding
ENST00000370203.9	-0.786918	1.83776e-07	6.8465e-07	TLCD4-201	TLCD4	protein_coding
ENST00000663020.1	0.710426	0.0494415	0.128963	AC092802.1-203	AC092802.1	lncRNA
ENST00000263893.10	1.40595	0.0422899	0.126146	RWDD3-201	RWDD3	protein_coding
ENST00000495272.5	-1.94918	0.0383969	0.123192	RWDD3-206	RWDD3	processed_transcript
ENST00000460571.1	-1.139	0.0436777	0.126743	RWDD3-203	RWDD3	processed_transcript
ENST00000370192.8	-0.687762	1.83776e-07	6.8465e-07	DPYD-202	DPYD	protein_coding
ENST00000667128.1	-2.74312	1.83776e-07	6.8465e-07	MIR137HG-208	MIR137HG	lncRNA
ENST00000263174.9	-2.91136	1.83776e-07	6.8465e-07	PALMD-201	PALMD	protein_coding
ENST00000361915.8	-2.45436	1.83776e-07	6.8465e-07	AGL-203	AGL	protein_coding
ENST00000370152.8	0.933744	1.83776e-07	6.8465e-07	MFSD14A-201	MFSD14A	protein_coding
ENST00000287482.6	-1.3731	1.83776e-07	6.8465e-07	SASS6-201	SASS6	protein_coding
ENST00000370141.7	-1.17177	1.83776e-07	6.8465e-07	TRMT13-202	TRMT13	protein_coding
ENST00000370132.8	-0.926088	1.83776e-07	6.8465e-07	DBT-202	DBT	protein_coding
ENST00000498617.5	1.87013	1.83776e-07	6.8465e-07	RTCA-205	RTCA	processed_transcript
ENST00000336454.5	-1.18511	0.0405855	0.12501	CDC14A-201	CDC14A	protein_coding
ENST00000370114.8	-2.23846	1.83776e-07	6.8465e-07	EXTL2-202	EXTL2	protein_coding
ENST00000451213.2	-2.94532	1.83776e-07	6.8465e-07	AC093157.1-206	AC093157.1	retained_intron
ENST00000533099.5	-0.963639	1.83776e-07	6.8465e-07	RNPC3-208	RNPC3	protein_coding
ENST00000370056.9	-4.20048	1.83776e-07	6.8465e-07	VAV3-202	VAV3	protein_coding
ENST00000415432.6	-3.24582	1.83776e-07	6.8465e-07	VAV3-203	VAV3	protein_coding
ENST00000565488.6	-2.54085	1.83776e-07	6.8465e-07	SLC25A24-203	SLC25A24	protein_coding
ENST00000264128.13	-3.30254	1.83776e-07	6.8465e-07	SLC25A24-201	SLC25A24	nonsense_mediated_decay
ENST00000370041.4	-3.47915	0.0349241	0.118395	SLC25A24-202	SLC25A24	protein_coding
ENST00000569674.1	1.47131	1.83776e-07	6.8465e-07	SLC25A24-204	SLC25A24	protein_coding
ENST00000485167.1	0.911983	0.0383969	0.123192	STXBP3-205	STXBP3	processed_transcript
ENST00000676184.1	-3.96998	0.0405855	0.12501	GPSM2-223	GPSM2	protein_coding
ENST00000675451.1	2.42648	1.83776e-07	6.8465e-07	CLCC1-218	CLCC1	nonsense_mediated_decay
ENST00000675956.1	-2.58405	1.83776e-07	6.8465e-07	CLCC1-225	CLCC1	protein_coding
ENST00000676306.1	1.06778	1.83776e-07	6.8465e-07	CLCC1-227	CLCC1	nonsense_mediated_decay
ENST00000369962.8	1.22266	0.0449186	0.127568	WDR47-203	WDR47	protein_coding
ENST00000461096.6	1.24593	1.83776e-07	6.8465e-07	TAF13-202	TAF13	nonsense_mediated_decay
ENST00000338366.6	1.06298	0.0486614	0.128687	TAF13-201	TAF13	protein_coding
ENST00000608574.1	-0.766749	0.0405855	0.12501	TMEM167B-DT-201	TMEM167B-DT	lncRNA
ENST00000338272.9	2.19916	1.83776e-07	6.8465e-07	TMEM167B-201	TMEM167B	protein_coding
ENST00000234677.7	0.960668	1.83776e-07	6.8465e-07	SARS1-201	SARS1	protein_coding
ENST00000482384.1	2.22489	1.83776e-07	6.8465e-07	SARS1-206	SARS1	processed_transcript
ENST00000471705.1	1.44369	0.0422899	0.126146	SARS1-204	SARS1	processed_transcript
ENST00000468588.1	1.92656	1.83776e-07	6.8465e-07	SARS1-203	SARS1	processed_transcript
ENST00000271332.4	-1.40503	1.83776e-07	6.8465e-07	CELSR2-201	CELSR2	protein_coding
ENST00000498157.1	-1.52609	1.83776e-07	6.8465e-07	CELSR2-204	CELSR2	processed_transcript
ENST00000369909.6	-1.15933	0.0422899	0.126146	PSRC1-204	PSRC1	protein_coding
ENST00000409138.6	-1.11255	0.0436777	0.126743	PSRC1-205	PSRC1	protein_coding
ENST00000418914.2	-1.95644	0.0383969	0.123192	PSRC1-207	PSRC1	protein_coding
ENST00000256637.8	-1.56708	1.83776e-07	6.8465e-07	SORT1-201	SORT1	protein_coding
ENST00000271308.9	-1.55422	1.83776e-07	6.8465e-07	PSMA5-201	PSMA5	protein_coding
ENST00000484563.1	1.35366	0.0349241	0.118395	PSMA5-203	PSMA5	processed_transcript
ENST00000310611.8	-1.71997	0.0459336	0.127802	CYB561D1-201	CYB561D1	protein_coding
ENST00000369864.5	-1.37889	1.83776e-07	6.8465e-07	AMIGO1-202	AMIGO1	protein_coding
ENST00000369851.7	0.608522	1.83776e-07	6.8465e-07	GNAI3-201	GNAI3	protein_coding
ENST00000369795.8	-1.34755	1.83776e-07	6.8465e-07	STRIP1-201	STRIP1	protein_coding
ENST00000473429.5	1.41549	1.83776e-07	6.8465e-07	STRIP1-204	STRIP1	retained_intron
ENST00000539541.1	1.46646	0.0383969	0.123192	STRIP1-208	STRIP1	retained_intron
ENST00000554749.1	0.726136	1.83776e-07	6.8465e-07	AL160006.1-201	AL160006.1	lncRNA
ENST00000331565.5	-2.32816	1.83776e-07	6.8465e-07	SLC6A17-201	SLC6A17	protein_coding
ENST00000369787.7	0.533266	1.83776e-07	6.8465e-07	KCNC4-201	KCNC4	protein_coding
ENST00000652342.2	2.20471	1.83776e-07	6.8465e-07	RBM15-207	RBM15	protein_coding
ENST00000654015.1	3.17159	1.83776e-07	6.8465e-07	RBM15-209	RBM15	protein_coding
ENST00000369779.9	2.11804	1.83776e-07	6.8465e-07	SLC16A4-201	SLC16A4	protein_coding
ENST00000483260.5	1.97247	1.83776e-07	6.8465e-07	LAMTOR5-204	LAMTOR5	protein_coding
ENST00000464240.1	1.69034	1.83776e-07	6.8465e-07	LAMTOR5-202	LAMTOR5	retained_intron
ENST00000602318.6	1.00097	1.83776e-07	6.8465e-07	LAMTOR5-206	LAMTOR5	protein_coding
ENST00000369763.5	-1.92314	1.83776e-07	6.8465e-07	LRIF1-201	LRIF1	protein_coding
ENST00000485275.2	-1.35492	1.83776e-07	6.8465e-07	LRIF1-202	LRIF1	protein_coding
ENST00000286692.8	1.7057	0.0459336	0.127802	DRAM2-201	DRAM2	protein_coding
ENST00000539140.6	0.577299	0.0349241	0.118395	DRAM2-210	DRAM2	protein_coding
ENST00000461449.5	2.22954	1.83776e-07	6.8465e-07	DRAM2-202	DRAM2	processed_transcript
ENST00000463682.1	1.17802	0.0383969	0.123192	DRAM2-203	DRAM2	processed_transcript
ENST00000357172.9	1.09445	1.83776e-07	6.8465e-07	CEPT1-201	CEPT1	protein_coding
ENST00000369732.4	1.63584	1.83776e-07	6.8465e-07	OVGP1-201	OVGP1	protein_coding
ENST00000235090.10	-1.88609	1.83776e-07	6.8465e-07	WDR77-201	WDR77	protein_coding
ENST00000497278.5	-1.6057	0.047778	0.128264	WDR77-204	WDR77	processed_transcript
ENST00000369722.8	-1.19454	1.83776e-07	6.8465e-07	ATP5PB-202	ATP5PB	protein_coding
ENST00000369721.8	-0.651037	0.0349241	0.118395	ATP5PB-201	ATP5PB	processed_transcript
ENST00000468818.1	2.18716	0.0349241	0.118395	ATP5PB-204	ATP5PB	processed_transcript
ENST00000356415.5	0.655278	1.83776e-07	6.8465e-07	RAP1A-201	RAP1A	protein_coding
ENST00000369709.3	0.712928	0.0486614	0.128687	RAP1A-202	RAP1A	protein_coding
ENST00000357260.6	-2.30578	1.83776e-07	6.8465e-07	INKA2-201	INKA2	protein_coding
ENST00000658759.1	1.89587	1.83776e-07	6.8465e-07	INKA2-AS1-203	INKA2-AS1	lncRNA
ENST00000498383.5	1.91601	0.0494415	0.128963	ST7L-228	ST7L	processed_transcript
ENST00000263168.4	-1.45473	1.83776e-07	6.8465e-07	CAPZA1-201	CAPZA1	protein_coding
ENST00000369645.5	-1.37039	0.0436777	0.126743	MOV10-203	MOV10	protein_coding
ENST00000357443.2	-2.75721	0.0383969	0.123192	MOV10-201	MOV10	protein_coding
ENST00000339083.12	0.543922	1.83776e-07	6.8465e-07	RHOC-202	RHOC	protein_coding
ENST00000369636.6	3.58594	1.83776e-07	6.8465e-07	RHOC-205	RHOC	protein_coding
ENST00000473074.1	2.05651	1.83776e-07	6.8465e-07	RHOC-213	RHOC	retained_intron
ENST00000428411.6	-1.84793	1.83776e-07	6.8465e-07	SLC16A1-AS1-204	SLC16A1-AS1	lncRNA
ENST00000361127.6	0.603603	1.83776e-07	6.8465e-07	LRIG2-201	LRIG2	protein_coding
ENST00000466161.1	2.3968	1.83776e-07	6.8465e-07	LRIG2-203	LRIG2	processed_transcript
ENST00000307546.14	-1.5172	1.83776e-07	6.8465e-07	MAGI3-201	MAGI3	protein_coding
ENST00000369604.6	-4.02231	0.0383969	0.123192	PHTF1-204	PHTF1	protein_coding
ENST00000481652.1	-1.98947	1.83776e-07	6.8465e-07	PHTF1-210	PHTF1	processed_transcript
ENST00000357783.6	-2.44034	0.0494415	0.128963	PHTF1-201	PHTF1	protein_coding
ENST00000412670.1	-1.90333	1.83776e-07	6.8465e-07	PHTF1-206	PHTF1	protein_coding
ENST00000472612.5	-1.3042	0.0486614	0.128687	PHTF1-208	PHTF1	processed_transcript
ENST00000493212.1	-1.57667	1.83776e-07	6.8465e-07	PHTF1-212	PHTF1	processed_transcript
ENST00000650418.1	-1.30357	1.83776e-07	6.8465e-07	BCL2L15-207	BCL2L15	retained_intron
ENST00000369558.5	-1.57848	1.83776e-07	6.8465e-07	HIPK1-205	HIPK1	protein_coding
ENST00000320334.5	-1.21197	0.0449186	0.127568	OLFML3-201	OLFML3	protein_coding
ENST00000358465.7	-0.64465	1.83776e-07	6.8465e-07	TRIM33-201	TRIM33	protein_coding
ENST00000476908.1	1.64489	1.83776e-07	6.8465e-07	TRIM33-204	TRIM33	processed_transcript
ENST00000369541.4	-0.834995	1.83776e-07	6.8465e-07	BCAS2-201	BCAS2	protein_coding
ENST00000485021.1	1.94504	0.0349241	0.118395	BCAS2-202	BCAS2	processed_transcript
ENST00000261443.9	0.86067	0.0349241	0.118395	CSDE1-201	CSDE1	protein_coding
ENST00000483407.1	1.06663	0.0469043	0.128176	CSDE1-207	CSDE1	processed_transcript
ENST00000534699.5	1.41451	1.83776e-07	6.8465e-07	CSDE1-217	CSDE1	protein_coding
ENST00000483030.1	1.73286	1.83776e-07	6.8465e-07	CSDE1-206	CSDE1	retained_intron
ENST00000525970.5	3.43038	1.83776e-07	6.8465e-07	CSDE1-211	CSDE1	protein_coding
ENST00000060969.6	-0.913368	0.0459336	0.127802	SIKE1-201	SIKE1	protein_coding
ENST00000466657.1	1.21977	0.0405855	0.12501	SIKE1-205	SIKE1	processed_transcript
ENST00000355485.7	-2.73709	1.83776e-07	6.8465e-07	VANGL1-202	VANGL1	protein_coding
ENST00000369496.8	0.961237	0.047778	0.128264	ATP1A1-203	ATP1A1	protein_coding
ENST00000491156.1	1.39472	0.0494415	0.128963	ATP1A1-209	ATP1A1	processed_transcript
ENST00000369489.10	-1.36613	1.83776e-07	6.8465e-07	CD58-202	CD58	protein_coding
ENST00000369483.5	-3.77093	0.0349241	0.118395	IGSF3-202	IGSF3	protein_coding
ENST00000369486.8	-2.07114	1.83776e-07	6.8465e-07	IGSF3-203	IGSF3	protein_coding
ENST00000393203.3	-2.00616	1.83776e-07	6.8465e-07	PTGFRN-201	PTGFRN	protein_coding
ENST00000369466.9	-2.50401	1.83776e-07	6.8465e-07	TTF2-201	TTF2	protein_coding
ENST00000256649.9	-3.0575	1.83776e-07	6.8465e-07	TRIM45-201	TRIM45	protein_coding
ENST00000356554.7	-2.26386	1.83776e-07	6.8465e-07	MAN1A2-201	MAN1A2	protein_coding
ENST00000369443.10	0.723359	1.83776e-07	6.8465e-07	GDAP2-202	GDAP2	protein_coding
ENST00000493555.5	2.12304	1.83776e-07	6.8465e-07	GDAP2-205	GDAP2	processed_transcript
ENST00000349139.6	-0.628987	1.83776e-07	6.8465e-07	WDR3-201	WDR3	protein_coding
ENST00000670000.1	-1.38847	1.83776e-07	6.8465e-07	WARS2-AS1-209	WARS2-AS1	lncRNA
ENST00000421812.3	1.56662	1.83776e-07	6.8465e-07	ZNF697-201	ZNF697	protein_coding
ENST00000256646.7	-0.640617	1.83776e-07	6.8465e-07	NOTCH2-201	NOTCH2	protein_coding
ENST00000578049.4	-0.861652	1.83776e-07	6.8465e-07	SEC22B-201	SEC22B	protein_coding
ENST00000652355.1	-0.973589	1.83776e-07	6.8465e-07	NBPF8-202	NBPF8	processed_transcript
ENST00000604437.2	0.558605	0.0405855	0.12501	PFN1P2-201	PFN1P2	processed_transcript
ENST00000609741.2	-1.37836	0.0469043	0.128176	NBPF26-201	NBPF26	protein_coding
ENST00000369390.7	-1.67729	1.83776e-07	6.8465e-07	FAM72B-202	FAM72B	protein_coding
ENST00000584486.5	-1.85624	1.83776e-07	6.8465e-07	FAM72C-202	FAM72C	protein_coding
ENST00000432512.1	-1.13295	0.0469043	0.128176	AC246785.2-201	AC246785.2	processed_pseudogene
ENST00000581897.6	-2.28238	1.83776e-07	6.8465e-07	NBPF15-206	NBPF15	protein_coding
ENST00000488031.6	2.51602	1.83776e-07	6.8465e-07	NBPF15-202	NBPF15	protein_coding
ENST00000400889.3	-1.28106	1.83776e-07	6.8465e-07	FAM72D-201	FAM72D	protein_coding
ENST00000578899.5	-1.8959	1.83776e-07	6.8465e-07	LINC01145-202	LINC01145	processed_transcript
ENST00000621033.1	-2.60183	1.83776e-07	6.8465e-07	LINC01145-207	LINC01145	retained_intron
ENST00000369373.9	-1.98287	1.83776e-07	6.8465e-07	NBPF20-201	NBPF20	protein_coding
ENST00000622803.4	-1.35958	1.83776e-07	6.8465e-07	NBPF20-205	NBPF20	protein_coding
ENST00000606775.2	-2.07298	0.0383969	0.123192	NBPF25P-201	NBPF25P	transcribed_unprocessed_pseudogene
ENST00000369294.5	-1.76663	0.0349241	0.118395	POLR3C-202	POLR3C	protein_coding
ENST00000334163.4	-0.920715	1.83776e-07	6.8465e-07	POLR3C-201	POLR3C	protein_coding
ENST00000393045.7	-0.652113	1.83776e-07	6.8465e-07	PIAS3-203	PIAS3	protein_coding
ENST00000393046.3	-0.807173	0.0486614	0.128687	PIAS3-204	PIAS3	protein_coding
ENST00000539363.2	2.28941	0.0405855	0.12501	ITGA10-204	ITGA10	protein_coding
ENST00000481236.1	2.15275	1.83776e-07	6.8465e-07	ITGA10-203	ITGA10	processed_transcript
ENST00000468261.1	1.65478	1.83776e-07	6.8465e-07	ITGA10-202	ITGA10	retained_intron
ENST00000369306.8	-0.55112	1.83776e-07	6.8465e-07	PEX11B-201	PEX11B	protein_coding
ENST00000583313.7	-2.15034	1.83776e-07	6.8465e-07	RBM8A-204	RBM8A	protein_coding
ENST00000632555.1	-0.539018	0.0449186	0.127568	RBM8A-206	RBM8A	protein_coding
ENST00000498663.5	1.57071	1.83776e-07	6.8465e-07	RBM8A-203	RBM8A	retained_intron
ENST00000604273.1	1.60974	0.0349241	0.118395	GNRHR2-204	GNRHR2	processed_transcript
ENST00000604000.4	0.617171	1.83776e-07	6.8465e-07	LIX1L-201	LIX1L	protein_coding
ENST00000667626.1	-2.34567	0.0422899	0.126146	LINC01719-209	LINC01719	lncRNA
ENST00000583866.9	-1.31971	1.83776e-07	6.8465e-07	NBPF10-201	NBPF10	protein_coding
ENST00000579793.6	-1.32499	1.83776e-07	6.8465e-07	NOTCH2NLA-203	NOTCH2NLA	protein_coding
ENST00000617844.4	-2.0316	1.83776e-07	6.8465e-07	NBPF12-206	NBPF12	protein_coding
ENST00000617864.3	-1.54034	1.83776e-07	6.8465e-07	NBPF12-207	NBPF12	protein_coding
ENST00000254101.4	1.14751	1.83776e-07	6.8465e-07	PRKAB2-201	PRKAB2	protein_coding
ENST00000649713.1	-2.16698	1.83776e-07	6.8465e-07	PDIA3P1-203	PDIA3P1	processed_transcript
ENST00000440377.2	-1.6432	1.83776e-07	6.8465e-07	PDIA3P1-201	PDIA3P1	processed_transcript
ENST00000652616.1	-3.16374	0.0383969	0.123192	CHD1L-234	CHD1L	nonsense_mediated_decay
ENST00000369258.8	-2.02761	1.83776e-07	6.8465e-07	CHD1L-202	CHD1L	protein_coding
ENST00000651070.1	-2.15532	0.0486614	0.128687	CHD1L-216	CHD1L	nonsense_mediated_decay
ENST00000583509.7	-0.648411	0.0349241	0.118395	ACP6-205	ACP6	protein_coding
ENST00000478307.5	-1.50956	0.0422899	0.126146	GPR89B-204	GPR89B	retained_intron
ENST00000619423.4	-1.98503	1.83776e-07	6.8465e-07	NBPF14-207	NBPF14	protein_coding
ENST00000621066.4	-1.28981	1.83776e-07	6.8465e-07	NBPF14-209	NBPF14	protein_coding
ENST00000593495.3	-1.4341	1.83776e-07	6.8465e-07	NOTCH2NLB-201	NOTCH2NLB	protein_coding
ENST00000613969.4	-2.09297	0.0349241	0.118395	NBPF9-206	NBPF9	protein_coding
ENST00000611593.1	1.97933	1.83776e-07	6.8465e-07	NBPF9-204	NBPF9	retained_intron
ENST00000651566.1	-0.53537	0.047778	0.128264	NBPF19-205	NBPF19	protein_coding
ENST00000426482.3	-2.04077	1.83776e-07	6.8465e-07	NBPF19-202	NBPF19	protein_coding
ENST00000578186.2	-2.5672	1.83776e-07	6.8465e-07	H4C14-201	H4C14	protein_coding
ENST00000577853.1	-2.4922	1.83776e-07	6.8465e-07	AC239868.1-201	AC239868.1	lncRNA
ENST00000369152.6	-1.26481	1.83776e-07	6.8465e-07	BOLA1-202	BOLA1	protein_coding
ENST00000271628.9	-0.752676	1.83776e-07	6.8465e-07	SF3B4-201	SF3B4	protein_coding
ENST00000492824.5	-2.17358	0.047778	0.128264	MTMR11-208	MTMR11	retained_intron
ENST00000495054.1	-1.44544	0.0405855	0.12501	MTMR11-210	MTMR11	retained_intron
ENST00000490310.1	-1.38661	1.83776e-07	6.8465e-07	MTMR11-207	MTMR11	retained_intron
ENST00000581312.6	1.14839	1.83776e-07	6.8465e-07	OTUD7B-202	OTUD7B	protein_coding
ENST00000619871.1	1.91272	1.83776e-07	6.8465e-07	OTUD7B-203	OTUD7B	retained_intron
ENST00000642888.2	-1.13277	0.0494415	0.128963	AC244033.2-202	AC244033.2	lncRNA
ENST00000644510.2	-1.50322	1.83776e-07	6.8465e-07	VPS45-216	VPS45	protein_coding
ENST00000369124.5	-1.56192	1.83776e-07	6.8465e-07	PLEKHO1-201	PLEKHO1	protein_coding
ENST00000583931.6	-2.31025	1.83776e-07	6.8465e-07	ANP32E-208	ANP32E	protein_coding
ENST00000614145.5	-0.822493	1.83776e-07	6.8465e-07	MRPS21-202	MRPS21	protein_coding
ENST00000324862.7	1.01421	1.83776e-07	6.8465e-07	PRPF3-201	PRPF3	protein_coding
ENST00000467329.5	1.86657	1.83776e-07	6.8465e-07	PRPF3-202	PRPF3	processed_transcript
ENST00000467514.1	-1.10283	0.0405855	0.12501	PRPF3-203	PRPF3	processed_transcript
ENST00000493553.1	1.58216	0.0449186	0.127568	PRPF3-206	PRPF3	processed_transcript
ENST00000476970.1	2.84591	1.83776e-07	6.8465e-07	PRPF3-205	PRPF3	processed_transcript
ENST00000470824.1	3.446	1.83776e-07	6.8465e-07	PRPF3-204	PRPF3	processed_transcript
ENST00000401000.8	-1.55386	1.83776e-07	6.8465e-07	RPRD2-203	RPRD2	protein_coding
ENST00000369068.4	-1.90326	1.83776e-07	6.8465e-07	RPRD2-202	RPRD2	protein_coding
ENST00000369064.8	-1.45617	1.83776e-07	6.8465e-07	TARS2-204	TARS2	protein_coding
ENST00000369026.3	1.29025	1.83776e-07	6.8465e-07	MCL1-202	MCL1	protein_coding
ENST00000676522.1	-1.08588	1.83776e-07	6.8465e-07	MCL1-206	MCL1	retained_intron
ENST00000369014.10	-1.07489	1.83776e-07	6.8465e-07	ENSA-208	ENSA	protein_coding
ENST00000362052.7	1.49229	1.83776e-07	6.8465e-07	ENSA-207	ENSA	protein_coding
ENST00000271732.8	0.806209	1.83776e-07	6.8465e-07	GOLPH3L-201	GOLPH3L	protein_coding
ENST00000361824.7	-0.972491	0.0422899	0.126146	HORMAD1-202	HORMAD1	protein_coding
ENST00000505755.5	1.58158	0.0405855	0.12501	ARNT-208	ARNT	protein_coding
ENST00000463774.1	2.05831	0.0349241	0.118395	SETDB1-209	SETDB1	retained_intron
ENST00000482825.7	2.7553	1.83776e-07	6.8465e-07	CERS2-209	CERS2	retained_intron
ENST00000560793.6	0.825654	0.0383969	0.123192	CERS2-213	CERS2	protein_coding
ENST00000361419.9	3.15589	1.83776e-07	6.8465e-07	CERS2-203	CERS2	protein_coding
ENST00000559020.1	2.11192	1.83776e-07	6.8465e-07	CERS2-211	CERS2	retained_intron
ENST00000271620.8	-0.946245	0.0349241	0.118395	PRUNE1-201	PRUNE1	protein_coding
ENST00000357235.6	0.855815	1.83776e-07	6.8465e-07	CDC42SE1-201	CDC42SE1	protein_coding
ENST00000483763.5	0.661126	1.83776e-07	6.8465e-07	CDC42SE1-204	CDC42SE1	retained_intron
ENST00000368918.8	-1.88711	1.83776e-07	6.8465e-07	GABPB2-202	GABPB2	protein_coding
ENST00000368914.8	-2.10304	0.0436777	0.126743	SEMA6C-204	SEMA6C	protein_coding
ENST00000368908.10	0.784065	1.83776e-07	6.8465e-07	LYSMD1-201	LYSMD1	protein_coding
ENST00000349792.9	0.701136	0.0436777	0.126743	PIP5K1A-201	PIP5K1A	protein_coding
ENST00000409426.5	-2.41284	0.0422899	0.126146	PIP5K1A-204	PIP5K1A	protein_coding
ENST00000441902.6	4.52904	1.83776e-07	6.8465e-07	PIP5K1A-207	PIP5K1A	protein_coding
ENST00000468772.5	1.64202	1.83776e-07	6.8465e-07	PIP5K1A-213	PIP5K1A	retained_intron
ENST00000368881.8	-1.42894	0.0349241	0.118395	PSMD4-201	PSMD4	protein_coding
ENST00000368884.8	-0.507403	1.83776e-07	6.8465e-07	PSMD4-202	PSMD4	protein_coding
ENST00000368874.8	1.62502	1.83776e-07	6.8465e-07	PI4KB-203	PI4KB	protein_coding
ENST00000368875.6	0.754659	0.0422899	0.126146	PI4KB-204	PI4KB	protein_coding
ENST00000290524.8	-1.93866	0.0459336	0.127802	RFX5-201	RFX5	protein_coding
ENST00000452671.7	-1.06265	1.83776e-07	6.8465e-07	RFX5-215	RFX5	protein_coding
ENST00000475144.1	-1.22187	1.83776e-07	6.8465e-07	RFX5-218	RFX5	retained_intron
ENST00000495288.5	1.40364	1.83776e-07	6.8465e-07	PSMB4-206	PSMB4	retained_intron
ENST00000476467.1	1.87206	1.83776e-07	6.8465e-07	PSMB4-204	PSMB4	retained_intron
ENST00000474100.1	2.85578	1.83776e-07	6.8465e-07	PSMB4-203	PSMB4	retained_intron
ENST00000441516.1	1.57395	1.83776e-07	6.8465e-07	POGZ-207	POGZ	nonsense_mediated_decay
ENST00000485040.5	1.13226	0.0436777	0.126743	POGZ-212	POGZ	retained_intron
ENST00000271636.12	-1.95417	1.83776e-07	6.8465e-07	CGN-201	CGN	protein_coding
ENST00000392712.7	4.80713	1.83776e-07	6.8465e-07	TUFT1-204	TUFT1	protein_coding
ENST00000368848.6	1.13035	1.83776e-07	6.8465e-07	TUFT1-202	TUFT1	protein_coding
ENST00000368843.8	2.33208	1.83776e-07	6.8465e-07	SNX27-203	SNX27	protein_coding
ENST00000458013.7	-1.49376	1.83776e-07	6.8465e-07	SNX27-204	SNX27	protein_coding
ENST00000643179.1	2.52154	1.83776e-07	6.8465e-07	SNX27-210	SNX27	retained_intron
ENST00000525790.5	-1.36506	0.0459336	0.127802	TDRKH-212	TDRKH	nonsense_mediated_decay
ENST00000368822.5	-1.98744	1.83776e-07	6.8465e-07	TDRKH-201	TDRKH	protein_coding
ENST00000368814.8	-3.27491	1.83776e-07	6.8465e-07	THEM4-201	THEM4	protein_coding
ENST00000471464.5	-2.56668	1.83776e-07	6.8465e-07	THEM4-202	THEM4	nonsense_mediated_decay
ENST00000483207.5	-1.60132	0.0494415	0.128963	THEM4-204	THEM4	retained_intron
ENST00000432386.1	-1.2903	0.0449186	0.127568	AL450992.1-201	AL450992.1	lncRNA
ENST00000368801.4	-1.40794	0.0349241	0.118395	HRNR-201	HRNR	protein_coding
ENST00000368799.2	-2.59812	1.83776e-07	6.8465e-07	FLG-201	FLG	protein_coding
ENST00000419578.1	-1.65277	1.83776e-07	6.8465e-07	LINC01527-201	LINC01527	lncRNA
ENST00000496817.5	0.750326	1.83776e-07	6.8465e-07	S100A6-205	S100A6	protein_coding
ENST00000462776.2	1.94166	1.83776e-07	6.8465e-07	S100A6-203	S100A6	protein_coding
ENST00000368715.5	1.75129	1.83776e-07	6.8465e-07	S100A4-203	S100A4	protein_coding
ENST00000481009.1	1.60124	1.83776e-07	6.8465e-07	S100A4-206	S100A4	processed_transcript
ENST00000468373.1	2.49939	1.83776e-07	6.8465e-07	S100A4-205	S100A4	processed_transcript
ENST00000368713.8	-0.981797	1.83776e-07	6.8465e-07	S100A3-202	S100A3	protein_coding
ENST00000368712.1	-1.04091	0.0349241	0.118395	S100A3-201	S100A3	protein_coding
ENST00000368708.9	-1.05246	0.0405855	0.12501	S100A2-202	S100A2	protein_coding
ENST00000474991.1	1.5342	1.83776e-07	6.8465e-07	S100A16-205	S100A16	processed_transcript
ENST00000368690.7	-0.737817	0.0405855	0.12501	CHTOP-203	CHTOP	protein_coding
ENST00000368694.8	-1.31416	1.83776e-07	6.8465e-07	CHTOP-204	CHTOP	protein_coding
ENST00000495554.1	1.6627	1.83776e-07	6.8465e-07	CHTOP-206	CHTOP	processed_transcript
ENST00000403433.5	-1.65668	0.0469043	0.128176	CHTOP-205	CHTOP	protein_coding
ENST00000368686.1	1.42348	1.83776e-07	6.8465e-07	CHTOP-201	CHTOP	protein_coding
ENST00000368685.6	-2.04929	1.83776e-07	6.8465e-07	SNAPIN-201	SNAPIN	protein_coding
ENST00000462880.1	1.29816	1.83776e-07	6.8465e-07	SNAPIN-202	SNAPIN	processed_transcript
ENST00000318967.7	-1.60506	1.83776e-07	6.8465e-07	INTS3-201	INTS3	protein_coding
ENST00000481797.5	-0.924078	1.83776e-07	6.8465e-07	INTS3-207	INTS3	retained_intron
ENST00000476843.5	-1.38379	0.0459336	0.127802	INTS3-205	INTS3	nonsense_mediated_decay
ENST00000271857.6	-3.24555	1.83776e-07	6.8465e-07	SLC27A3-201	SLC27A3	protein_coding
ENST00000468403.1	-2.59125	1.83776e-07	6.8465e-07	SLC27A3-207	SLC27A3	retained_intron
ENST00000368655.5	1.13102	1.83776e-07	6.8465e-07	GATAD2B-201	GATAD2B	protein_coding
ENST00000634544.1	1.96343	1.83776e-07	6.8465e-07	GATAD2B-204	GATAD2B	protein_coding
ENST00000485359.1	1.59541	1.83776e-07	6.8465e-07	DENND4B-210	DENND4B	retained_intron
ENST00000494683.1	1.29993	0.0383969	0.123192	DENND4B-212	DENND4B	retained_intron
ENST00000368633.2	0.91535	1.83776e-07	6.8465e-07	CRTC2-203	CRTC2	protein_coding
ENST00000487235.5	2.42037	0.0349241	0.118395	CRTC2-207	CRTC2	retained_intron
ENST00000467860.1	1.13779	0.0494415	0.128963	CRTC2-205	CRTC2	retained_intron
ENST00000621013.4	-1.30733	0.0486614	0.128687	SLC39A1-210	SLC39A1	protein_coding
ENST00000468845.1	-1.6398	0.0494415	0.128963	CREB3L4-209	CREB3L4	processed_transcript
ENST00000368589.5	2.37007	1.83776e-07	6.8465e-07	JTB-203	JTB	protein_coding
ENST00000428469.1	1.58979	0.0486614	0.128687	JTB-204	JTB	protein_coding
ENST00000471173.1	2.00341	1.83776e-07	6.8465e-07	JTB-206	JTB	processed_transcript
ENST00000651669.1	0.558338	1.83776e-07	6.8465e-07	RPS27-205	RPS27	protein_coding
ENST00000493224.5	4.59674	1.83776e-07	6.8465e-07	RPS27-203	RPS27	retained_intron
ENST00000643794.1	2.9988	1.83776e-07	6.8465e-07	RPS27-204	RPS27	nonsense_mediated_decay
ENST00000477151.2	1.73809	1.83776e-07	6.8465e-07	RPS27-202	RPS27	retained_intron
ENST00000368533.8	-2.18676	1.83776e-07	6.8465e-07	TPM3-212	TPM3	protein_coding
ENST00000469717.5	1.95382	1.83776e-07	6.8465e-07	TPM3-215	TPM3	retained_intron
ENST00000330188.13	-0.85696	1.83776e-07	6.8465e-07	TPM3-206	TPM3	protein_coding
ENST00000509409.5	-0.889801	1.83776e-07	6.8465e-07	TPM3-219	TPM3	nonsense_mediated_decay
ENST00000470180.2	2.42474	1.83776e-07	6.8465e-07	C1orf43-207	C1orf43	nonsense_mediated_decay
ENST00000368521.10	1.19423	1.83776e-07	6.8465e-07	C1orf43-206	C1orf43	protein_coding
ENST00000362076.8	2.00993	1.83776e-07	6.8465e-07	C1orf43-202	C1orf43	protein_coding
ENST00000368519.5	1.58467	1.83776e-07	6.8465e-07	C1orf43-205	C1orf43	protein_coding
ENST00000368518.5	1.48906	1.83776e-07	6.8465e-07	C1orf43-204	C1orf43	protein_coding
ENST00000368516.1	2.25312	0.0422899	0.126146	C1orf43-203	C1orf43	protein_coding
ENST00000428931.6	-0.989915	1.83776e-07	6.8465e-07	UBAP2L-207	UBAP2L	protein_coding
ENST00000489076.1	1.75813	1.83776e-07	6.8465e-07	UBAP2L-217	UBAP2L	processed_transcript
ENST00000428595.1	-2.48502	1.83776e-07	6.8465e-07	UBAP2L-206	UBAP2L	protein_coding
ENST00000484696.1	1.15438	0.0405855	0.12501	UBAP2L-215	UBAP2L	processed_transcript
ENST00000475373.1	1.43193	1.83776e-07	6.8465e-07	UBAP2L-214	UBAP2L	processed_transcript
ENST00000514107.1	2.07797	1.83776e-07	6.8465e-07	ATP8B2-206	ATP8B2	retained_intron
ENST00000344086.8	2.26566	0.0383969	0.123192	IL6R-201	IL6R	protein_coding
ENST00000368485.8	1.62328	1.83776e-07	6.8465e-07	IL6R-202	IL6R	protein_coding
ENST00000497453.1	1.05052	0.0422899	0.126146	UBE2Q1-207	UBE2Q1	processed_transcript
ENST00000492630.2	2.54891	1.83776e-07	6.8465e-07	ADAR-205	ADAR	retained_intron
ENST00000681429.1	0.965054	1.83776e-07	6.8465e-07	ADAR-230	ADAR	retained_intron
ENST00000649724.1	-3.62184	0.0469043	0.128176	ADAR-219	ADAR	protein_coding
ENST00000529168.2	-2.10649	1.83776e-07	6.8465e-07	ADAR-208	ADAR	protein_coding
ENST00000534279.1	1.57028	0.0383969	0.123192	ADAR-209	ADAR	retained_intron
ENST00000368467.4	-0.853961	1.83776e-07	6.8465e-07	PMVK-201	PMVK	protein_coding
ENST00000368463.8	-1.15012	0.0383969	0.123192	PBXIP1-202	PBXIP1	protein_coding
ENST00000448116.7	-0.783604	1.83776e-07	6.8465e-07	SHC1-210	SHC1	protein_coding
ENST00000444664.5	0.640916	0.0449186	0.127568	SHC1-209	SHC1	protein_coding
ENST00000368439.5	-1.16716	0.0405855	0.12501	CKS1B-203	CKS1B	protein_coding
ENST00000308987.6	0.594089	1.83776e-07	6.8465e-07	CKS1B-201	CKS1B	protein_coding
ENST00000315144.14	-0.832125	1.83776e-07	6.8465e-07	FLAD1-203	FLAD1	protein_coding
ENST00000368431.7	-1.52043	1.83776e-07	6.8465e-07	FLAD1-205	FLAD1	protein_coding
ENST00000368426.3	1.04125	1.83776e-07	6.8465e-07	ZBTB7B-202	ZBTB7B	protein_coding
ENST00000487542.1	1.37154	0.0383969	0.123192	ZBTB7B-206	ZBTB7B	processed_transcript
ENST00000527418.5	0.801047	0.0459336	0.127802	ADAM15-226	ADAM15	retained_intron
ENST00000477533.5	1.83224	1.83776e-07	6.8465e-07	ADAM15-219	ADAM15	processed_transcript
ENST00000447332.3	1.85493	0.0436777	0.126743	ADAM15-208	ADAM15	protein_coding
ENST00000525020.1	1.71898	0.0349241	0.118395	ADAM15-224	ADAM15	retained_intron
ENST00000505139.1	3.56709	1.83776e-07	6.8465e-07	AL691442.1-201	AL691442.1	protein_coding
ENST00000368408.4	1.6885	1.83776e-07	6.8465e-07	EFNA3-201	EFNA3	protein_coding
ENST00000470294.5	1.33276	0.0459336	0.127802	EFNA3-202	EFNA3	processed_transcript
ENST00000498667.1	1.84867	0.0349241	0.118395	EFNA3-203	EFNA3	processed_transcript
ENST00000368406.2	3.85645	1.83776e-07	6.8465e-07	EFNA1-201	EFNA1	protein_coding
ENST00000368407.8	1.63258	1.83776e-07	6.8465e-07	EFNA1-202	EFNA1	protein_coding
ENST00000469878.5	2.67383	1.83776e-07	6.8465e-07	EFNA1-203	EFNA1	processed_transcript
ENST00000490672.2	-1.1039	1.83776e-07	6.8465e-07	KRTCAP2-207	KRTCAP2	retained_intron
ENST00000469769.1	1.04529	0.0486614	0.128687	THBS3-206	THBS3	retained_intron
ENST00000316721.8	1.20176	0.0349241	0.118395	MTX1-201	MTX1	protein_coding
ENST00000481771.5	-0.620754	0.0349241	0.118395	MTX1-204	MTX1	retained_intron
ENST00000495492.1	-0.890532	0.0405855	0.12501	MTX1-205	MTX1	retained_intron
ENST00000459805.5	-1.6459	1.83776e-07	6.8465e-07	GBAP1-202	GBAP1	retained_intron
ENST00000473223.5	-2.05897	0.0349241	0.118395	GBAP1-205	GBAP1	retained_intron
ENST00000368373.8	-0.9835	1.83776e-07	6.8465e-07	GBA-202	GBA	protein_coding
ENST00000327247.9	-1.28915	0.0349241	0.118395	GBA-201	GBA	protein_coding
ENST00000487649.5	2.16996	0.047778	0.128264	FAM189B-207	FAM189B	nonsense_mediated_decay
ENST00000355379.3	1.32443	1.83776e-07	6.8465e-07	SCAMP3-202	SCAMP3	protein_coding
ENST00000480219.1	1.45153	0.0349241	0.118395	SCAMP3-207	SCAMP3	processed_transcript
ENST00000476983.5	-3.27175	1.83776e-07	6.8465e-07	CLK2-205	CLK2	processed_transcript
ENST00000497188.1	-1.5678	1.83776e-07	6.8465e-07	CLK2-207	CLK2	processed_transcript
ENST00000484699.1	-1.63583	1.83776e-07	6.8465e-07	CLK2-206	CLK2	processed_transcript
ENST00000611010.4	1.80485	1.83776e-07	6.8465e-07	FDPS-220	FDPS	protein_coding
ENST00000468479.5	-2.20891	1.83776e-07	6.8465e-07	FDPS-207	FDPS	processed_transcript
ENST00000447866.5	-1.51441	1.83776e-07	6.8465e-07	FDPS-203	FDPS	protein_coding
ENST00000474345.5	2.33224	1.83776e-07	6.8465e-07	FDPS-210	FDPS	nonsense_mediated_decay
ENST00000467076.5	-2.39972	1.83776e-07	6.8465e-07	FDPS-206	FDPS	protein_coding
ENST00000487002.1	1.43916	1.83776e-07	6.8465e-07	FDPS-212	FDPS	retained_intron
ENST00000612683.1	-3.79091	1.83776e-07	6.8465e-07	FDPS-221	FDPS	protein_coding
ENST00000489003.5	1.83969	1.83776e-07	6.8465e-07	FDPS-213	FDPS	retained_intron
ENST00000490140.1	1.62607	1.83776e-07	6.8465e-07	FDPS-215	FDPS	retained_intron
ENST00000543656.2	2.06784	1.83776e-07	6.8465e-07	RUSC1-AS1-204	RUSC1-AS1	lncRNA
ENST00000368349.8	0.6464	1.83776e-07	6.8465e-07	RUSC1-203	RUSC1	protein_coding
ENST00000492536.5	1.09448	0.047778	0.128264	RUSC1-215	RUSC1	retained_intron
ENST00000679097.1	-3.62631	0.0436777	0.126743	ASH1L-215	ASH1L	protein_coding
ENST00000677992.1	-3.27645	0.0405855	0.12501	ASH1L-212	ASH1L	protein_coding
ENST00000548830.2	4.47703	1.83776e-07	6.8465e-07	ASH1L-207	ASH1L	nonsense_mediated_decay
ENST00000245564.8	-3.8635	1.83776e-07	6.8465e-07	MSTO1-201	MSTO1	protein_coding
ENST00000668003.1	-1.43833	1.83776e-07	6.8465e-07	AL353807.5-201	AL353807.5	lncRNA
ENST00000368339.9	1.45814	1.83776e-07	6.8465e-07	YY1AP1-210	YY1AP1	protein_coding
ENST00000442834.6	0.95512	0.047778	0.128264	YY1AP1-216	YY1AP1	retained_intron
ENST00000359205.9	1.8036	0.0383969	0.123192	YY1AP1-206	YY1AP1	protein_coding
ENST00000488784.5	2.04299	0.0469043	0.128176	YY1AP1-223	YY1AP1	processed_transcript
ENST00000476093.5	1.15774	0.0422899	0.126146	YY1AP1-221	YY1AP1	processed_transcript
ENST00000479076.1	1.1517	0.0494415	0.128963	DAP3-218	DAP3	processed_transcript
ENST00000343043.7	-0.561665	0.0469043	0.128176	DAP3-201	DAP3	protein_coding
ENST00000421487.6	1.51106	1.83776e-07	6.8465e-07	DAP3-203	DAP3	protein_coding
ENST00000465375.5	1.5101	0.0494415	0.128963	DAP3-209	DAP3	protein_coding
ENST00000475056.5	2.15916	1.83776e-07	6.8465e-07	DAP3-215	DAP3	protein_coding
ENST00000466224.1	1.65685	0.0436777	0.126743	GON4L-206	GON4L	processed_transcript
ENST00000467009.1	1.71334	1.83776e-07	6.8465e-07	GON4L-207	GON4L	processed_transcript
ENST00000368320.7	1.38164	1.83776e-07	6.8465e-07	KHDC4-202	KHDC4	protein_coding
ENST00000368321.8	2.20885	1.83776e-07	6.8465e-07	KHDC4-203	KHDC4	protein_coding
ENST00000465953.1	0.888638	0.0486614	0.128687	KHDC4-204	KHDC4	processed_transcript
ENST00000313695.11	1.6269	1.83776e-07	6.8465e-07	ARHGEF2-202	ARHGEF2	protein_coding
ENST00000361247.9	1.50547	1.83776e-07	6.8465e-07	ARHGEF2-203	ARHGEF2	protein_coding
ENST00000470541.6	2.33168	1.83776e-07	6.8465e-07	ARHGEF2-208	ARHGEF2	protein_coding
ENST00000474428.6	3.73649	1.83776e-07	6.8465e-07	ARHGEF2-212	ARHGEF2	processed_transcript
ENST00000608543.1	1.94027	1.83776e-07	6.8465e-07	ARHGEF2-218	ARHGEF2	retained_intron
ENST00000476273.1	2.29548	1.83776e-07	6.8465e-07	ARHGEF2-213	ARHGEF2	processed_transcript
ENST00000487755.1	3.30572	1.83776e-07	6.8465e-07	ARHGEF2-215	ARHGEF2	retained_intron
ENST00000465079.1	2.87811	1.83776e-07	6.8465e-07	ARHGEF2-207	ARHGEF2	retained_intron
ENST00000610146.1	-0.956073	0.0494415	0.128963	ARHGEF2-AS2-201	ARHGEF2-AS2	lncRNA
ENST00000532074.5	1.43845	0.0494415	0.128963	SSR2-218	SSR2	retained_intron
ENST00000480176.5	2.28093	1.83776e-07	6.8465e-07	SSR2-209	SSR2	retained_intron
ENST00000368311.5	1.20451	0.0459336	0.127802	SSR2-202	SSR2	retained_intron
ENST00000532414.3	-2.58185	1.83776e-07	6.8465e-07	MEX3A-202	MEX3A	protein_coding
ENST00000674518.1	2.94924	1.83776e-07	6.8465e-07	LMNA-224	LMNA	nonsense_mediated_decay
ENST00000368300.9	-0.545856	1.83776e-07	6.8465e-07	LMNA-205	LMNA	protein_coding
ENST00000359511.4	-1.21517	1.83776e-07	6.8465e-07	SLC25A44-201	SLC25A44	protein_coding
ENST00000606952.5	1.28945	0.0494415	0.128963	PMF1-206	PMF1	retained_intron
ENST00000476954.1	1.2528	0.0422899	0.126146	SMG5-204	SMG5	retained_intron
ENST00000473643.1	1.64335	1.83776e-07	6.8465e-07	SMG5-203	SMG5	retained_intron
ENST00000362007.6	-0.892034	0.0405855	0.12501	GLMP-201	GLMP	protein_coding
ENST00000368259.6	2.27209	1.83776e-07	6.8465e-07	CCT3-204	CCT3	protein_coding
ENST00000533194.5	2.21776	1.83776e-07	6.8465e-07	CCT3-216	CCT3	protein_coding
ENST00000348159.9	1.76006	1.83776e-07	6.8465e-07	MEF2D-201	MEF2D	protein_coding
ENST00000360595.7	3.41261	1.83776e-07	6.8465e-07	MEF2D-202	MEF2D	protein_coding
ENST00000475587.2	4.44147	0.0469043	0.128176	MEF2D-205	MEF2D	nonsense_mediated_decay
ENST00000489057.1	3.37501	1.83776e-07	6.8465e-07	MEF2D-206	MEF2D	protein_coding
ENST00000361170.7	-1.3669	1.83776e-07	6.8465e-07	IQGAP3-201	IQGAP3	protein_coding
ENST00000368232.9	-1.97925	1.83776e-07	6.8465e-07	GPATCH4-201	GPATCH4	protein_coding
ENST00000606343.1	-1.88039	1.83776e-07	6.8465e-07	AL365181.2-201	AL365181.2	lncRNA
ENST00000605886.1	-2.19904	1.83776e-07	6.8465e-07	AL365181.3-201	AL365181.3	lncRNA
ENST00000448869.1	-1.9704	1.83776e-07	6.8465e-07	AL590666.2-201	AL590666.2	lncRNA
ENST00000313146.10	0.796817	1.83776e-07	6.8465e-07	ISG20L2-201	ISG20L2	protein_coding
ENST00000368218.8	-0.808339	0.0494415	0.128963	RRNAD1-202	RRNAD1	protein_coding
ENST00000519086.5	2.84765	1.83776e-07	6.8465e-07	RRNAD1-209	RRNAD1	protein_coding
ENST00000497515.1	1.22325	0.0469043	0.128176	RRNAD1-207	RRNAD1	processed_transcript
ENST00000477306.1	0.976742	0.0469043	0.128176	HDGF-207	HDGF	processed_transcript
ENST00000495212.1	1.11991	0.0459336	0.127802	HDGF-209	HDGF	processed_transcript
ENST00000526188.5	2.35444	1.83776e-07	6.8465e-07	PRCC-207	PRCC	protein_coding
ENST00000368194.8	-1.17726	1.83776e-07	6.8465e-07	ARHGEF11-202	ARHGEF11	protein_coding
ENST00000368192.9	1.85274	1.83776e-07	6.8465e-07	ETV3-202	ETV3	protein_coding
ENST00000359209.11	-0.613849	1.83776e-07	6.8465e-07	KIRREL1-201	KIRREL1	protein_coding
ENST00000608430.2	-2.09543	1.83776e-07	6.8465e-07	AL590560.3-201	AL590560.3	lncRNA
ENST00000368090.5	-1.88431	1.83776e-07	6.8465e-07	PIGM-201	PIGM	protein_coding
ENST00000314485.12	0.516396	0.0383969	0.123192	IGSF8-201	IGSF8	protein_coding
ENST00000360472.9	1.01763	1.83776e-07	6.8465e-07	PEA15-201	PEA15	protein_coding
ENST00000326837.6	-1.50461	0.0383969	0.123192	DCAF8-201	DCAF8	protein_coding
ENST00000497354.1	-0.799178	0.0436777	0.126743	DCAF8-217	DCAF8	retained_intron
ENST00000466253.1	-2.89969	1.83776e-07	6.8465e-07	DCAF8-209	DCAF8	retained_intron
ENST00000610139.5	-2.38258	0.0486614	0.128687	DCAF8-218	DCAF8	protein_coding
ENST00000495887.1	-1.27743	0.0349241	0.118395	DCAF8-216	DCAF8	protein_coding
ENST00000368072.10	-2.62308	1.83776e-07	6.8465e-07	PEX19-201	PEX19	protein_coding
ENST00000472750.5	1.27845	0.0405855	0.12501	PEX19-205	PEX19	nonsense_mediated_decay
ENST00000241704.8	-2.64269	1.83776e-07	6.8465e-07	COPA-201	COPA	protein_coding
ENST00000647693.1	3.02236	1.83776e-07	6.8465e-07	COPA-209	COPA	retained_intron
ENST00000647799.1	2.36087	0.0422899	0.126146	COPA-210	COPA	nonsense_mediated_decay
ENST00000481522.1	1.39895	0.0422899	0.126146	COPA-204	COPA	retained_intron
ENST00000481040.1	1.81808	0.0349241	0.118395	COPA-203	COPA	retained_intron
ENST00000545266.1	1.46711	0.0436777	0.126743	COPA-206	COPA	retained_intron
ENST00000294785.10	-0.65525	1.83776e-07	6.8465e-07	NCSTN-201	NCSTN	protein_coding
ENST00000368061.3	-1.95847	1.83776e-07	6.8465e-07	VANGL2-201	VANGL2	protein_coding
ENST00000630436.2	-2.17592	1.83776e-07	6.8465e-07	AL121985.1-206	AL121985.1	lncRNA
ENST00000368026.11	1.4112	1.83776e-07	6.8465e-07	F11R-202	F11R	protein_coding
ENST00000368021.7	1.02657	1.83776e-07	6.8465e-07	USF1-203	USF1	protein_coding
ENST00000472217.1	0.786426	0.0436777	0.126743	USF1-204	USF1	retained_intron
ENST00000496363.5	1.07609	0.0383969	0.123192	USF1-207	USF1	retained_intron
ENST00000468311.1	1.78692	1.83776e-07	6.8465e-07	PFDN2-202	PFDN2	processed_transcript
ENST00000368010.4	1.18209	1.83776e-07	6.8465e-07	PFDN2-201	PFDN2	protein_coding
ENST00000496861.5	1.31459	0.0405855	0.12501	NIT1-216	NIT1	processed_transcript
ENST00000289865.12	-1.03008	0.0469043	0.128176	USP21-201	USP21	protein_coding
ENST00000487163.5	1.26587	1.83776e-07	6.8465e-07	USP21-208	USP21	retained_intron
ENST00000367999.9	-1.75156	1.83776e-07	6.8465e-07	PPOX-202	PPOX	protein_coding
ENST00000319769.10	0.662392	1.83776e-07	6.8465e-07	B4GALT3-201	B4GALT3	protein_coding
ENST00000470882.5	2.82365	1.83776e-07	6.8465e-07	B4GALT3-207	B4GALT3	processed_transcript
ENST00000622395.4	2.16766	0.0349241	0.118395	B4GALT3-213	B4GALT3	protein_coding
ENST00000496313.5	2.364	1.83776e-07	6.8465e-07	B4GALT3-212	B4GALT3	processed_transcript
ENST00000467863.1	1.93541	1.83776e-07	6.8465e-07	B4GALT3-206	B4GALT3	processed_transcript
ENST00000678484.1	3.23747	1.83776e-07	6.8465e-07	NDUFS2-266	NDUFS2	retained_intron
ENST00000677063.1	4.5803	0.0405855	0.12501	NDUFS2-229	NDUFS2	nonsense_mediated_decay
ENST00000676972.1	-1.18915	1.83776e-07	6.8465e-07	NDUFS2-224	NDUFS2	protein_coding
ENST00000367987.1	-2.75592	1.83776e-07	6.8465e-07	TOMM40L-201	TOMM40L	protein_coding
ENST00000367975.7	-1.04315	1.83776e-07	6.8465e-07	SDHC-202	SDHC	protein_coding
ENST00000681801.1	-2.56455	0.0422899	0.126146	ATF6-220	ATF6	nonsense_mediated_decay
ENST00000367942.4	-1.17263	1.83776e-07	6.8465e-07	ATF6-201	ATF6	protein_coding
ENST00000680180.1	1.12332	1.83776e-07	6.8465e-07	ATF6-206	ATF6	processed_transcript
ENST00000457671.1	1.12473	0.0469043	0.128176	AL391825.1-201	AL391825.1	processed_transcript
ENST00000489294.2	0.650126	1.83776e-07	6.8465e-07	UHMK1-202	UHMK1	protein_coding
ENST00000367926.8	2.25585	1.83776e-07	6.8465e-07	UAP1-204	UAP1	protein_coding
ENST00000474728.1	1.38521	0.0349241	0.118395	UAP1-205	UAP1	retained_intron
ENST00000649629.1	1.02342	0.0459336	0.127802	HSD17B7-210	HSD17B7	retained_intron
ENST00000488656.1	1.29032	0.0349241	0.118395	HSD17B7-208	HSD17B7	retained_intron
ENST00000367900.7	-2.7401	1.83776e-07	6.8465e-07	NUF2-202	NUF2	protein_coding
ENST00000271452.8	-1.67358	1.83776e-07	6.8465e-07	NUF2-201	NUF2	protein_coding
ENST00000487578.2	-1.82216	1.83776e-07	6.8465e-07	NUF2-205	NUF2	retained_intron
ENST00000420696.7	-3.17649	1.83776e-07	6.8465e-07	PBX1-203	PBX1	protein_coding
ENST00000367897.5	-1.30832	1.83776e-07	6.8465e-07	PBX1-202	PBX1	protein_coding
ENST00000468104.5	-2.31575	1.83776e-07	6.8465e-07	PBX1-206	PBX1	processed_transcript
ENST00000612123.3	-4.61068	1.83776e-07	6.8465e-07	PBX1-221	PBX1	protein_coding
ENST00000465089.2	-1.91076	1.83776e-07	6.8465e-07	PBX1-204	PBX1	retained_intron
ENST00000461308.1	1.38447	0.0449186	0.127568	MGST3-207	MGST3	retained_intron
ENST00000367889.8	-0.78657	0.0436777	0.126743	MGST3-205	MGST3	protein_coding
ENST00000461759.1	1.41722	0.0383969	0.123192	MGST3-208	MGST3	processed_transcript
ENST00000609263.1	1.58189	1.83776e-07	6.8465e-07	MGST3-213	MGST3	retained_intron
ENST00000494074.1	1.51699	0.0349241	0.118395	MGST3-211	MGST3	retained_intron
ENST00000463610.1	2.07252	0.0494415	0.128963	ALDH9A1-203	ALDH9A1	processed_transcript
ENST00000367881.11	-0.589487	1.83776e-07	6.8465e-07	TMCO1-201	TMCO1	protein_coding
ENST00000476143.7	1.73829	0.0349241	0.118395	TMCO1-204	TMCO1	nonsense_mediated_decay
ENST00000367866.7	1.82588	1.83776e-07	6.8465e-07	POU2F1-204	POU2F1	protein_coding
ENST00000466652.2	1.47138	1.83776e-07	6.8465e-07	CREG1-202	CREG1	protein_coding
ENST00000370509.5	0.926326	1.83776e-07	6.8465e-07	CREG1-201	CREG1	protein_coding
ENST00000464954.1	1.66147	1.83776e-07	6.8465e-07	MPZL1-206	MPZL1	retained_intron
ENST00000359523.7	-1.0583	1.83776e-07	6.8465e-07	MPZL1-201	MPZL1	protein_coding
ENST00000392121.7	0.760209	1.83776e-07	6.8465e-07	MPZL1-203	MPZL1	protein_coding
ENST00000367853.3	1.78848	1.83776e-07	6.8465e-07	MPZL1-202	MPZL1	protein_coding
ENST00000367843.7	-1.23291	0.0405855	0.12501	DCAF6-203	DCAF6	protein_coding
ENST00000312263.10	-1.89509	1.83776e-07	6.8465e-07	DCAF6-201	DCAF6	protein_coding
ENST00000539777.5	-2.81239	1.83776e-07	6.8465e-07	GPR161-209	GPR161	protein_coding
ENST00000367838.5	-1.47897	0.0349241	0.118395	GPR161-204	GPR161	protein_coding
ENST00000367833.7	0.542181	1.83776e-07	6.8465e-07	TIPRL-202	TIPRL	protein_coding
ENST00000367816.5	0.642783	1.83776e-07	6.8465e-07	ATP1B1-202	ATP1B1	protein_coding
ENST00000367815.9	1.04027	1.83776e-07	6.8465e-07	ATP1B1-201	ATP1B1	protein_coding
ENST00000367811.8	-0.968451	1.83776e-07	6.8465e-07	NME7-201	NME7	protein_coding
ENST00000367807.7	1.05888	0.0422899	0.126146	BLZF1-202	BLZF1	protein_coding
ENST00000367808.8	-1.00563	1.83776e-07	6.8465e-07	BLZF1-203	BLZF1	protein_coding
ENST00000643377.1	2.2809	1.83776e-07	6.8465e-07	SLC19A2-203	SLC19A2	retained_intron
ENST00000359326.9	-3.89395	1.83776e-07	6.8465e-07	C1orf112-202	C1orf112	protein_coding
ENST00000496973.5	-1.73593	1.83776e-07	6.8465e-07	C1orf112-208	C1orf112	protein_coding
ENST00000413811.3	-1.70171	0.0349241	0.118395	C1orf112-203	C1orf112	protein_coding
ENST00000310392.5	-1.96601	1.83776e-07	6.8465e-07	METTL18-202	METTL18	protein_coding
ENST00000367771.11	-0.765317	0.0459336	0.127802	SCYL3-202	SCYL3	protein_coding
ENST00000361580.7	-0.667838	1.83776e-07	6.8465e-07	KIFAP3-201	KIFAP3	protein_coding
ENST00000476522.5	1.93137	1.83776e-07	6.8465e-07	PRRC2C-208	PRRC2C	processed_transcript
ENST00000463586.1	3.08699	1.83776e-07	6.8465e-07	PRRC2C-205	PRRC2C	retained_intron
ENST00000495585.1	-2.97758	1.83776e-07	6.8465e-07	PRRC2C-211	PRRC2C	protein_coding
ENST00000644916.1	-3.55649	1.83776e-07	6.8465e-07	PRRC2C-213	PRRC2C	protein_coding
ENST00000498596.5	-3.29068	1.83776e-07	6.8465e-07	PRRC2C-212	PRRC2C	protein_coding
ENST00000361735.4	-0.967563	1.83776e-07	6.8465e-07	EEF1AKNMT-201	EEF1AKNMT	protein_coding
ENST00000344529.5	-0.63737	1.83776e-07	6.8465e-07	PIGC-201	PIGC	protein_coding
ENST00000263688.4	-0.930268	0.0449186	0.127568	SUCO-201	SUCO	protein_coding
ENST00000460950.1	1.53563	1.83776e-07	6.8465e-07	PRDX6-202	PRDX6	processed_transcript
ENST00000470017.1	1.12176	1.83776e-07	6.8465e-07	PRDX6-203	PRDX6	processed_transcript
ENST00000209884.5	-1.94978	1.83776e-07	6.8465e-07	KLHL20-201	KLHL20	protein_coding
ENST00000356198.6	-1.10443	0.0383969	0.123192	CENPL-202	CENPL	protein_coding
ENST00000649689.2	-3.73927	1.83776e-07	6.8465e-07	DARS2-212	DARS2	protein_coding
ENST00000651080.1	2.01691	1.83776e-07	6.8465e-07	GAS5-231	GAS5	lncRNA
ENST00000449289.5	2.49162	1.83776e-07	6.8465e-07	GAS5-219	GAS5	lncRNA
ENST00000414075.5	1.37437	0.0349241	0.118395	GAS5-202	GAS5	lncRNA
ENST00000448718.5	2.06377	1.83776e-07	6.8465e-07	GAS5-218	GAS5	lncRNA
ENST00000456812.6	1.08667	0.0459336	0.127802	GAS5-228	GAS5	retained_intron
ENST00000412059.5	1.32675	1.83776e-07	6.8465e-07	GAS5-201	GAS5	retained_intron
ENST00000450589.5	2.34041	1.83776e-07	6.8465e-07	GAS5-221	GAS5	lncRNA
ENST00000431268.5	2.37087	1.83776e-07	6.8465e-07	GAS5-210	GAS5	retained_intron
ENST00000436656.5	1.10818	0.0383969	0.123192	GAS5-214	GAS5	retained_intron
ENST00000650796.1	1.31436	1.83776e-07	6.8465e-07	GAS5-230	GAS5	retained_intron
ENST00000449589.5	-1.57012	0.0469043	0.128176	GAS5-220	GAS5	retained_intron
ENST00000451607.5	3.08673	1.83776e-07	6.8465e-07	GAS5-222	GAS5	lncRNA
ENST00000442067.5	2.30074	1.83776e-07	6.8465e-07	GAS5-215	GAS5	retained_intron
ENST00000455838.5	1.75118	1.83776e-07	6.8465e-07	GAS5-226	GAS5	retained_intron
ENST00000416952.5	1.70229	0.0349241	0.118395	GAS5-203	GAS5	retained_intron
ENST00000432536.5	2.73902	1.83776e-07	6.8465e-07	GAS5-211	GAS5	lncRNA
ENST00000443799.5	1.03685	1.83776e-07	6.8465e-07	GAS5-216	GAS5	retained_intron
ENST00000421068.5	3.65454	1.83776e-07	6.8465e-07	GAS5-204	GAS5	retained_intron
ENST00000367696.7	1.88733	1.83776e-07	6.8465e-07	RC3H1-203	RC3H1	protein_coding
ENST00000367694.2	1.94506	0.0349241	0.118395	RC3H1-202	RC3H1	protein_coding
ENST00000635248.1	2.44872	1.83776e-07	6.8465e-07	RABGAP1L-222	RABGAP1L	nonsense_mediated_decay
ENST00000367690.5	0.904524	0.0422899	0.126146	RABGAP1L-207	RABGAP1L	protein_coding
ENST00000367679.7	-0.645021	1.83776e-07	6.8465e-07	CACYBP-201	CACYBP	protein_coding
ENST00000476371.1	-0.93781	1.83776e-07	6.8465e-07	MRPS14-202	MRPS14	protein_coding
ENST00000461830.6	2.01153	1.83776e-07	6.8465e-07	COP1-206	COP1	retained_intron
ENST00000367669.8	-0.927156	1.83776e-07	6.8465e-07	COP1-204	COP1	protein_coding
ENST00000476232.6	-1.54363	1.83776e-07	6.8465e-07	CRYZL2P-202	CRYZL2P	processed_transcript
ENST00000481349.1	-2.10397	1.83776e-07	6.8465e-07	CRYZL2P-203	CRYZL2P	processed_transcript
ENST00000367649.8	-1.55991	1.83776e-07	6.8465e-07	RASAL2-201	RASAL2	protein_coding
ENST00000608517.1	-1.72026	1.83776e-07	6.8465e-07	RALGPS2-AS1-201	RALGPS2-AS1	lncRNA
ENST00000367634.6	-1.12224	1.83776e-07	6.8465e-07	RALGPS2-203	RALGPS2	protein_coding
ENST00000263733.5	-1.00186	1.83776e-07	6.8465e-07	FAM20B-201	FAM20B	protein_coding
ENST00000502732.6	0.535185	1.83776e-07	6.8465e-07	ABL2-204	ABL2	protein_coding
ENST00000509520.5	3.14764	1.83776e-07	6.8465e-07	ABL2-209	ABL2	retained_intron
ENST00000367619.8	-1.12326	1.83776e-07	6.8465e-07	SOAT1-201	SOAT1	protein_coding
ENST00000482587.5	0.564651	1.83776e-07	6.8465e-07	TOR1AIP2-203	TOR1AIP2	protein_coding
ENST00000495650.1	1.25229	1.83776e-07	6.8465e-07	TOR1AIP2-205	TOR1AIP2	protein_coding
ENST00000474318.1	1.19565	0.0383969	0.123192	TOR1AIP2-202	TOR1AIP2	processed_transcript
ENST00000483123.1	0.978833	0.0494415	0.128963	TOR1AIP2-204	TOR1AIP2	processed_transcript
ENST00000435319.8	-1.15886	1.83776e-07	6.8465e-07	TOR1AIP1-202	TOR1AIP1	protein_coding
ENST00000491495.2	1.19852	0.0383969	0.123192	CEP350-210	CEP350	protein_coding
ENST00000263726.4	-0.75743	0.0383969	0.123192	LHX4-201	LHX4	protein_coding
ENST00000642319.1	-0.677485	0.0383969	0.123192	ACBD6-207	ACBD6	protein_coding
ENST00000440959.2	-1.23823	0.047778	0.128264	ACBD6-203	ACBD6	processed_transcript
ENST00000367595.4	-0.530401	1.83776e-07	6.8465e-07	ACBD6-201	ACBD6	protein_coding
ENST00000367588.9	-2.78162	1.83776e-07	6.8465e-07	KIAA1614-202	KIAA1614	protein_coding
ENST00000358073.2	-1.29671	0.0405855	0.12501	AL162431.1-201	AL162431.1	lncRNA
ENST00000542060.5	1.48485	0.0383969	0.123192	STX6-204	STX6	protein_coding
ENST00000258301.6	0.752564	1.83776e-07	6.8465e-07	STX6-201	STX6	protein_coding
ENST00000469135.1	2.0137	1.83776e-07	6.8465e-07	STX6-202	STX6	processed_transcript
ENST00000282990.10	-1.80497	1.83776e-07	6.8465e-07	MR1-201	MR1	protein_coding
ENST00000367577.7	1.54641	1.83776e-07	6.8465e-07	IER5-201	IER5	protein_coding
ENST00000367559.7	-1.01939	1.83776e-07	6.8465e-07	RNASEL-201	RNASEL	protein_coding
ENST00000367549.4	-1.13814	1.83776e-07	6.8465e-07	DHX9-201	DHX9	protein_coding
ENST00000479499.1	1.48161	1.83776e-07	6.8465e-07	LAMC1-204	LAMC1	processed_transcript
ENST00000440812.7	1.2199	0.0449186	0.127568	SMG7-205	SMG7	nonsense_mediated_decay
ENST00000444547.6	1.83499	1.83776e-07	6.8465e-07	SMG7-206	SMG7	nonsense_mediated_decay
ENST00000515829.6	0.571352	0.0349241	0.118395	SMG7-215	SMG7	protein_coding
ENST00000493045.1	1.38507	0.0383969	0.123192	SMG7-207	SMG7	retained_intron
ENST00000359856.11	-0.590204	1.83776e-07	6.8465e-07	ARPC5-202	ARPC5	protein_coding
ENST00000602490.1	1.38943	0.0349241	0.118395	ARPC5-205	ARPC5	retained_intron
ENST00000318130.13	-0.837766	1.83776e-07	6.8465e-07	EDEM3-201	EDEM3	protein_coding
ENST00000367511.4	-1.0911	1.83776e-07	6.8465e-07	NIBAN1-201	NIBAN1	protein_coding
ENST00000367509.8	1.32924	1.83776e-07	6.8465e-07	RNF2-201	RNF2	protein_coding
ENST00000453650.2	1.07502	1.83776e-07	6.8465e-07	RNF2-203	RNF2	protein_coding
ENST00000367506.10	-2.07832	1.83776e-07	6.8465e-07	TRMT1L-201	TRMT1L	protein_coding
ENST00000480769.5	1.40962	1.83776e-07	6.8465e-07	IVNS1ABP-207	IVNS1ABP	retained_intron
ENST00000367498.8	-2.56932	1.83776e-07	6.8465e-07	IVNS1ABP-202	IVNS1ABP	protein_coding
ENST00000459929.5	0.560755	1.83776e-07	6.8465e-07	IVNS1ABP-204	IVNS1ABP	processed_transcript
ENST00000475046.5	1.55418	1.83776e-07	6.8465e-07	IVNS1ABP-206	IVNS1ABP	retained_intron
ENST00000271588.9	-1.08139	1.83776e-07	6.8465e-07	HMCN1-201	HMCN1	protein_coding
ENST00000367478.9	-1.11423	1.83776e-07	6.8465e-07	TPR-201	TPR	protein_coding
ENST00000481347.1	1.68949	1.83776e-07	6.8465e-07	TPR-206	TPR	retained_intron
ENST00000451586.1	-1.03724	0.0494415	0.128963	TPR-202	TPR	protein_coding
ENST00000367468.10	4.08733	1.83776e-07	6.8465e-07	PTGS2-201	PTGS2	protein_coding
ENST00000559627.1	5.56821	1.83776e-07	6.8465e-07	PTGS2-204	PTGS2	nonsense_mediated_decay
ENST00000367466.4	1.5068	1.83776e-07	6.8465e-07	PLA2G4A-201	PLA2G4A	protein_coding
ENST00000483295.1	-2.07683	1.83776e-07	6.8465e-07	RGS2-203	RGS2	processed_transcript
ENST00000235382.7	-2.50422	1.83776e-07	6.8465e-07	RGS2-201	RGS2	protein_coding
ENST00000367454.6	-2.22077	0.0459336	0.127802	UCHL5-205	UCHL5	protein_coding
ENST00000420791.5	-1.66425	1.83776e-07	6.8465e-07	UCHL5-209	UCHL5	protein_coding
ENST00000367448.5	-2.26627	0.0449186	0.127568	UCHL5-201	UCHL5	protein_coding
ENST00000469214.2	3.75344	1.83776e-07	6.8465e-07	RO60-210	RO60	retained_intron
ENST00000506303.1	2.11177	1.83776e-07	6.8465e-07	RO60-211	RO60	protein_coding
ENST00000367446.7	1.9681	1.83776e-07	6.8465e-07	RO60-205	RO60	protein_coding
ENST00000608166.2	-0.982065	1.83776e-07	6.8465e-07	GLRX2-204	GLRX2	nonsense_mediated_decay
ENST00000367435.5	-1.10943	1.83776e-07	6.8465e-07	CDC73-201	CDC73	protein_coding
ENST00000367429.9	1.05763	1.83776e-07	6.8465e-07	CFH-202	CFH	protein_coding
ENST00000630130.2	1.22553	1.83776e-07	6.8465e-07	CFH-206	CFH	protein_coding
ENST00000367408.6	-2.51372	1.83776e-07	6.8465e-07	ASPM-202	ASPM	retained_intron
ENST00000367409.9	-3.18857	1.83776e-07	6.8465e-07	ASPM-203	ASPM	protein_coding
ENST00000294732.11	-1.85972	0.0383969	0.123192	ASPM-201	ASPM	protein_coding
ENST00000680710.1	-2.89505	0.0436777	0.126743	ASPM-207	ASPM	protein_coding
ENST00000367405.5	0.853729	1.83776e-07	6.8465e-07	ZBTB41-201	ZBTB41	protein_coding
ENST00000620048.6	-1.50128	1.83776e-07	6.8465e-07	DENND1B-211	DENND1B	protein_coding
ENST00000468589.5	1.12101	0.0436777	0.126743	DENND1B-207	DENND1B	retained_intron
ENST00000236914.7	-2.64813	1.83776e-07	6.8465e-07	NR5A2-201	NR5A2	protein_coding
ENST00000474307.1	-2.03034	1.83776e-07	6.8465e-07	NR5A2-205	NR5A2	nonsense_mediated_decay
ENST00000544748.5	-2.07954	0.047778	0.128264	NR5A2-206	NR5A2	protein_coding
ENST00000367353.2	-1.28113	1.83776e-07	6.8465e-07	ZNF281-203	ZNF281	protein_coding
ENST00000367350.5	-2.66616	1.83776e-07	6.8465e-07	KIF14-201	KIF14	protein_coding
ENST00000331314.11	0.962474	1.83776e-07	6.8465e-07	DDX59-201	DDX59	protein_coding
ENST00000358823.6	-1.37884	1.83776e-07	6.8465e-07	CAMSAP2-202	CAMSAP2	protein_coding
ENST00000461742.7	1.81861	1.83776e-07	6.8465e-07	KIF21B-204	KIF21B	protein_coding
ENST00000367311.5	0.944843	1.83776e-07	6.8465e-07	PHLDA3-202	PHLDA3	protein_coding
ENST00000340006.7	0.695883	1.83776e-07	6.8465e-07	CSRP1-201	CSRP1	protein_coding
ENST00000533402.5	1.22195	1.83776e-07	6.8465e-07	CSRP1-218	CSRP1	retained_intron
ENST00000527662.5	1.7521	0.0422899	0.126146	CSRP1-211	CSRP1	retained_intron
ENST00000441932.1	0.712599	1.83776e-07	6.8465e-07	RPS10P7-201	RPS10P7	processed_transcript
ENST00000367296.8	-1.85108	0.0436777	0.126743	NAV1-202	NAV1	protein_coding
ENST00000367295.5	-1.59486	1.83776e-07	6.8465e-07	NAV1-201	NAV1	protein_coding
ENST00000361565.9	-2.2108	1.83776e-07	6.8465e-07	IPO9-201	IPO9	protein_coding
ENST00000419190.2	-0.711632	1.83776e-07	6.8465e-07	ELF3-AS1-202	ELF3-AS1	lncRNA
ENST00000359651.7	1.3161	1.83776e-07	6.8465e-07	ELF3-201	ELF3	protein_coding
ENST00000367283.7	3.01941	1.83776e-07	6.8465e-07	ELF3-202	ELF3	protein_coding
ENST00000495848.1	3.40754	1.83776e-07	6.8465e-07	ELF3-209	ELF3	processed_transcript
ENST00000490203.5	1.66803	0.0349241	0.118395	ELF3-208	ELF3	processed_transcript
ENST00000470384.1	3.3792	1.83776e-07	6.8465e-07	ELF3-205	ELF3	processed_transcript
ENST00000479874.1	2.85844	1.83776e-07	6.8465e-07	ELF3-207	ELF3	processed_transcript
ENST00000475698.1	3.12283	1.83776e-07	6.8465e-07	ELF3-206	ELF3	processed_transcript
ENST00000504773.1	1.83007	1.83776e-07	6.8465e-07	AL691482.3-201	AL691482.3	lncRNA
ENST00000272217.7	1.44134	1.83776e-07	6.8465e-07	ARL8A-201	ARL8A	protein_coding
ENST00000646651.1	-2.50675	1.83776e-07	6.8465e-07	UBE2T-205	UBE2T	protein_coding
ENST00000646595.1	-1.43449	0.0405855	0.12501	UBE2T-204	UBE2T	retained_intron
ENST00000618451.1	1.57444	1.83776e-07	6.8465e-07	PPP1R12B-217	PPP1R12B	retained_intron
ENST00000650569.1	3.03036	1.83776e-07	6.8465e-07	KDM5B-240	KDM5B	protein_coding
ENST00000650506.1	1.83489	0.0422899	0.126146	KDM5B-239	KDM5B	retained_intron
ENST00000649929.1	2.02233	0.0449186	0.127568	KDM5B-234	KDM5B	protein_coding
ENST00000650368.1	2.88802	1.83776e-07	6.8465e-07	KDM5B-235	KDM5B	protein_coding
ENST00000367262.4	-0.686667	0.0422899	0.126146	RABIF-201	RABIF	protein_coding
ENST00000495562.5	2.40209	1.83776e-07	6.8465e-07	ADIPOR1-205	ADIPOR1	retained_intron
ENST00000340990.10	0.822314	1.83776e-07	6.8465e-07	ADIPOR1-201	ADIPOR1	protein_coding
ENST00000367249.9	-0.533457	1.83776e-07	6.8465e-07	CYB5R1-201	CYB5R1	protein_coding
ENST00000367242.4	0.864628	1.83776e-07	6.8465e-07	TMEM183A-201	TMEM183A	protein_coding
ENST00000543891.5	1.48223	0.0383969	0.123192	TMEM183A-205	TMEM183A	retained_intron
ENST00000468449.5	1.42948	0.0469043	0.128176	TMEM183A-203	TMEM183A	processed_transcript
ENST00000463015.1	1.21367	0.0436777	0.126743	TMEM183A-202	TMEM183A	retained_intron
ENST00000367240.6	-1.56974	0.047778	0.128264	PPFIA4-203	PPFIA4	protein_coding
ENST00000290551.5	1.58948	1.83776e-07	6.8465e-07	BTG2-201	BTG2	protein_coding
ENST00000640465.1	0.783969	0.0486614	0.128687	ZC3H11A-215	ZC3H11A	processed_transcript
ENST00000550078.2	1.5559	1.83776e-07	6.8465e-07	ZBED6-201	ZBED6	protein_coding
ENST00000367203.8	2.36578	1.83776e-07	6.8465e-07	SOX13-202	SOX13	processed_transcript
ENST00000525258.1	1.79161	1.83776e-07	6.8465e-07	SOX13-205	SOX13	retained_intron
ENST00000308302.4	1.80623	1.83776e-07	6.8465e-07	GOLT1A-201	GOLT1A	protein_coding
ENST00000272203.8	-1.93576	1.83776e-07	6.8465e-07	PLEKHA6-201	PLEKHA6	protein_coding
ENST00000367188.5	2.56847	1.83776e-07	6.8465e-07	PPP1R15B-201	PPP1R15B	protein_coding
ENST00000367187.7	-0.963159	0.0349241	0.118395	PIK3C2B-202	PIK3C2B	protein_coding
ENST00000367182.8	-2.75771	1.83776e-07	6.8465e-07	MDM4-203	MDM4	protein_coding
ENST00000367177.4	-3.65816	1.83776e-07	6.8465e-07	LRRN2-203	LRRN2	protein_coding
ENST00000444037.1	-1.67141	0.0349241	0.118395	AL512306.2-201	AL512306.2	lncRNA
ENST00000367167.4	1.94442	1.83776e-07	6.8465e-07	TMEM81-201	TMEM81	protein_coding
ENST00000484379.1	1.5519	0.0349241	0.118395	RBBP5-203	RBBP5	processed_transcript
ENST00000367162.8	0.705679	1.83776e-07	6.8465e-07	DSTYK-202	DSTYK	protein_coding
ENST00000367157.6	1.43568	1.83776e-07	6.8465e-07	NUAK2-201	NUAK2	protein_coding
ENST00000357992.9	0.785791	1.83776e-07	6.8465e-07	ELK4-202	ELK4	protein_coding
ENST00000289703.8	3.12236	1.83776e-07	6.8465e-07	ELK4-201	ELK4	protein_coding
ENST00000367145.4	-0.868083	0.0486614	0.128687	SLC45A3-201	SLC45A3	protein_coding
ENST00000367142.5	-0.720299	1.83776e-07	6.8465e-07	NUCKS1-201	NUCKS1	protein_coding
ENST00000446390.6	2.59732	1.83776e-07	6.8465e-07	RAB29-205	RAB29	protein_coding
ENST00000484228.1	2.1939	0.0349241	0.118395	SLC41A1-204	SLC41A1	processed_transcript
ENST00000367128.8	-1.8358	1.83776e-07	6.8465e-07	FAM72A-202	FAM72A	protein_coding
ENST00000468509.1	-1.23982	0.0469043	0.128176	FAM72A-205	FAM72A	protein_coding
ENST00000605610.5	1.16536	1.83776e-07	6.8465e-07	SRGAP2-215	SRGAP2	protein_coding
ENST00000573034.7	-2.44058	1.83776e-07	6.8465e-07	SRGAP2-203	SRGAP2	protein_coding
ENST00000604247.1	0.747806	0.0449186	0.127568	SRGAP2-209	SRGAP2	retained_intron
ENST00000581977.7	-3.33775	1.83776e-07	6.8465e-07	IKBKE-203	IKBKE	protein_coding
ENST00000577571.5	-2.95368	1.83776e-07	6.8465e-07	RASSF5-201	RASSF5	protein_coding
ENST00000617960.4	1.36412	1.83776e-07	6.8465e-07	EIF2D-210	EIF2D	retained_intron
ENST00000620382.4	1.3585	0.0436777	0.126743	EIF2D-211	EIF2D	retained_intron
ENST00000367109.7	0.591742	1.83776e-07	6.8465e-07	DYRK3-203	DYRK3	protein_coding
ENST00000294981.8	0.542263	0.0383969	0.123192	MAPKAPK2-201	MAPKAPK2	protein_coding
ENST00000479009.1	1.55902	1.83776e-07	6.8465e-07	MAPKAPK2-203	MAPKAPK2	processed_transcript
ENST00000315927.9	2.77432	1.83776e-07	6.8465e-07	YOD1-201	YOD1	protein_coding
ENST00000367070.8	1.4618	1.83776e-07	6.8465e-07	C4BPA-201	C4BPA	protein_coding
ENST00000367063.6	2.64046	1.83776e-07	6.8465e-07	CD55-203	CD55	protein_coding
ENST00000391921.9	2.7542	1.83776e-07	6.8465e-07	CD55-206	CD55	protein_coding
ENST00000645323.1	2.87092	0.0436777	0.126743	CD55-214	CD55	protein_coding
ENST00000367064.9	2.47243	1.83776e-07	6.8465e-07	CD55-204	CD55	protein_coding
ENST00000314754.12	5.13448	1.83776e-07	6.8465e-07	CD55-201	CD55	protein_coding
ENST00000343420.6	1.93134	0.0349241	0.118395	CD55-202	CD55	protein_coding
ENST00000488171.6	2.12826	1.83776e-07	6.8465e-07	CD55-209	CD55	retained_intron
ENST00000476590.1	6.96265	1.83776e-07	6.8465e-07	CD55-208	CD55	retained_intron
ENST00000367042.6	-1.8257	1.83776e-07	6.8465e-07	CD46-208	CD46	protein_coding
ENST00000357714.5	2.14014	1.83776e-07	6.8465e-07	CD46-204	CD46	protein_coding
ENST00000360212.6	3.18123	0.0349241	0.118395	CD46-206	CD46	protein_coding
ENST00000496723.1	-1.80914	0.0383969	0.123192	CD46-218	CD46	retained_intron
ENST00000490278.1	2.06437	1.83776e-07	6.8465e-07	CD46-216	CD46	retained_intron
ENST00000608023.5	1.44222	1.83776e-07	6.8465e-07	MIR29B2CHG-203	MIR29B2CHG	lncRNA
ENST00000294811.2	-2.69217	1.83776e-07	6.8465e-07	C1orf74-201	C1orf74	protein_coding
ENST00000491415.7	0.932423	1.83776e-07	6.8465e-07	UTP25-202	UTP25	protein_coding
ENST00000457820.1	1.09455	0.0486614	0.128687	UTP25-201	UTP25	protein_coding
ENST00000367012.4	-1.60097	1.83776e-07	6.8465e-07	SERTAD4-201	SERTAD4	protein_coding
ENST00000261464.10	-3.21294	1.83776e-07	6.8465e-07	TRAF5-201	TRAF5	protein_coding
ENST00000473385.1	-2.97851	1.83776e-07	6.8465e-07	TRAF5-205	TRAF5	processed_transcript
ENST00000423222.5	-2.76589	1.83776e-07	6.8465e-07	LINC00467-201	LINC00467	lncRNA
ENST00000367001.5	0.836134	1.83776e-07	6.8465e-07	SLC30A1-201	SLC30A1	protein_coding
ENST00000462283.5	-2.02954	1.83776e-07	6.8465e-07	NEK2-203	NEK2	processed_transcript
ENST00000366998.4	-0.712086	0.0449186	0.127568	NEK2-201	NEK2	protein_coding
ENST00000366997.9	0.976286	1.83776e-07	6.8465e-07	LPGAT1-202	LPGAT1	protein_coding
ENST00000366996.1	2.12674	0.0405855	0.12501	LPGAT1-201	LPGAT1	protein_coding
ENST00000488600.1	0.637131	0.0383969	0.123192	LPGAT1-203	LPGAT1	processed_transcript
ENST00000366994.8	-2.12558	1.83776e-07	6.8465e-07	INTS7-203	INTS7	protein_coding
ENST00000542077.5	2.72636	1.83776e-07	6.8465e-07	DTL-206	DTL	protein_coding
ENST00000366991.5	-3.42918	1.83776e-07	6.8465e-07	DTL-201	DTL	protein_coding
ENST00000261455.9	1.51896	1.83776e-07	6.8465e-07	PACC1-201	PACC1	protein_coding
ENST00000479589.5	1.95095	1.83776e-07	6.8465e-07	NENF-204	NENF	processed_transcript
ENST00000465155.5	1.60537	1.83776e-07	6.8465e-07	ATF3-208	ATF3	retained_intron
ENST00000341491.9	3.24482	1.83776e-07	6.8465e-07	ATF3-202	ATF3	protein_coding
ENST00000243440.2	-2.30138	1.83776e-07	6.8465e-07	BATF3-201	BATF3	protein_coding
ENST00000366977.8	-2.29573	1.83776e-07	6.8465e-07	NSL1-202	NSL1	protein_coding
ENST00000366976.3	-1.25272	1.83776e-07	6.8465e-07	NSL1-201	NSL1	protein_coding
ENST00000526641.5	1.7984	0.0422899	0.126146	TATDN3-207	TATDN3	protein_coding
ENST00000366974.9	-2.51647	1.83776e-07	6.8465e-07	TATDN3-202	TATDN3	protein_coding
ENST00000474693.1	1.68509	1.83776e-07	6.8465e-07	FLVCR1-203	FLVCR1	processed_transcript
ENST00000366968.8	-1.7613	1.83776e-07	6.8465e-07	VASH2-206	VASH2	protein_coding
ENST00000366965.6	-1.8434	0.0449186	0.127568	VASH2-203	VASH2	protein_coding
ENST00000366962.8	-1.29261	1.83776e-07	6.8465e-07	ANGEL2-202	ANGEL2	protein_coding
ENST00000460337.5	1.7938	0.0349241	0.118395	ANGEL2-203	ANGEL2	processed_transcript
ENST00000481918.1	-0.971094	0.0349241	0.118395	ANGEL2-206	ANGEL2	processed_transcript
ENST00000491616.1	2.26609	1.83776e-07	6.8465e-07	RPS6KC1-205	RPS6KC1	processed_transcript
ENST00000471645.5	-1.99856	1.83776e-07	6.8465e-07	SMYD2-204	SMYD2	retained_intron
ENST00000366957.10	-0.672566	0.0349241	0.118395	SMYD2-201	SMYD2	protein_coding
ENST00000366956.10	-0.555506	1.83776e-07	6.8465e-07	PTPN14-201	PTPN14	protein_coding
ENST00000543945.5	5.41009	1.83776e-07	6.8465e-07	PTPN14-205	PTPN14	protein_coding
ENST00000366955.8	-3.26688	1.83776e-07	6.8465e-07	CENPF-201	CENPF	protein_coding
ENST00000467765.1	-2.55699	1.83776e-07	6.8465e-07	CENPF-203	CENPF	processed_transcript
ENST00000469862.1	-2.56419	1.83776e-07	6.8465e-07	CENPF-204	CENPF	processed_transcript
ENST00000444842.7	-2.59572	1.83776e-07	6.8465e-07	KCNK2-203	KCNK2	protein_coding
ENST00000259154.9	-0.919405	1.83776e-07	6.8465e-07	KCTD3-201	KCTD3	protein_coding
ENST00000366935.8	-2.17729	1.83776e-07	6.8465e-07	GPATCH2-202	GPATCH2	protein_coding
ENST00000366932.4	-1.80959	1.83776e-07	6.8465e-07	RRP15-201	RRP15	protein_coding
ENST00000366930.9	-0.72337	1.83776e-07	6.8465e-07	TGFB2-202	TGFB2	protein_coding
ENST00000366929.4	-2.60164	1.83776e-07	6.8465e-07	TGFB2-201	TGFB2	protein_coding
ENST00000366927.3	-1.80599	0.0469043	0.128176	LYPLAL1-201	LYPLAL1	protein_coding
ENST00000322067.12	-1.00329	1.83776e-07	6.8465e-07	BPNT1-201	BPNT1	protein_coding
ENST00000366922.3	-0.604225	1.83776e-07	6.8465e-07	IARS2-201	IARS2	protein_coding
ENST00000491305.1	1.38206	0.0405855	0.12501	RAB3GAP2-210	RAB3GAP2	processed_transcript
ENST00000294889.6	-0.531218	1.83776e-07	6.8465e-07	C1orf115-201	C1orf115	protein_coding
ENST00000366903.8	-1.07663	0.0349241	0.118395	HLX-201	HLX	protein_coding
ENST00000366899.4	1.0966	1.83776e-07	6.8465e-07	DUSP10-201	DUSP10	protein_coding
ENST00000343410.7	1.42334	1.83776e-07	6.8465e-07	HHIPL2-201	HHIPL2	protein_coding
ENST00000391883.2	1.57881	0.0383969	0.123192	TAF1A-204	TAF1A	protein_coding
ENST00000354906.7	2.01704	0.0349241	0.118395	MIA3-203	MIA3	protein_coding
ENST00000608771.1	1.32392	1.83776e-07	6.8465e-07	AL592148.3-201	AL592148.3	lncRNA
ENST00000496267.1	1.62315	0.0349241	0.118395	BROX-206	BROX	processed_transcript
ENST00000340934.10	-4.57791	1.83776e-07	6.8465e-07	BROX-201	BROX	protein_coding
ENST00000539697.5	2.36059	1.83776e-07	6.8465e-07	BROX-208	BROX	protein_coding
ENST00000675961.1	-2.59176	0.0349241	0.118395	DISP1-223	DISP1	protein_coding
ENST00000483579.1	4.25887	1.83776e-07	6.8465e-07	CAPN2-208	CAPN2	processed_transcript
ENST00000343537.12	1.46441	1.83776e-07	6.8465e-07	TP53BP2-201	TP53BP2	protein_coding
ENST00000391878.6	-1.94747	0.0459336	0.127802	TP53BP2-202	TP53BP2	protein_coding
ENST00000608760.3	-1.68562	1.83776e-07	6.8465e-07	GTF2IP20-202	GTF2IP20	retained_intron
ENST00000634905.1	-1.23548	1.83776e-07	6.8465e-07	GTF2IP20-203	GTF2IP20	processed_transcript
ENST00000523990.1	1.67875	0.0436777	0.126743	FBXO28-205	FBXO28	nonsense_mediated_decay
ENST00000366858.7	2.05065	1.83776e-07	6.8465e-07	CNIH4-203	CNIH4	protein_coding
ENST00000465271.6	-2.01913	1.83776e-07	6.8465e-07	CNIH4-205	CNIH4	protein_coding
ENST00000366860.9	1.00797	1.83776e-07	6.8465e-07	CNIH4-204	CNIH4	processed_transcript
ENST00000477413.1	1.30505	0.0349241	0.118395	CNIH4-208	CNIH4	processed_transcript
ENST00000479778.1	2.18025	1.83776e-07	6.8465e-07	WDR26-206	WDR26	retained_intron
ENST00000430092.5	-1.87503	0.047778	0.128264	DNAH14-208	DNAH14	protein_coding
ENST00000366850.7	1.13499	1.83776e-07	6.8465e-07	DNAH14-205	DNAH14	protein_coding
ENST00000474127.1	0.97949	0.0383969	0.123192	DNAH14-214	DNAH14	retained_intron
ENST00000272163.9	-1.40969	1.83776e-07	6.8465e-07	LBR-201	LBR	protein_coding
ENST00000487054.1	2.03193	1.83776e-07	6.8465e-07	LBR-207	LBR	processed_transcript
ENST00000635051.1	1.4886	1.83776e-07	6.8465e-07	ENAH-209	ENAH	protein_coding
ENST00000497899.6	1.81558	1.83776e-07	6.8465e-07	ENAH-207	ENAH	protein_coding
ENST00000304786.12	-1.74924	1.83776e-07	6.8465e-07	SRP9-201	SRP9	protein_coding
ENST00000272167.10	0.789702	1.83776e-07	6.8465e-07	EPHX1-201	EPHX1	protein_coding
ENST00000448202.5	1.24568	1.83776e-07	6.8465e-07	EPHX1-203	EPHX1	protein_coding
ENST00000366835.8	-1.25014	1.83776e-07	6.8465e-07	TMEM63A-201	TMEM63A	protein_coding
ENST00000474478.5	0.990638	1.83776e-07	6.8465e-07	TMEM63A-203	TMEM63A	processed_transcript
ENST00000612039.4	-1.46432	1.83776e-07	6.8465e-07	PYCR2-208	PYCR2	protein_coding
ENST00000343818.11	-2.12685	1.83776e-07	6.8465e-07	PYCR2-201	PYCR2	protein_coding
ENST00000272091.8	1.36588	1.83776e-07	6.8465e-07	SDE2-201	SDE2	protein_coding
ENST00000366815.10	-1.26765	1.83776e-07	6.8465e-07	H3-3A-203	H3-3A	protein_coding
ENST00000366812.6	2.76748	1.83776e-07	6.8465e-07	ACBD3-201	ACBD3	protein_coding
ENST00000681046.1	-2.92807	1.83776e-07	6.8465e-07	LIN9-206	LIN9	protein_coding
ENST00000366794.10	-1.53525	1.83776e-07	6.8465e-07	PARP1-203	PARP1	protein_coding
ENST00000498787.2	1.512	0.047778	0.128264	PARP1-209	PARP1	retained_intron
ENST00000677374.1	2.76783	1.83776e-07	6.8465e-07	PARP1-217	PARP1	retained_intron
ENST00000366790.4	2.06597	1.83776e-07	6.8465e-07	PARP1-201	PARP1	retained_intron
ENST00000366777.4	-0.861709	1.83776e-07	6.8465e-07	COQ8A-201	COQ8A	protein_coding
ENST00000366767.7	-3.75764	1.83776e-07	6.8465e-07	CDC42BPA-204	CDC42BPA	protein_coding
ENST00000366769.7	-1.30969	1.83776e-07	6.8465e-07	CDC42BPA-205	CDC42BPA	protein_coding
ENST00000440339.1	1.53704	0.0383969	0.123192	ZNF678-203	ZNF678	protein_coding
ENST00000620518.5	-1.39951	1.83776e-07	6.8465e-07	JMJD4-205	JMJD4	protein_coding
ENST00000272164.6	1.34926	1.83776e-07	6.8465e-07	WNT9A-201	WNT9A	protein_coding
ENST00000272102.10	1.00208	1.83776e-07	6.8465e-07	ARF1-201	ARF1	protein_coding
ENST00000478424.5	2.50775	1.83776e-07	6.8465e-07	ARF1-209	ARF1	processed_transcript
ENST00000469781.5	2.06072	1.83776e-07	6.8465e-07	C1orf35-203	C1orf35	processed_transcript
ENST00000272139.5	-0.555656	1.83776e-07	6.8465e-07	C1orf35-201	C1orf35	protein_coding
ENST00000472617.5	-1.69457	1.83776e-07	6.8465e-07	C1orf35-204	C1orf35	processed_transcript
ENST00000295008.8	-1.87838	0.0383969	0.123192	MRPL55-201	MRPL55	protein_coding
ENST00000336300.9	1.76685	0.0383969	0.123192	MRPL55-202	MRPL55	protein_coding
ENST00000336520.8	-1.47473	1.83776e-07	6.8465e-07	MRPL55-203	MRPL55	protein_coding
ENST00000489430.1	1.4778	0.0349241	0.118395	MRPL55-230	MRPL55	processed_transcript
ENST00000469973.1	1.53386	0.047778	0.128264	GUK1-218	GUK1	processed_transcript
ENST00000312726.9	-1.5643	0.0449186	0.127568	GUK1-201	GUK1	protein_coding
ENST00000485083.5	1.84757	0.0449186	0.127568	GUK1-227	GUK1	processed_transcript
ENST00000366718.5	1.46879	0.0436777	0.126743	GUK1-203	GUK1	protein_coding
ENST00000470040.5	2.24076	1.83776e-07	6.8465e-07	GUK1-219	GUK1	processed_transcript
ENST00000485168.5	1.97388	0.047778	0.128264	GUK1-228	GUK1	processed_transcript
ENST00000337335.5	-1.62081	0.0405855	0.12501	OBSCN-AS1-202	OBSCN-AS1	lncRNA
ENST00000668066.1	1.28979	0.0469043	0.128176	OBSCN-224	OBSCN	protein_coding
ENST00000493030.6	1.89955	1.83776e-07	6.8465e-07	TRIM11-204	TRIM11	protein_coding
ENST00000284551.11	1.59562	1.83776e-07	6.8465e-07	TRIM11-201	TRIM11	protein_coding
ENST00000366699.3	2.93296	1.83776e-07	6.8465e-07	TRIM11-202	TRIM11	protein_coding
ENST00000305943.9	1.30637	1.83776e-07	6.8465e-07	RNF187-201	RNF187	protein_coding
ENST00000660017.1	-2.12841	1.83776e-07	6.8465e-07	AL162595.1-205	AL162595.1	lncRNA
ENST00000618010.4	2.93688	1.83776e-07	6.8465e-07	RAB4A-205	RAB4A	protein_coding
ENST00000473894.1	1.46351	1.83776e-07	6.8465e-07	RAB4A-202	RAB4A	processed_transcript
ENST00000344517.5	-1.13063	1.83776e-07	6.8465e-07	ABCB10-201	ABCB10	protein_coding
ENST00000258281.6	-1.03329	1.83776e-07	6.8465e-07	TAF5L-201	TAF5L	protein_coding
ENST00000366675.3	2.30035	1.83776e-07	6.8465e-07	TAF5L-203	TAF5L	protein_coding
ENST00000366672.5	-1.8582	1.83776e-07	6.8465e-07	GALNT2-201	GALNT2	protein_coding
ENST00000488903.1	1.18654	0.0449186	0.127568	GALNT2-203	GALNT2	processed_transcript
ENST00000366669.9	-1.19581	1.83776e-07	6.8465e-07	COG2-202	COG2	protein_coding
ENST00000366661.9	0.555171	0.0436777	0.126743	TTC13-201	TTC13	protein_coding
ENST00000310256.7	-1.53191	1.83776e-07	6.8465e-07	ARV1-201	ARV1	protein_coding
ENST00000366654.5	-0.520971	1.83776e-07	6.8465e-07	FAM89A-201	FAM89A	protein_coding
ENST00000318906.6	2.27903	1.83776e-07	6.8465e-07	C1orf131-201	C1orf131	protein_coding
ENST00000366649.7	-3.89027	1.83776e-07	6.8465e-07	C1orf131-202	C1orf131	protein_coding
ENST00000462669.1	1.5382	0.0349241	0.118395	C1orf131-205	C1orf131	processed_transcript
ENST00000495795.1	1.65924	0.0349241	0.118395	C1orf131-208	C1orf131	processed_transcript
ENST00000366647.9	-0.696051	1.83776e-07	6.8465e-07	GNPAT-201	GNPAT	protein_coding
ENST00000366645.1	0.90643	1.83776e-07	6.8465e-07	EXOC8-201	EXOC8	protein_coding
ENST00000295050.12	-0.928205	0.0349241	0.118395	SPRTN-202	SPRTN	protein_coding
ENST00000366641.4	-1.08422	1.83776e-07	6.8465e-07	EGLN1-201	EGLN1	protein_coding
ENST00000658954.1	1.55906	1.83776e-07	6.8465e-07	EGLN1-204	EGLN1	protein_coding
ENST00000662999.1	1.70539	0.0383969	0.123192	AL445524.1-203	AL445524.1	lncRNA
ENST00000667843.1	1.41885	0.0459336	0.127802	AL445524.1-210	AL445524.1	lncRNA
ENST00000366639.9	-0.761573	1.83776e-07	6.8465e-07	TSNAX-201	TSNAX	protein_coding
ENST00000475168.1	1.19397	1.83776e-07	6.8465e-07	TSNAX-203	TSNAX	retained_intron
ENST00000602885.5	1.66455	0.0383969	0.123192	TSNAX-DISC1-203	TSNAX-DISC1	nonsense_mediated_decay
ENST00000366637.8	-2.36878	0.0349241	0.118395	DISC1-206	DISC1	protein_coding
ENST00000494689.5	0.984881	1.83776e-07	6.8465e-07	NTPCR-207	NTPCR	processed_transcript
ENST00000490807.5	1.18286	1.83776e-07	6.8465e-07	NTPCR-206	NTPCR	processed_transcript
ENST00000366627.4	1.47576	1.83776e-07	6.8465e-07	NTPCR-201	NTPCR	protein_coding
ENST00000479125.5	1.00374	0.0405855	0.12501	NTPCR-203	NTPCR	processed_transcript
ENST00000487953.1	1.21809	0.0349241	0.118395	NTPCR-204	NTPCR	processed_transcript
ENST00000258229.14	1.11223	1.83776e-07	6.8465e-07	PCNX2-201	PCNX2	protein_coding
ENST00000344698.6	-1.57363	1.83776e-07	6.8465e-07	PCNX2-203	PCNX2	protein_coding
ENST00000324142.4	2.20531	1.83776e-07	6.8465e-07	PCNX2-202	PCNX2	retained_intron
ENST00000366624.8	-1.2346	1.83776e-07	6.8465e-07	MAP3K21-203	MAP3K21	protein_coding
ENST00000366622.1	-1.71707	1.83776e-07	6.8465e-07	MAP3K21-201	MAP3K21	protein_coding
ENST00000654531.1	2.37287	1.83776e-07	6.8465e-07	AL713868.1-201	AL713868.1	lncRNA
ENST00000619305.1	0.837507	1.83776e-07	6.8465e-07	COA6-204	COA6	protein_coding
ENST00000040877.2	-0.741502	1.83776e-07	6.8465e-07	TARBP1-201	TARBP1	protein_coding
ENST00000483404.5	-0.906164	0.0349241	0.118395	TARBP1-207	TARBP1	processed_transcript
ENST00000366609.4	0.562194	1.83776e-07	6.8465e-07	IRF2BP2-201	IRF2BP2	protein_coding
ENST00000436039.1	0.524585	0.0349241	0.118395	AL160408.2-201	AL160408.2	lncRNA
ENST00000628622.1	-1.48157	1.83776e-07	6.8465e-07	LINC01348-201	LINC01348	lncRNA
ENST00000366607.5	0.81727	1.83776e-07	6.8465e-07	TOMM20-201	TOMM20	protein_coding
ENST00000408888.8	-1.02304	0.0422899	0.126146	RBM34-201	RBM34	protein_coding
ENST00000474086.5	1.80153	1.83776e-07	6.8465e-07	RBM34-205	RBM34	nonsense_mediated_decay
ENST00000349213.7	1.47599	1.83776e-07	6.8465e-07	ARID4B-202	ARID4B	protein_coding
ENST00000264183.9	-1.12889	1.83776e-07	6.8465e-07	ARID4B-201	ARID4B	protein_coding
ENST00000471257.5	2.51909	0.0349241	0.118395	ARID4B-209	ARID4B	retained_intron
ENST00000488594.5	-3.40845	0.0383969	0.123192	GGPS1-206	GGPS1	protein_coding
ENST00000282841.9	-1.2574	1.83776e-07	6.8465e-07	GGPS1-201	GGPS1	protein_coding
ENST00000643758.1	-1.4774	1.83776e-07	6.8465e-07	TBCE-281	TBCE	protein_coding
ENST00000406207.5	-2.83577	0.0405855	0.12501	TBCE-221	TBCE	protein_coding
ENST00000647332.1	1.7265	0.0469043	0.128176	TBCE-271	TBCE	nonsense_mediated_decay
ENST00000644126.1	2.1521	1.83776e-07	6.8465e-07	TBCE-243	TBCE	retained_intron
ENST00000465463.2	1.81012	1.83776e-07	6.8465e-07	TBCE-223	TBCE	retained_intron
ENST00000366600.8	-1.09133	1.83776e-07	6.8465e-07	B3GALNT2-202	B3GALNT2	protein_coding
ENST00000494378.1	1.62551	1.83776e-07	6.8465e-07	B3GALNT2-206	B3GALNT2	processed_transcript
ENST00000391854.7	-2.29565	1.83776e-07	6.8465e-07	GNG4-203	GNG4	protein_coding
ENST00000366597.5	-1.49529	1.83776e-07	6.8465e-07	GNG4-201	GNG4	protein_coding
ENST00000389794.7	1.70654	0.0422899	0.126146	LYST-202	LYST	protein_coding
ENST00000468107.5	2.07018	1.83776e-07	6.8465e-07	LYST-206	LYST	processed_transcript
ENST00000468626.2	3.03258	1.83776e-07	6.8465e-07	LYST-207	LYST	processed_transcript
ENST00000359362.6	-2.72283	1.83776e-07	6.8465e-07	EDARADD-202	EDARADD	protein_coding
ENST00000341872.10	-1.17517	0.0422899	0.126146	LGALS8-203	LGALS8	protein_coding
ENST00000238181.11	1.73817	0.0383969	0.123192	LGALS8-201	LGALS8	protein_coding
ENST00000366582.8	-1.11562	1.83776e-07	6.8465e-07	HEATR1-203	HEATR1	protein_coding
ENST00000366577.10	-2.34805	1.83776e-07	6.8465e-07	MTR-202	MTR	protein_coding
ENST00000319653.14	-0.868697	1.83776e-07	6.8465e-07	FMN2-201	FMN2	protein_coding
ENST00000318160.5	-1.61977	1.83776e-07	6.8465e-07	GREM2-201	GREM2	protein_coding
ENST00000366553.3	-1.35442	1.83776e-07	6.8465e-07	CHML-201	CHML	protein_coding
ENST00000366548.8	-1.77178	1.83776e-07	6.8465e-07	EXO1-202	EXO1	protein_coding
ENST00000450748.1	-1.76511	1.83776e-07	6.8465e-07	EXO1-205	EXO1	protein_coding
ENST00000627498.2	-0.901226	0.0436777	0.126743	LINC01347-202	LINC01347	processed_transcript
ENST00000366544.5	-2.76648	0.0405855	0.12501	CEP170-204	CEP170	protein_coding
ENST00000522895.1	1.69226	1.83776e-07	6.8465e-07	CEP170-222	CEP170	protein_coding
ENST00000673466.1	-0.73136	0.0405855	0.12501	AKT3-217	AKT3	protein_coding
ENST00000672578.1	0.586262	0.0349241	0.118395	AKT3-214	AKT3	protein_coding
ENST00000492957.2	1.83583	1.83776e-07	6.8465e-07	AKT3-208	AKT3	protein_coding
ENST00000552631.2	1.72675	1.83776e-07	6.8465e-07	AKT3-210	AKT3	retained_intron
ENST00000468215.1	2.90926	1.83776e-07	6.8465e-07	ADSS2-203	ADSS2	processed_transcript
ENST00000263831.11	1.62563	1.83776e-07	6.8465e-07	DESI2-201	DESI2	protein_coding
ENST00000302550.16	0.639127	1.83776e-07	6.8465e-07	DESI2-202	DESI2	protein_coding
ENST00000366527.4	1.7577	0.0422899	0.126146	HNRNPU-203	HNRNPU	retained_intron
ENST00000649899.1	1.03817	1.83776e-07	6.8465e-07	HNRNPU-231	HNRNPU	retained_intron
ENST00000640657.1	3.61074	1.83776e-07	6.8465e-07	HNRNPU-230	HNRNPU	retained_intron
ENST00000640306.1	-1.57335	1.83776e-07	6.8465e-07	HNRNPU-228	HNRNPU	nonsense_mediated_decay
ENST00000640218.2	-1.13229	1.83776e-07	6.8465e-07	HNRNPU-226	HNRNPU	protein_coding
ENST00000440865.2	-0.806224	1.83776e-07	6.8465e-07	HNRNPU-204	HNRNPU	protein_coding
ENST00000638716.1	-5.60427	1.83776e-07	6.8465e-07	HNRNPU-216	HNRNPU	protein_coding
ENST00000638952.1	1.3451	1.83776e-07	6.8465e-07	HNRNPU-217	HNRNPU	retained_intron
ENST00000366525.8	1.62708	0.0349241	0.118395	HNRNPU-202	HNRNPU	retained_intron
ENST00000283179.14	-1.95178	1.83776e-07	6.8465e-07	HNRNPU-201	HNRNPU	protein_coding
ENST00000640001.1	1.67734	1.83776e-07	6.8465e-07	HNRNPU-223	HNRNPU	protein_coding
ENST00000639064.1	2.12443	0.0383969	0.123192	HNRNPU-218	HNRNPU	retained_intron
ENST00000639667.1	3.25437	1.83776e-07	6.8465e-07	HNRNPU-220	HNRNPU	retained_intron
ENST00000638589.1	1.92984	0.0349241	0.118395	HNRNPU-215	HNRNPU	retained_intron
ENST00000607453.1	-2.17799	1.83776e-07	6.8465e-07	AL356512.1-201	AL356512.1	lncRNA
ENST00000366514.5	0.684401	1.83776e-07	6.8465e-07	TFB2M-201	TFB2M	protein_coding
ENST00000483271.1	3.11225	1.83776e-07	6.8465e-07	CNST-204	CNST	processed_transcript
ENST00000366513.9	-1.36922	1.83776e-07	6.8465e-07	CNST-203	CNST	protein_coding
ENST00000366512.7	2.48176	1.83776e-07	6.8465e-07	CNST-202	CNST	protein_coding
ENST00000417786.1	1.84169	1.83776e-07	6.8465e-07	AL591623.1-201	AL591623.1	lncRNA
ENST00000483900.1	2.13845	0.0436777	0.126743	AHCTF1-205	AHCTF1	processed_transcript
ENST00000477526.1	1.37924	0.0494415	0.128963	AHCTF1-204	AHCTF1	retained_intron
ENST00000366503.3	-0.83615	1.83776e-07	6.8465e-07	ZNF670-201	ZNF670	protein_coding
ENST00000472531.5	-1.92525	0.0349241	0.118395	ZNF124-202	ZNF124	protein_coding
ENST00000340684.10	-1.92614	1.83776e-07	6.8465e-07	ZNF124-201	ZNF124	protein_coding
ENST00000421406.1	-0.676796	1.83776e-07	6.8465e-07	ZNF731P-201	ZNF731P	transcribed_unprocessed_pseudogene
ENST00000478225.5	0.840777	0.0405855	0.12501	ZNF496-205	ZNF496	processed_transcript
ENST00000366472.6	-1.37732	1.83776e-07	6.8465e-07	SH3BP5L-201	SH3BP5L	protein_coding
ENST00000306562.8	-0.630427	1.83776e-07	6.8465e-07	ZNF672-201	ZNF672	protein_coding
ENST00000470787.6	2.4393	0.0405855	0.12501	ZNF692-208	ZNF692	retained_intron
ENST00000329291.6	-2.04275	1.83776e-07	6.8465e-07	PGBD2-201	PGBD2	protein_coding
ENST00000403657.5	-1.49962	0.0449186	0.127568	SH3YL1-203	SH3YL1	protein_coding
ENST00000468321.5	-2.66239	1.83776e-07	6.8465e-07	SH3YL1-215	SH3YL1	processed_transcript
ENST00000471948.5	-1.51083	1.83776e-07	6.8465e-07	SH3YL1-216	SH3YL1	retained_intron
ENST00000413140.5	2.50193	1.83776e-07	6.8465e-07	ACP1-206	ACP1	nonsense_mediated_decay
ENST00000407983.7	1.63986	1.83776e-07	6.8465e-07	ACP1-205	ACP1	protein_coding
ENST00000405233.5	1.71746	1.83776e-07	6.8465e-07	ACP1-203	ACP1	protein_coding
ENST00000480874.5	0.990628	0.0405855	0.12501	ACP1-211	ACP1	retained_intron
ENST00000453390.5	0.615279	0.0459336	0.127802	ACP1-209	ACP1	nonsense_mediated_decay
ENST00000463831.1	1.80611	1.83776e-07	6.8465e-07	ACP1-210	ACP1	retained_intron
ENST00000382125.9	-0.645004	1.83776e-07	6.8465e-07	EIPR1-201	EIPR1	protein_coding
ENST00000324266.10	-2.19055	1.83776e-07	6.8465e-07	TRAPPC12-201	TRAPPC12	protein_coding
ENST00000482645.1	1.68708	0.0422899	0.126146	TRAPPC12-220	TRAPPC12	retained_intron
ENST00000497597.5	-1.513	1.83776e-07	6.8465e-07	TRAPPC12-223	TRAPPC12	retained_intron
ENST00000489032.5	-1.3478	0.0469043	0.128176	TRAPPC12-221	TRAPPC12	retained_intron
ENST00000493792.1	-2.03272	1.83776e-07	6.8465e-07	TRAPPC12-222	TRAPPC12	retained_intron
ENST00000327435.11	-1.15368	1.83776e-07	6.8465e-07	ADI1-201	ADI1	protein_coding
ENST00000658393.1	-1.83463	0.0486614	0.128687	AC108488.2-202	AC108488.2	nonsense_mediated_decay
ENST00000315212.4	-0.94724	1.83776e-07	6.8465e-07	RNASEH1-201	RNASEH1	protein_coding
ENST00000464986.5	1.30457	0.0449186	0.127568	RNASEH1-204	RNASEH1	retained_intron
ENST00000664922.1	-0.828296	0.0349241	0.118395	RNASEH1-AS1-203	RNASEH1-AS1	lncRNA
ENST00000403564.5	-1.91157	0.0486614	0.128687	RPS7-201	RPS7	protein_coding
ENST00000407445.8	1.56715	0.0383969	0.123192	RPS7-203	RPS7	protein_coding
ENST00000481006.1	1.33525	1.83776e-07	6.8465e-07	RPS7-207	RPS7	retained_intron
ENST00000320892.11	-0.571766	1.83776e-07	6.8465e-07	RNF144A-201	RNF144A	protein_coding
ENST00000412712.1	-1.67053	1.83776e-07	6.8465e-07	ID2-AS1-201	ID2-AS1	lncRNA
ENST00000665989.1	-2.09515	0.0422899	0.126146	ID2-AS1-209	ID2-AS1	lncRNA
ENST00000669696.1	-2.00728	1.83776e-07	6.8465e-07	ID2-AS1-210	ID2-AS1	lncRNA
ENST00000256707.8	-1.06004	1.83776e-07	6.8465e-07	KIDINS220-201	KIDINS220	protein_coding
ENST00000473731.5	-2.04678	1.83776e-07	6.8465e-07	KIDINS220-206	KIDINS220	protein_coding
ENST00000281419.8	-2.4456	1.83776e-07	6.8465e-07	ASAP2-201	ASAP2	protein_coding
ENST00000360635.7	-1.17792	0.0486614	0.128687	ITGB1BP1-204	ITGB1BP1	protein_coding
ENST00000355346.9	-1.28536	0.0422899	0.126146	ITGB1BP1-202	ITGB1BP1	protein_coding
ENST00000359712.7	-1.22922	1.83776e-07	6.8465e-07	ITGB1BP1-203	ITGB1BP1	protein_coding
ENST00000456913.6	-2.1034	0.0383969	0.123192	ITGB1BP1-205	ITGB1BP1	protein_coding
ENST00000238112.8	-1.42265	1.83776e-07	6.8465e-07	CPSF3-201	CPSF3	protein_coding
ENST00000497473.6	0.755139	1.83776e-07	6.8465e-07	IAH1-215	IAH1	protein_coding
ENST00000495050.5	1.34375	1.83776e-07	6.8465e-07	IAH1-211	IAH1	retained_intron
ENST00000487850.5	1.32114	0.0469043	0.128176	IAH1-207	IAH1	processed_transcript
ENST00000310823.8	-2.80507	1.83776e-07	6.8465e-07	ADAM17-201	ADAM17	protein_coding
ENST00000647979.1	2.01093	0.0422899	0.126146	ADAM17-206	ADAM17	nonsense_mediated_decay
ENST00000649972.1	2.65087	1.83776e-07	6.8465e-07	ADAM17-214	ADAM17	retained_intron
ENST00000478059.1	2.071	1.83776e-07	6.8465e-07	ADAM17-202	ADAM17	retained_intron
ENST00000238081.8	-1.19105	1.83776e-07	6.8465e-07	YWHAQ-201	YWHAQ	protein_coding
ENST00000381844.8	-1.84907	1.83776e-07	6.8465e-07	YWHAQ-202	YWHAQ	protein_coding
ENST00000263663.10	-1.39512	1.83776e-07	6.8465e-07	TAF1B-201	TAF1B	protein_coding
ENST00000492648.2	1.02776	0.0422899	0.126146	TAF1B-209	TAF1B	protein_coding
ENST00000602458.1	-1.30375	1.83776e-07	6.8465e-07	AC010969.2-201	AC010969.2	lncRNA
ENST00000567540.1	-1.59366	1.83776e-07	6.8465e-07	AC104794.3-201	AC104794.3	lncRNA
ENST00000305883.6	2.04229	1.83776e-07	6.8465e-07	KLF11-201	KLF11	protein_coding
ENST00000381813.4	-1.68318	1.83776e-07	6.8465e-07	CYS1-201	CYS1	protein_coding
ENST00000360566.6	-1.87614	0.0405855	0.12501	RRM2-202	RRM2	protein_coding
ENST00000652660.1	-3.04963	1.83776e-07	6.8465e-07	RRM2-217	RRM2	retained_intron
ENST00000641498.1	-1.14037	0.0383969	0.123192	RRM2-214	RRM2	nonsense_mediated_decay
ENST00000491447.1	-1.75285	1.83776e-07	6.8465e-07	RRM2-209	RRM2	retained_intron
ENST00000381786.7	-2.46243	1.83776e-07	6.8465e-07	RRM2-203	RRM2	processed_transcript
ENST00000649516.1	-1.0291	0.0486614	0.128687	AC007240.3-201	AC007240.3	lncRNA
ENST00000419810.6	1.56171	1.83776e-07	6.8465e-07	HPCAL1-203	HPCAL1	nonsense_mediated_decay
ENST00000381685.10	-0.903318	1.83776e-07	6.8465e-07	NOL10-202	NOL10	protein_coding
ENST00000607781.1	-1.74654	1.83776e-07	6.8465e-07	RN7SL832P-201	RN7SL832P	lncRNA
ENST00000295083.8	-0.922465	1.83776e-07	6.8465e-07	SLC66A3-201	SLC66A3	protein_coding
ENST00000428481.1	1.91607	0.0405855	0.12501	SLC66A3-203	SLC66A3	protein_coding
ENST00000315872.11	-2.12463	1.83776e-07	6.8465e-07	ROCK2-202	ROCK2	protein_coding
ENST00000381525.8	-2.47927	1.83776e-07	6.8465e-07	E2F6-202	E2F6	protein_coding
ENST00000546212.2	2.78031	0.0405855	0.12501	E2F6-212	E2F6	protein_coding
ENST00000437573.5	-2.05232	0.0459336	0.127802	E2F6-205	E2F6	nonsense_mediated_decay
ENST00000421117.1	1.39334	1.83776e-07	6.8465e-07	E2F6-203	E2F6	nonsense_mediated_decay
ENST00000396123.2	1.86292	1.83776e-07	6.8465e-07	GREB1-206	GREB1	protein_coding
ENST00000256720.6	0.677612	0.0405855	0.12501	LPIN1-201	LPIN1	protein_coding
ENST00000674199.1	-2.30553	0.0494415	0.128963	LPIN1-220	LPIN1	protein_coding
ENST00000281513.10	0.689461	1.83776e-07	6.8465e-07	NBAS-201	NBAS	protein_coding
ENST00000459706.2	2.07427	1.83776e-07	6.8465e-07	DDX1-204	DDX1	retained_intron
ENST00000233084.8	-0.984491	1.83776e-07	6.8465e-07	DDX1-201	DDX1	protein_coding
ENST00000470674.2	3.3201	1.83776e-07	6.8465e-07	DDX1-205	DDX1	retained_intron
ENST00000676635.1	3.21389	1.83776e-07	6.8465e-07	DDX1-209	DDX1	nonsense_mediated_decay
ENST00000677649.1	1.79746	1.83776e-07	6.8465e-07	DDX1-217	DDX1	retained_intron
ENST00000448223.7	-3.94446	1.83776e-07	6.8465e-07	SMC6-207	SMC6	protein_coding
ENST00000351948.8	-0.550604	0.0349241	0.118395	SMC6-201	SMC6	protein_coding
ENST00000317402.11	-4.36112	1.83776e-07	6.8465e-07	GEN1-201	GEN1	protein_coding
ENST00000614478.1	-2.92896	1.83776e-07	6.8465e-07	GEN1-208	GEN1	processed_transcript
ENST00000524465.5	-2.36972	0.0422899	0.126146	GEN1-203	GEN1	protein_coding
ENST00000528873.2	-2.59343	1.83776e-07	6.8465e-07	GEN1-204	GEN1	processed_transcript
ENST00000272223.3	-1.8387	1.83776e-07	6.8465e-07	OSR1-201	OSR1	protein_coding
ENST00000487581.1	-1.44382	0.0349241	0.118395	OSR1-202	OSR1	retained_intron
ENST00000333610.4	-1.72941	1.83776e-07	6.8465e-07	TTC32-201	TTC32	protein_coding
ENST00000495698.1	-0.864312	0.0494415	0.128963	TTC32-204	TTC32	retained_intron
ENST00000431392.1	-0.895232	0.0383969	0.123192	TTC32-203	TTC32	protein_coding
ENST00000281405.9	-2.4713	1.83776e-07	6.8465e-07	WDR35-201	WDR35	protein_coding
ENST00000175091.5	0.609446	1.83776e-07	6.8465e-07	LAPTM4A-201	LAPTM4A	protein_coding
ENST00000440577.5	0.715185	1.83776e-07	6.8465e-07	PUM2-207	PUM2	protein_coding
ENST00000304031.8	0.675251	1.83776e-07	6.8465e-07	HS1BP3-201	HS1BP3	protein_coding
ENST00000402541.5	1.32044	1.83776e-07	6.8465e-07	HS1BP3-202	HS1BP3	protein_coding
ENST00000237822.8	-1.1852	1.83776e-07	6.8465e-07	LDAH-201	LDAH	protein_coding
ENST00000486442.6	-2.48322	1.83776e-07	6.8465e-07	KLHL29-203	KLHL29	protein_coding
ENST00000471654.1	-2.74542	0.0349241	0.118395	KLHL29-202	KLHL29	retained_intron
ENST00000381024.4	-1.85751	0.0459336	0.127802	ATAD2B-203	ATAD2B	protein_coding
ENST00000478885.1	1.35473	0.0449186	0.127568	ATAD2B-207	ATAD2B	retained_intron
ENST00000309033.5	-1.46724	1.83776e-07	6.8465e-07	UBXN2A-201	UBXN2A	protein_coding
ENST00000295148.9	-1.86096	1.83776e-07	6.8465e-07	WDCP-201	WDCP	protein_coding
ENST00000478050.1	0.822581	0.0383969	0.123192	SF3B6-202	SF3B6	retained_intron
ENST00000615575.5	-1.84783	0.0405855	0.12501	FAM228B-210	FAM228B	protein_coding
ENST00000238721.9	-1.37715	1.83776e-07	6.8465e-07	TP53I3-201	TP53I3	protein_coding
ENST00000335934.8	-1.01069	1.83776e-07	6.8465e-07	TP53I3-202	TP53I3	protein_coding
ENST00000406921.7	4.29573	1.83776e-07	6.8465e-07	ITSN2-203	ITSN2	protein_coding
ENST00000416160.1	1.71593	1.83776e-07	6.8465e-07	ITSN2-206	ITSN2	protein_coding
ENST00000412011.5	1.86845	1.83776e-07	6.8465e-07	ITSN2-205	ITSN2	protein_coding
ENST00000486198.1	2.0673	1.83776e-07	6.8465e-07	NCOA1-209	NCOA1	retained_intron
ENST00000473706.5	-2.24919	0.0469043	0.128176	CENPO-206	CENPO	protein_coding
ENST00000491031.5	-1.77486	0.0349241	0.118395	CENPO-208	CENPO	retained_intron
ENST00000380834.7	-1.2116	0.0422899	0.126146	CENPO-202	CENPO	protein_coding
ENST00000260662.2	-2.45681	0.0486614	0.128687	CENPO-201	CENPO	protein_coding
ENST00000679454.1	-0.881621	1.83776e-07	6.8465e-07	ADCY3-213	ADCY3	protein_coding
ENST00000606114.1	-0.816437	0.0459336	0.127802	AC012073.1-201	AC012073.1	lncRNA
ENST00000403714.8	-2.098	1.83776e-07	6.8465e-07	EFR3B-204	EFR3B	protein_coding
ENST00000380756.7	1.82085	1.83776e-07	6.8465e-07	DNMT3A-204	DNMT3A	nonsense_mediated_decay
ENST00000336112.8	-0.515057	1.83776e-07	6.8465e-07	ASXL2-201	ASXL2	protein_coding
ENST00000264712.8	-0.750447	1.83776e-07	6.8465e-07	KIF3C-201	KIF3C	protein_coding
ENST00000264710.5	-1.4446	1.83776e-07	6.8465e-07	RAB10-201	RAB10	protein_coding
ENST00000495146.5	2.01421	1.83776e-07	6.8465e-07	RAB10-204	RAB10	retained_intron
ENST00000401533.7	-0.964285	1.83776e-07	6.8465e-07	GAREM2-201	GAREM2	protein_coding
ENST00000643063.1	3.08176	1.83776e-07	6.8465e-07	HADHA-206	HADHA	nonsense_mediated_decay
ENST00000537713.5	1.45011	1.83776e-07	6.8465e-07	HADHB-208	HADHB	protein_coding
ENST00000302909.4	-2.07116	0.0383969	0.123192	KCNK3-201	KCNK3	protein_coding
ENST00000344420.10	0.613007	1.83776e-07	6.8465e-07	SLC35F6-201	SLC35F6	protein_coding
ENST00000335756.9	-1.52764	1.83776e-07	6.8465e-07	CENPA-202	CENPA	protein_coding
ENST00000288699.11	-2.64583	1.83776e-07	6.8465e-07	DPYSL5-201	DPYSL5	protein_coding
ENST00000233121.7	0.75542	1.83776e-07	6.8465e-07	MAPRE3-201	MAPRE3	protein_coding
ENST00000495312.1	1.95452	1.83776e-07	6.8465e-07	TMEM214-213	TMEM214	retained_intron
ENST00000404032.7	3.70673	0.0383969	0.123192	TMEM214-203	TMEM214	protein_coding
ENST00000478980.1	1.26661	0.0405855	0.12501	TMEM214-212	TMEM214	retained_intron
ENST00000475258.5	2.38287	1.83776e-07	6.8465e-07	TMEM214-211	TMEM214	retained_intron
ENST00000460904.1	1.68038	0.0349241	0.118395	TMEM214-209	TMEM214	retained_intron
ENST00000444135.5	1.61122	0.0449186	0.127568	TMEM214-207	TMEM214	protein_coding
ENST00000434544.1	2.78881	1.83776e-07	6.8465e-07	TMEM214-205	TMEM214	nonsense_mediated_decay
ENST00000460665.1	1.54977	0.0422899	0.126146	TMEM214-208	TMEM214	retained_intron
ENST00000456793.2	0.588955	1.83776e-07	6.8465e-07	OST4-203	OST4	protein_coding
ENST00000429985.1	1.28289	0.0349241	0.118395	OST4-201	OST4	protein_coding
ENST00000260599.10	-0.796607	1.83776e-07	6.8465e-07	KHK-202	KHK	protein_coding
ENST00000310574.8	-1.34632	1.83776e-07	6.8465e-07	SLC5A6-201	SLC5A6	protein_coding
ENST00000412471.5	-1.59374	0.0486614	0.128687	SLC5A6-204	SLC5A6	protein_coding
ENST00000380171.8	0.568059	1.83776e-07	6.8465e-07	ATRAID-201	ATRAID	protein_coding
ENST00000264705.9	-1.37545	1.83776e-07	6.8465e-07	CAD-201	CAD	protein_coding
ENST00000487239.5	1.43352	1.83776e-07	6.8465e-07	CAD-209	CAD	retained_intron
ENST00000497341.5	1.60237	0.0405855	0.12501	SLC30A3-210	SLC30A3	retained_intron
ENST00000380044.6	-0.965016	1.83776e-07	6.8465e-07	MPV17-203	MPV17	protein_coding
ENST00000399052.8	-1.42168	0.0449186	0.127568	MPV17-204	MPV17	protein_coding
ENST00000264720.7	-1.30192	1.83776e-07	6.8465e-07	GTF3C2-201	GTF3C2	protein_coding
ENST00000431028.5	1.50192	0.0469043	0.128176	GTF3C2-205	GTF3C2	protein_coding
ENST00000423998.1	-1.34732	0.0349241	0.118395	GTF3C2-204	GTF3C2	protein_coding
ENST00000347454.9	-1.314	0.0349241	0.118395	EIF2B4-201	EIF2B4	protein_coding
ENST00000475582.5	1.71582	1.83776e-07	6.8465e-07	EIF2B4-208	EIF2B4	retained_intron
ENST00000462749.1	1.76514	1.83776e-07	6.8465e-07	EIF2B4-207	EIF2B4	retained_intron
ENST00000233575.7	-0.761609	1.83776e-07	6.8465e-07	SNX17-201	SNX17	protein_coding
ENST00000453453.1	2.06917	0.0422899	0.126146	SNX17-204	SNX17	nonsense_mediated_decay
ENST00000323703.11	-1.06418	0.0459336	0.127802	ZNF513-201	ZNF513	protein_coding
ENST00000460499.5	1.55791	1.83776e-07	6.8465e-07	NRBP1-206	NRBP1	retained_intron
ENST00000408964.4	-1.28251	0.0494415	0.128963	C2orf16-201	C2orf16	protein_coding
ENST00000355467.6	-3.17202	0.0383969	0.123192	ZNF512-201	ZNF512	protein_coding
ENST00000488055.1	1.85669	0.0459336	0.127802	ZNF512-206	ZNF512	retained_intron
ENST00000324364.4	-3.20085	1.83776e-07	6.8465e-07	CCDC121-201	CCDC121	protein_coding
ENST00000616939.4	-0.689938	1.83776e-07	6.8465e-07	GPN1-212	GPN1	protein_coding
ENST00000337768.10	-1.02264	1.83776e-07	6.8465e-07	SUPT7L-201	SUPT7L	protein_coding
ENST00000405491.5	0.983508	0.0459336	0.127802	SUPT7L-203	SUPT7L	protein_coding
ENST00000492196.1	3.09331	1.83776e-07	6.8465e-07	SLC4A1AP-203	SLC4A1AP	retained_intron
ENST00000379666.7	1.20909	1.83776e-07	6.8465e-07	MRPL33-202	MRPL33	protein_coding
ENST00000302188.8	-1.56072	1.83776e-07	6.8465e-07	RBKS-201	RBKS	protein_coding
ENST00000344773.6	-1.53998	0.0405855	0.12501	BABAM2-202	BABAM2	protein_coding
ENST00000379624.6	-0.86323	1.83776e-07	6.8465e-07	BABAM2-204	BABAM2	protein_coding
ENST00000379619.5	-2.05735	0.0383969	0.123192	FOSL2-202	FOSL2	protein_coding
ENST00000653462.1	-2.00531	0.0349241	0.118395	AC092164.1-212	AC092164.1	lncRNA
ENST00000427786.1	1.93788	1.83776e-07	6.8465e-07	PPP1CB-206	PPP1CB	nonsense_mediated_decay
ENST00000395366.3	-1.14239	0.0349241	0.118395	PPP1CB-203	PPP1CB	protein_coding
ENST00000464273.1	2.08965	1.83776e-07	6.8465e-07	PPP1CB-209	PPP1CB	retained_intron
ENST00000306108.10	-2.71034	1.83776e-07	6.8465e-07	TRMT61B-201	TRMT61B	protein_coding
ENST00000466067.1	1.76956	0.0405855	0.12501	WDR43-206	WDR43	retained_intron
ENST00000320081.10	-0.56316	1.83776e-07	6.8465e-07	CLIP4-201	CLIP4	protein_coding
ENST00000379519.7	3.60935	1.83776e-07	6.8465e-07	YPEL5-202	YPEL5	protein_coding
ENST00000261353.9	0.836223	1.83776e-07	6.8465e-07	YPEL5-201	YPEL5	protein_coding
ENST00000402003.7	1.99377	0.047778	0.128264	YPEL5-204	YPEL5	protein_coding
ENST00000495673.1	2.74219	1.83776e-07	6.8465e-07	YPEL5-210	YPEL5	processed_transcript
ENST00000395323.9	-1.57443	1.83776e-07	6.8465e-07	LBH-201	LBH	protein_coding
ENST00000467242.1	-1.27922	0.0405855	0.12501	LBH-208	LBH	processed_transcript
ENST00000466477.5	2.00736	0.0469043	0.128176	LCLAT1-206	LCLAT1	protein_coding
ENST00000322054.10	-1.85529	1.83776e-07	6.8465e-07	EHD3-201	EHD3	protein_coding
ENST00000490459.5	2.60545	1.83776e-07	6.8465e-07	MEMO1-209	MEMO1	processed_transcript
ENST00000435660.5	-2.94728	1.83776e-07	6.8465e-07	SLC30A6-205	SLC30A6	protein_coding
ENST00000379343.6	-2.02583	0.0422899	0.126146	SLC30A6-203	SLC30A6	protein_coding
ENST00000282587.9	-4.60874	1.83776e-07	6.8465e-07	SLC30A6-201	SLC30A6	protein_coding
ENST00000437765.1	1.06515	1.83776e-07	6.8465e-07	YIPF4-202	YIPF4	nonsense_mediated_decay
ENST00000648282.1	0.663209	0.0349241	0.118395	BIRC6-213	BIRC6	protein_coding
ENST00000461788.1	1.82141	0.0383969	0.123192	BIRC6-204	BIRC6	retained_intron
ENST00000610331.1	1.6984	1.83776e-07	6.8465e-07	AL133243.2-201	AL133243.2	lncRNA
ENST00000617415.1	2.66323	1.83776e-07	6.8465e-07	AL133243.3-201	AL133243.3	lncRNA
ENST00000317907.9	-0.823274	1.83776e-07	6.8465e-07	TTC27-201	TTC27	protein_coding
ENST00000404816.7	-1.95497	1.83776e-07	6.8465e-07	LTBP1-203	LTBP1	protein_coding
ENST00000238823.13	-0.569331	1.83776e-07	6.8465e-07	FAM98A-201	FAM98A	protein_coding
ENST00000474985.5	2.2208	1.83776e-07	6.8465e-07	FAM98A-205	FAM98A	retained_intron
ENST00000475122.1	2.90567	1.83776e-07	6.8465e-07	FAM98A-206	FAM98A	retained_intron
ENST00000492649.1	1.81922	1.83776e-07	6.8465e-07	FAM98A-207	FAM98A	retained_intron
ENST00000280527.7	-1.21412	1.83776e-07	6.8465e-07	CRIM1-201	CRIM1	protein_coding
ENST00000428774.1	2.61671	1.83776e-07	6.8465e-07	CRIM1-204	CRIM1	protein_coding
ENST00000481321.1	1.21405	0.0383969	0.123192	CRIM1-207	CRIM1	retained_intron
ENST00000413985.1	2.97591	1.83776e-07	6.8465e-07	CRIM1-202	CRIM1	protein_coding
ENST00000475815.5	1.72037	1.83776e-07	6.8465e-07	FEZ2-212	FEZ2	retained_intron
ENST00000451623.5	-1.68262	0.0459336	0.127802	FEZ2-210	FEZ2	nonsense_mediated_decay
ENST00000379213.3	0.844797	1.83776e-07	6.8465e-07	STRN-202	STRN	protein_coding
ENST00000233099.6	0.915039	1.83776e-07	6.8465e-07	HEATR5B-201	HEATR5B	protein_coding
ENST00000478810.1	1.19007	0.0405855	0.12501	HEATR5B-205	HEATR5B	retained_intron
ENST00000233057.9	-1.31769	0.0349241	0.118395	EIF2AK2-201	EIF2AK2	protein_coding
ENST00000681507.1	-1.61283	0.0436777	0.126743	EIF2AK2-213	EIF2AK2	protein_coding
[truncated: 17,848 more rows]

## Sheet: Kidney
transcript_id	log2FC	pvalue	qvalue	transcript_name	gene_name	transcript_type
ENST00000484859.1	1.21179	1.99072e-07	1.89072e-06	AL627309.5-201	AL627309.5	lncRNA
ENST00000655252.1	1.55913	0.0274097	0.14054	AL627309.5-206	AL627309.5	lncRNA
ENST00000457540.1	1.0741	0.0279555	0.14105	MTND2P28-201	MTND2P28	unprocessed_pseudogene
ENST00000514057.1	1.02187	1.99072e-07	1.89072e-06	MTATP6P1-201	MTATP6P1	unprocessed_pseudogene
ENST00000506640.2	0.710967	1.99072e-07	1.89072e-06	AL669831.1-201	AL669831.1	processed_transcript
ENST00000473798.1	1.52332	0.0295575	0.142972	LINC00115-201	LINC00115	lncRNA
ENST00000622503.5	-2.53133	0.0233749	0.136264	SAMD11-215	SAMD11	protein_coding
ENST00000327044.7	-0.717382	1.99072e-07	1.89072e-06	NOC2L-201	NOC2L	protein_coding
ENST00000477976.5	0.720024	0.0370922	0.153468	NOC2L-203	NOC2L	retained_intron
ENST00000487214.1	-0.532397	0.0350706	0.150689	NOC2L-205	NOC2L	processed_transcript
ENST00000338591.8	0.558566	0.029009	0.142375	KLHL17-201	KLHL17	protein_coding
ENST00000463212.1	1.63591	0.0161418	0.12404	KLHL17-202	KLHL17	retained_intron
ENST00000481067.1	0.920974	0.0395517	0.156774	KLHL17-204	KLHL17	retained_intron
ENST00000379410.8	-1.16965	0.0161418	0.12404	PLEKHN1-203	PLEKHN1	protein_coding
ENST00000379407.7	-1.09727	0.0391139	0.156272	PLEKHN1-201	PLEKHN1	protein_coding
ENST00000379409.6	-1.00285	0.0263233	0.139483	PLEKHN1-202	PLEKHN1	protein_coding
ENST00000304952.11	-1.04806	1.99072e-07	1.89072e-06	HES4-201	HES4	protein_coding
ENST00000481869.1	0.676548	0.0415689	0.159728	HES4-203	HES4	retained_intron
ENST00000484667.2	-1.21242	0.0400299	0.157464	HES4-204	HES4	protein_coding
ENST00000649529.1	-1.15814	1.99072e-07	1.89072e-06	ISG15-203	ISG15	protein_coding
ENST00000379370.7	0.537533	1.99072e-07	1.89072e-06	AGRN-201	AGRN	protein_coding
ENST00000620552.4	1.64147	0.0161418	0.12404	AGRN-208	AGRN	protein_coding
ENST00000479707.1	1.6351	1.99072e-07	1.89072e-06	AGRN-206	AGRN	retained_intron
ENST00000466223.1	1.91573	1.99072e-07	1.89072e-06	AGRN-203	AGRN	retained_intron
ENST00000461111.1	1.99723	1.99072e-07	1.89072e-06	AGRN-202	AGRN	retained_intron
ENST00000421241.7	-0.920487	0.0274097	0.14054	C1orf159-205	C1orf159	protein_coding
ENST00000478938.1	1.1351	0.0366118	0.152929	SDF4-206	SDF4	retained_intron
ENST00000379198.5	-1.61803	1.99072e-07	1.89072e-06	B3GALT6-201	B3GALT6	protein_coding
ENST00000349431.11	-1.20311	1.99072e-07	1.89072e-06	UBE2J2-202	UBE2J2	protein_coding
ENST00000464036.5	-1.83464	0.0140549	0.116813	UBE2J2-210	UBE2J2	nonsense_mediated_decay
ENST00000360466.6	-1.87948	0.0213133	0.133545	UBE2J2-203	UBE2J2	protein_coding
ENST00000467339.1	1.65544	1.99072e-07	1.89072e-06	UBE2J2-212	UBE2J2	processed_transcript
ENST00000473215.5	-1.47148	0.0268312	0.139916	UBE2J2-214	UBE2J2	nonsense_mediated_decay
ENST00000435198.5	-1.1839	0.0233749	0.136264	UBE2J2-207	UBE2J2	protein_coding
ENST00000422076.5	-1.10681	0.0331467	0.148309	UBE2J2-206	UBE2J2	protein_coding
ENST00000338555.6	1.4448	0.0140549	0.116813	SCNN1D-202	SCNN1D	protein_coding
ENST00000379031.10	-0.669814	0.0161418	0.12404	PUSL1-201	PUSL1	protein_coding
ENST00000467712.1	-1.41682	0.0420741	0.160638	PUSL1-203	PUSL1	protein_coding
ENST00000462432.5	0.95084	1.99072e-07	1.89072e-06	INTS11-212	INTS11	processed_transcript
ENST00000421495.6	2.15903	1.99072e-07	1.89072e-06	INTS11-204	INTS11	protein_coding
ENST00000533916.5	1.02427	0.0340461	0.149301	INTS11-245	INTS11	retained_intron
ENST00000525603.1	2.22576	0.0161418	0.12404	INTS11-227	INTS11	retained_intron
ENST00000498173.2	1.85691	0.030176	0.144447	INTS11-223	INTS11	retained_intron
ENST00000490853.5	-1.47154	0.0187092	0.12963	INTS11-219	INTS11	processed_transcript
ENST00000343938.9	-0.810682	1.99072e-07	1.89072e-06	CPTP-201	CPTP	protein_coding
ENST00000634054.1	2.04917	1.99072e-07	1.89072e-06	DVL1-208	DVL1	retained_intron
ENST00000472445.1	1.38275	0.0213133	0.133545	DVL1-203	DVL1	retained_intron
ENST00000474033.5	1.20884	0.0400299	0.157464	MXRA8-207	MXRA8	retained_intron
ENST00000476718.1	0.91908	0.0263233	0.139483	MXRA8-208	MXRA8	retained_intron
ENST00000338338.9	-0.833999	1.99072e-07	1.89072e-06	AURKAIP1-202	AURKAIP1	protein_coding
ENST00000321751.9	-0.80774	0.0295575	0.142972	AURKAIP1-201	AURKAIP1	protein_coding
ENST00000378853.3	-0.68814	0.0187092	0.12963	AURKAIP1-204	AURKAIP1	protein_coding
ENST00000480479.5	2.6251	0.0285205	0.141989	CCNL2-211	CCNL2	retained_intron
ENST00000482621.5	-2.10997	0.034556	0.150043	CCNL2-215	CCNL2	nonsense_mediated_decay
ENST00000463260.5	2.09806	0.0213133	0.133545	CCNL2-206	CCNL2	retained_intron
ENST00000496007.5	1.20746	0.0274097	0.14054	CCNL2-218	CCNL2	retained_intron
ENST00000481223.6	-1.62977	0.0489585	0.169609	CCNL2-213	CCNL2	nonsense_mediated_decay
ENST00000505849.5	2.07981	0.029009	0.142375	CCNL2-220	CCNL2	processed_transcript
ENST00000473872.5	0.839134	0.044154	0.163028	CCNL2-210	CCNL2	retained_intron
ENST00000463895.1	1.17328	0.0385997	0.155218	CCNL2-207	CCNL2	retained_intron
ENST00000448629.6	-1.33052	0.0410668	0.158967	MRPL20-AS1-204	MRPL20-AS1	lncRNA
ENST00000444362.2	-1.03105	0.0196586	0.131161	MRPL20-AS1-202	MRPL20-AS1	lncRNA
ENST00000344843.12	-1.13075	1.99072e-07	1.89072e-06	MRPL20-201	MRPL20	protein_coding
ENST00000673477.1	-2.41617	1.99072e-07	1.89072e-06	ATAD3B-206	ATAD3B	protein_coding
ENST00000308647.8	-1.56845	1.99072e-07	1.89072e-06	ATAD3B-201	ATAD3B	protein_coding
ENST00000378736.3	-1.59947	1.99072e-07	1.89072e-06	ATAD3B-202	ATAD3B	processed_transcript
ENST00000378756.8	-1.18201	1.99072e-07	1.89072e-06	ATAD3A-203	ATAD3A	protein_coding
ENST00000359060.5	-1.78973	1.99072e-07	1.89072e-06	SSU72-202	SSU72	protein_coding
ENST00000479659.5	1.68749	1.99072e-07	1.89072e-06	MIB2-210	MIB2	retained_intron
ENST00000508455.1	1.59931	0.0175801	0.12745	MIB2-224	MIB2	retained_intron
ENST00000505370.1	1.52462	1.99072e-07	1.89072e-06	MIB2-218	MIB2	retained_intron
ENST00000473511.5	2.06336	0.0213133	0.133545	MIB2-208	MIB2	retained_intron
ENST00000407249.7	-0.764619	0.0462586	0.165778	CDK11B-204	CDK11B	protein_coding
ENST00000480991.1	2.0814	1.99072e-07	1.89072e-06	SLC35E2B-201	SLC35E2B	retained_intron
ENST00000481276.1	2.22795	0.0140549	0.116813	SLC35E2B-202	SLC35E2B	retained_intron
ENST00000404249.8	-1.20648	0.0462586	0.165778	CDK11A-208	CDK11A	protein_coding
ENST00000341426.9	-0.759936	1.99072e-07	1.89072e-06	NADK-201	NADK	protein_coding
ENST00000610897.4	0.711233	0.0311202	0.145528	GNB1-209	GNB1	protein_coding
ENST00000439272.6	1.67045	0.0361231	0.152267	GNB1-204	GNB1	protein_coding
ENST00000420515.1	-1.5309	0.0161418	0.12404	FAAP20-207	FAAP20	protein_coding
ENST00000449373.2	-1.29586	0.0415689	0.159728	MORN1-205	MORN1	protein_coding
ENST00000607031.1	-0.980848	0.0361231	0.152267	MORN1-210	MORN1	retained_intron
ENST00000378518.5	-1.01789	0.0435867	0.162269	RER1-204	RER1	protein_coding
ENST00000605895.6	-0.657248	1.99072e-07	1.89072e-06	RER1-209	RER1	protein_coding
ENST00000493207.1	1.30046	0.032651	0.14739	RER1-208	RER1	retained_intron
ENST00000443438.5	-0.681781	0.0161418	0.12404	RER1-205	RER1	protein_coding
ENST00000488353.2	1.06863	1.99072e-07	1.89072e-06	RER1-207	RER1	protein_coding
ENST00000462129.1	1.4306	0.030176	0.144447	RER1-206	RER1	retained_intron
ENST00000463471.6	1.14285	0.0370922	0.153468	TNFRSF14-208	TNFRSF14	retained_intron
ENST00000419916.8	-2.65505	1.99072e-07	1.89072e-06	PRXL2B-204	PRXL2B	protein_coding
ENST00000378427.6	-2.40308	1.99072e-07	1.89072e-06	PRXL2B-203	PRXL2B	protein_coding
ENST00000475790.5	-1.19333	0.029009	0.142375	MEGF6-204	MEGF6	retained_intron
ENST00000378322.7	-1.05984	0.0268312	0.139916	WRAP73-202	WRAP73	protein_coding
ENST00000471223.1	1.56548	1.99072e-07	1.89072e-06	WRAP73-207	WRAP73	retained_intron
ENST00000424367.5	-1.11018	0.0451848	0.164476	WRAP73-204	WRAP73	protein_coding
ENST00000378251.3	-0.525797	0.0140549	0.116813	LRRC47-201	LRRC47	protein_coding
ENST00000428079.6	-0.916482	0.0321428	0.146651	CEP104-203	CEP104	protein_coding
ENST00000378209.8	-1.5999	0.0331467	0.148309	DFFB-204	DFFB	protein_coding
ENST00000474140.1	1.62422	1.99072e-07	1.89072e-06	C1orf174-202	C1orf174	retained_intron
ENST00000470763.1	1.80988	1.99072e-07	1.89072e-06	NPHP4-207	NPHP4	retained_intron
ENST00000666163.1	1.50889	0.0175801	0.12745	KCNAB2-242	KCNAB2	protein_coding
ENST00000654144.1	1.50554	0.0263233	0.139483	KCNAB2-224	KCNAB2	retained_intron
ENST00000662815.1	1.54862	0.0321428	0.146651	KCNAB2-237	KCNAB2	nonsense_mediated_decay
ENST00000480661.1	0.883449	0.0370922	0.153468	RPL22-206	RPL22	retained_intron
ENST00000343813.10	-0.562063	1.99072e-07	1.89072e-06	ICMT-201	ICMT	protein_coding
ENST00000489498.5	-1.79405	1.99072e-07	1.89072e-06	ICMT-203	ICMT	nonsense_mediated_decay
ENST00000377893.3	-1.27117	1.99072e-07	1.89072e-06	GPR153-201	GPR153	protein_coding
ENST00000608083.5	-0.807091	1.99072e-07	1.89072e-06	ACOT7-210	ACOT7	protein_coding
ENST00000513135.5	1.37125	0.0140549	0.116813	TNFRSF25-219	TNFRSF25	retained_intron
ENST00000453260.6	1.0981	0.0410668	0.158967	TNFRSF25-207	TNFRSF25	retained_intron
ENST00000377705.6	-0.970865	1.99072e-07	1.89072e-06	NOL9-201	NOL9	protein_coding
ENST00000482360.5	0.787025	0.020516	0.132329	ZBTB48-206	ZBTB48	retained_intron
ENST00000498342.5	1.81416	0.0161418	0.12404	ZBTB48-208	ZBTB48	retained_intron
ENST00000307896.10	1.24104	0.0285205	0.141989	THAP3-202	THAP3	protein_coding
ENST00000377577.10	-1.301	1.99072e-07	1.89072e-06	DNAJC11-202	DNAJC11	protein_coding
ENST00000303635.12	-0.948483	0.0239729	0.136426	CAMTA1-201	CAMTA1	protein_coding
ENST00000473578.5	0.528775	0.029009	0.142375	CAMTA1-208	CAMTA1	protein_coding
ENST00000377532.7	-1.24839	0.0462586	0.165778	PER3-202	PER3	protein_coding
ENST00000602883.1	1.56482	0.030176	0.144447	PER3-207	PER3	retained_intron
ENST00000377507.8	-0.75408	1.99072e-07	1.89072e-06	TNFRSF9-201	TNFRSF9	protein_coding
ENST00000493678.5	-0.613445	1.99072e-07	1.89072e-06	PARK7-209	PARK7	protein_coding
ENST00000377482.10	1.61558	1.99072e-07	1.89072e-06	ERRFI1-201	ERRFI1	protein_coding
ENST00000467067.1	3.09214	1.99072e-07	1.89072e-06	ERRFI1-202	ERRFI1	protein_coding
ENST00000487559.1	2.1947	1.99072e-07	1.89072e-06	ERRFI1-205	ERRFI1	nonsense_mediated_decay
ENST00000464920.2	1.8656	0.0161418	0.12404	ENO1-203	ENO1	retained_intron
ENST00000486051.5	1.86434	0.0140549	0.116813	ENO1-204	ENO1	retained_intron
ENST00000492343.2	1.62765	0.0187092	0.12963	ENO1-206	ENO1	retained_intron
ENST00000377403.7	0.647115	1.99072e-07	1.89072e-06	H6PD-201	H6PD	protein_coding
ENST00000340305.9	-1.42497	1.99072e-07	1.89072e-06	TMEM201-201	TMEM201	protein_coding
ENST00000435891.5	1.18903	0.0395517	0.156774	CLSTN1-203	CLSTN1	protein_coding
ENST00000377223.6	-0.604701	1.99072e-07	1.89072e-06	LZIC-202	LZIC	protein_coding
ENST00000377205.6	-0.751947	0.0246282	0.137522	NMNAT1-201	NMNAT1	protein_coding
ENST00000377153.5	1.32957	0.0279555	0.14105	UBE4B-203	UBE4B	protein_coding
ENST00000309048.8	-0.766446	1.99072e-07	1.89072e-06	CENPS-201	CENPS	protein_coding
ENST00000477755.1	-0.617376	0.0331467	0.148309	CENPS-204	CENPS	nonsense_mediated_decay
ENST00000476658.5	-1.88094	0.0279555	0.14105	DFFA-203	DFFA	nonsense_mediated_decay
ENST00000377036.2	-1.68747	1.99072e-07	1.89072e-06	DFFA-201	DFFA	protein_coding
ENST00000377022.8	-1.41456	1.99072e-07	1.89072e-06	CASZ1-202	CASZ1	protein_coding
ENST00000344008.5	-0.912485	0.0246282	0.137522	CASZ1-201	CASZ1	protein_coding
ENST00000496432.6	-1.04387	0.0321428	0.146651	CASZ1-209	CASZ1	retained_intron
ENST00000639083.1	-1.18622	1.99072e-07	1.89072e-06	TARDBP-236	TARDBP	protein_coding
ENST00000613864.4	-1.11221	1.99072e-07	1.89072e-06	TARDBP-219	TARDBP	processed_transcript
ENST00000476201.5	-1.90964	0.0161418	0.12404	TARDBP-207	TARDBP	protein_coding
ENST00000315091.7	-1.24084	1.99072e-07	1.89072e-06	TARDBP-202	TARDBP	protein_coding
ENST00000376957.7	-0.924976	1.99072e-07	1.89072e-06	SRM-201	SRM	protein_coding
ENST00000474216.5	0.993667	0.0251942	0.138179	EXOSC10-207	EXOSC10	retained_intron
ENST00000361445.9	-0.505541	1.99072e-07	1.89072e-06	MTOR-201	MTOR	protein_coding
ENST00000376664.10	0.812237	0.032651	0.14739	MAD2L2-203	MAD2L2	retained_intron
ENST00000641747.1	1.50371	0.0340461	0.149301	MTHFR-214	MTHFR	nonsense_mediated_decay
ENST00000346436.11	1.1965	1.99072e-07	1.89072e-06	CLCN6-202	CLCN6	protein_coding
ENST00000235329.10	-1.07676	1.99072e-07	1.89072e-06	MFN2-201	MFN2	protein_coding
ENST00000675781.1	-1.26008	0.0274097	0.14054	MFN2-224	MFN2	protein_coding
ENST00000466860.5	1.35974	1.99072e-07	1.89072e-06	MIIP-203	MIIP	processed_transcript
ENST00000460333.5	1.39222	0.034556	0.150043	VPS13D-202	VPS13D	retained_intron
ENST00000616661.5	1.98015	0.0140549	0.116813	DHRS3-204	DHRS3	protein_coding
ENST00000376048.9	1.27254	0.0257671	0.138805	PRDM2-204	PRDM2	protein_coding
ENST00000413440.5	-1.18281	0.0175801	0.12745	PRDM2-206	PRDM2	protein_coding
ENST00000491547.1	1.04408	0.032651	0.14739	KAZN-206	KAZN	retained_intron
ENST00000400798.6	2.81242	0.020516	0.132329	KAZN-205	KAZN	protein_coding
ENST00000376014.7	-0.937179	0.0405279	0.15816	TMEM51-202	TMEM51	protein_coding
ENST00000376008.3	-0.516731	0.0430611	0.161714	TMEM51-201	TMEM51	protein_coding
ENST00000375847.8	-0.795942	0.0257671	0.138805	DNAJC16-202	DNAJC16	protein_coding
ENST00000477849.1	1.54787	0.0257671	0.138805	PLEKHM2-204	PLEKHM2	processed_transcript
ENST00000461614.1	0.901923	0.046817	0.16665	EPHA2-202	EPHA2	processed_transcript
ENST00000478117.5	-0.74844	0.0420741	0.160638	ARHGEF19-205	ARHGEF19	processed_transcript
ENST00000471507.5	-1.3516	1.99072e-07	1.89072e-06	SZRD1-203	SZRD1	protein_coding
ENST00000401088.9	-1.45494	0.0233749	0.136264	SZRD1-201	SZRD1	protein_coding
ENST00000472351.5	-2.27908	0.0495077	0.170606	SZRD1-204	SZRD1	processed_transcript
ENST00000337132.10	-0.652406	1.99072e-07	1.89072e-06	NECAP2-201	NECAP2	protein_coding
ENST00000496239.5	1.30943	0.0161418	0.12404	NECAP2-207	NECAP2	retained_intron
ENST00000591316.1	1.4829	0.0140549	0.116813	CROCCP3-205	CROCCP3	retained_intron
ENST00000639481.1	0.696842	0.0435867	0.162269	CROCCP2-205	CROCCP2	processed_transcript
ENST00000635081.1	1.33495	0.0161418	0.12404	CROCCP2-203	CROCCP2	processed_transcript
ENST00000457982.3	1.23777	0.0268312	0.139916	MST1P2-201	MST1P2	unprocessed_pseudogene
ENST00000326735.13	-0.692413	0.032651	0.14739	ATP13A2-201	ATP13A2	protein_coding
ENST00000502418.1	-1.90067	0.0233749	0.136264	ATP13A2-206	ATP13A2	protein_coding
ENST00000460293.1	1.31613	0.0331467	0.148309	PADI1-202	PADI1	retained_intron
ENST00000375436.9	-0.548249	1.99072e-07	1.89072e-06	RCC2-202	RCC2	protein_coding
ENST00000375433.3	-1.77857	1.99072e-07	1.89072e-06	RCC2-201	RCC2	protein_coding
ENST00000466782.1	1.5952	0.0161418	0.12404	ARHGEF10L-205	ARHGEF10L	processed_transcript
ENST00000495593.1	2.06822	0.0227323	0.135362	ARHGEF10L-209	ARHGEF10L	retained_intron
ENST00000400664.3	-0.98829	1.99072e-07	1.89072e-06	KLHDC7A-201	KLHDC7A	protein_coding
ENST00000375341.8	-0.596681	0.0140549	0.116813	ALDH4A1-202	ALDH4A1	protein_coding
ENST00000606379.1	0.906049	0.0279555	0.14105	AL137127.1-201	AL137127.1	lncRNA
ENST00000375225.7	1.98632	0.0175801	0.12745	UBR4-203	UBR4	protein_coding
ENST00000375224.1	1.39441	1.99072e-07	1.89072e-06	UBR4-202	UBR4	protein_coding
ENST00000459947.5	1.63758	1.99072e-07	1.89072e-06	UBR4-208	UBR4	retained_intron
ENST00000494503.1	1.85289	1.99072e-07	1.89072e-06	UBR4-216	UBR4	processed_transcript
ENST00000466969.1	1.88549	1.99072e-07	1.89072e-06	UBR4-210	UBR4	processed_transcript
ENST00000375218.3	2.99387	0.0140549	0.116813	UBR4-201	UBR4	protein_coding
ENST00000425413.5	1.20511	1.99072e-07	1.89072e-06	UBR4-207	UBR4	protein_coding
ENST00000437898.1	1.06742	0.0220274	0.1343	EMC1-AS1-201	EMC1-AS1	lncRNA
ENST00000330263.5	-0.985075	1.99072e-07	1.89072e-06	MRTO4-201	MRTO4	protein_coding
ENST00000235835.8	0.60312	0.0263233	0.139483	AKR7A2-201	AKR7A2	protein_coding
ENST00000375142.5	-1.97401	1.99072e-07	1.89072e-06	CAPZB-203	CAPZB	protein_coding
ENST00000482808.2	2.8255	1.99072e-07	1.89072e-06	CAPZB-208	CAPZB	retained_intron
ENST00000375144.6	2.88769	1.99072e-07	1.89072e-06	CAPZB-204	CAPZB	protein_coding
ENST00000467029.5	-0.922351	0.0196586	0.131161	MICOS10-203	MICOS10	processed_transcript
ENST00000294543.11	-0.636957	0.0220274	0.1343	TMCO4-201	TMCO4	protein_coding
ENST00000264198.5	-0.708156	1.99072e-07	1.89072e-06	MUL1-201	MUL1	protein_coding
ENST00000375071.4	-0.948258	0.0370922	0.153468	CDA-201	CDA	protein_coding
ENST00000492302.1	1.35696	0.0263233	0.139483	PINK1-203	PINK1	processed_transcript
ENST00000415136.6	0.877508	1.99072e-07	1.89072e-06	DDOST-201	DDOST	protein_coding
ENST00000312239.10	-0.648114	0.0140549	0.116813	HP1BP3-201	HP1BP3	protein_coding
ENST00000375003.6	1.35311	1.99072e-07	1.89072e-06	HP1BP3-203	HP1BP3	protein_coding
ENST00000491748.1	1.31475	0.0196586	0.131161	HP1BP3-214	HP1BP3	processed_transcript
ENST00000487117.1	1.43587	1.99072e-07	1.89072e-06	HP1BP3-212	HP1BP3	processed_transcript
ENST00000415912.6	-0.625559	0.0175801	0.12745	ECE1-204	ECE1	protein_coding
ENST00000481130.6	-1.39099	0.0161418	0.12404	ECE1-209	ECE1	protein_coding
ENST00000449034.1	1.187	0.0239729	0.136426	ECE1-AS1-201	ECE1-AS1	lncRNA
ENST00000318220.10	-1.0436	0.0410668	0.158967	NBPF3-201	NBPF3	nonsense_mediated_decay
ENST00000374732.7	1.13141	0.0140549	0.116813	USP48-203	USP48	protein_coding
ENST00000374695.8	0.609878	1.99072e-07	1.89072e-06	HSPG2-203	HSPG2	protein_coding
ENST00000486901.1	1.30289	0.0161418	0.12404	HSPG2-211	HSPG2	retained_intron
ENST00000434233.2	-1.29448	0.0425117	0.160793	LINC00339-204	LINC00339	lncRNA
ENST00000344548.7	-0.776427	1.99072e-07	1.89072e-06	CDC42-202	CDC42	protein_coding
ENST00000315554.13	-0.734155	1.99072e-07	1.89072e-06	CDC42-201	CDC42	protein_coding
ENST00000667384.1	1.67044	0.0187092	0.12963	CDC42-211	CDC42	protein_coding
ENST00000374630.8	-1.35371	1.99072e-07	1.89072e-06	EPHB2-202	EPHB2	protein_coding
ENST00000374632.7	-0.947486	1.99072e-07	1.89072e-06	EPHB2-203	EPHB2	protein_coding
ENST00000400181.9	-0.659834	0.0140549	0.116813	KDM1A-202	KDM1A	protein_coding
ENST00000418342.5	-0.778668	1.99072e-07	1.89072e-06	LUZP1-203	LUZP1	protein_coding
ENST00000471849.5	-2.10754	1.99072e-07	1.89072e-06	LUZP1-204	LUZP1	protein_coding
ENST00000374616.7	-0.834076	1.99072e-07	1.89072e-06	HNRNPR-203	HNRNPR	protein_coding
ENST00000374612.5	-0.740145	1.99072e-07	1.89072e-06	HNRNPR-202	HNRNPR	protein_coding
ENST00000335648.3	1.05882	1.99072e-07	1.89072e-06	ZNF436-AS1-201	ZNF436-AS1	lncRNA
ENST00000437367.3	2.52731	1.99072e-07	1.89072e-06	ZNF436-AS1-202	ZNF436-AS1	lncRNA
ENST00000361729.3	-1.54351	1.99072e-07	1.89072e-06	E2F2-201	E2F2	protein_coding
ENST00000374561.6	-1.76025	1.99072e-07	1.89072e-06	ID3-201	ID3	protein_coding
ENST00000443624.6	1.18997	1.99072e-07	1.89072e-06	RPL11-202	RPL11	retained_intron
ENST00000467075.2	0.622229	0.0400299	0.157464	RPL11-204	RPL11	nonsense_mediated_decay
ENST00000609199.1	-0.86028	1.99072e-07	1.89072e-06	ELOA-203	ELOA	protein_coding
ENST00000456977.5	-1.31187	0.0462586	0.165778	GALE-206	GALE	protein_coding
ENST00000429356.5	-2.24827	1.99072e-07	1.89072e-06	GALE-204	GALE	protein_coding
ENST00000418277.5	-2.04017	1.99072e-07	1.89072e-06	GALE-202	GALE	protein_coding
ENST00000470383.1	0.652218	0.0400299	0.157464	GALE-212	GALE	processed_transcript
ENST00000436439.6	2.11462	0.0196586	0.131161	HMGCL-204	HMGCL	protein_coding
ENST00000344989.10	-1.44115	1.99072e-07	1.89072e-06	SRSF10-204	SRSF10	protein_coding
ENST00000484146.6	-1.02237	0.0395517	0.156774	SRSF10-211	SRSF10	protein_coding
ENST00000374452.9	-0.807603	0.0356079	0.151494	SRSF10-205	SRSF10	protein_coding
ENST00000343255.9	-0.708578	1.99072e-07	1.89072e-06	SRSF10-203	SRSF10	protein_coding
ENST00000495785.1	1.19553	0.030176	0.144447	SRSF10-215	SRSF10	nonsense_mediated_decay
ENST00000374434.4	-1.25769	1.99072e-07	1.89072e-06	MYOM3-202	MYOM3	protein_coding
ENST00000475306.1	-0.800855	0.0457108	0.165205	MYOM3-204	MYOM3	processed_transcript
ENST00000270800.2	-0.893581	0.0274097	0.14054	IL22RA1-201	IL22RA1	protein_coding
ENST00000327535.6	-0.685236	0.020516	0.132329	IFNLR1-201	IFNLR1	protein_coding
ENST00000374399.9	0.649499	1.99072e-07	1.89072e-06	NIPAL3-204	NIPAL3	protein_coding
ENST00000374395.9	-0.507862	0.0274097	0.14054	RCAN3-202	RCAN3	protein_coding
ENST00000466910.5	1.73585	0.0285205	0.141989	SRRM1-206	SRRM1	processed_transcript
ENST00000462710.5	3.18452	1.99072e-07	1.89072e-06	SRRM1-205	SRRM1	retained_intron
ENST00000236273.9	0.780636	1.99072e-07	1.89072e-06	SYF2-201	SYF2	protein_coding
ENST00000243189.12	3.07393	1.99072e-07	1.89072e-06	RSRP1-201	RSRP1	protein_coding
ENST00000566395.5	-1.53283	0.046817	0.16665	RSRP1-213	RSRP1	nonsense_mediated_decay
ENST00000568701.1	0.896698	0.0356079	0.151494	RSRP1-219	RSRP1	protein_coding
ENST00000480937.5	0.796944	0.0213133	0.133545	TMEM50A-203	TMEM50A	processed_transcript
ENST00000374358.5	-0.516285	1.99072e-07	1.89072e-06	TMEM50A-201	TMEM50A	protein_coding
ENST00000374343.5	-0.752785	0.0306139	0.144805	MACO1-201	MACO1	protein_coding
ENST00000374338.5	-1.30475	1.99072e-07	1.89072e-06	LDLRAP1-201	LDLRAP1	protein_coding
ENST00000488127.1	1.2606	0.0483336	0.168595	LDLRAP1-207	LDLRAP1	processed_transcript
ENST00000374303.7	-0.614826	0.0140549	0.116813	MTFR1L-203	MTFR1L	protein_coding
ENST00000494293.1	1.03856	0.0430611	0.161714	MTFR1L-213	MTFR1L	retained_intron
ENST00000374307.9	-1.97436	0.0227323	0.135362	MTFR1L-204	MTFR1L	protein_coding
ENST00000374298.4	-1.2866	1.99072e-07	1.89072e-06	AUNIP-201	AUNIP	protein_coding
ENST00000374282.8	-0.805403	0.0227323	0.135362	PAFAH2-201	PAFAH2	protein_coding
ENST00000374269.2	1.15954	0.0187092	0.12963	PDIK1L-201	PDIK1L	protein_coding
ENST00000374266.7	-0.737513	1.99072e-07	1.89072e-06	ZNF593-202	ZNF593	protein_coding
ENST00000491670.1	0.772491	0.0380877	0.154507	CEP85-207	CEP85	processed_transcript
ENST00000270792.10	-0.584901	1.99072e-07	1.89072e-06	SH3BGRL3-201	SH3BGRL3	protein_coding
ENST00000319041.6	-1.19796	0.0196586	0.131161	SH3BGRL3-202	SH3BGRL3	protein_coding
ENST00000236342.12	-0.915397	0.0161418	0.12404	DHDDS-201	DHDDS	protein_coding
ENST00000525165.5	-1.41643	0.0457108	0.165205	DHDDS-212	DHDDS	protein_coding
ENST00000361427.6	-0.573209	1.99072e-07	1.89072e-06	HMGN2-201	HMGN2	protein_coding
ENST00000479815.5	1.76438	0.0220274	0.1343	HMGN2-208	HMGN2	processed_transcript
ENST00000460563.5	1.25063	0.0175801	0.12745	HMGN2-202	HMGN2	processed_transcript
ENST00000463817.5	1.22396	0.0462586	0.165778	HMGN2-203	HMGN2	processed_transcript
ENST00000619352.4	-0.710992	1.99072e-07	1.89072e-06	HMGN2-210	HMGN2	protein_coding
ENST00000466194.1	1.87322	0.0257671	0.138805	HMGN2-205	HMGN2	processed_transcript
ENST00000493418.1	1.53164	1.99072e-07	1.89072e-06	HMGN2-209	HMGN2	processed_transcript
ENST00000374168.7	-0.973084	1.99072e-07	1.89072e-06	RPS6KA1-204	RPS6KA1	protein_coding
ENST00000637788.1	1.36393	0.0175801	0.12745	ARID1A-217	ARID1A	retained_intron
ENST00000339276.6	-1.29845	0.0268312	0.139916	SFN-201	SFN	protein_coding
ENST00000361720.10	-0.62753	0.0478896	0.168439	GPATCH3-201	GPATCH3	protein_coding
ENST00000321265.10	-0.850477	1.99072e-07	1.89072e-06	NUDC-201	NUDC	protein_coding
ENST00000522111.3	-0.70375	1.99072e-07	1.89072e-06	TRNP1-201	TRNP1	protein_coding
ENST00000531285.1	-0.692392	0.0356079	0.151494	TRNP1-202	TRNP1	protein_coding
ENST00000263980.8	-0.975763	1.99072e-07	1.89072e-06	SLC9A1-201	SLC9A1	protein_coding
ENST00000491239.2	1.23978	0.0375741	0.153915	WDTC1-205	WDTC1	retained_intron
ENST00000464720.5	1.47031	0.0311202	0.145528	TMEM222-202	TMEM222	nonsense_mediated_decay
ENST00000608611.5	-1.30652	1.99072e-07	1.89072e-06	TMEM222-210	TMEM222	protein_coding
ENST00000543823.1	1.3522	0.0220274	0.1343	SYTL1-208	SYTL1	protein_coding
ENST00000490170.5	2.08368	0.0161418	0.12404	SYTL1-206	SYTL1	retained_intron
ENST00000671291.1	1.55244	0.032651	0.14739	MAP3K6-209	MAP3K6	retained_intron
ENST00000470890.1	1.30852	0.0350706	0.150689	MAP3K6-203	MAP3K6	retained_intron
ENST00000618852.5	0.623064	1.99072e-07	1.89072e-06	WASF2-202	WASF2	protein_coding
ENST00000361157.11	0.741138	1.99072e-07	1.89072e-06	IFI6-202	IFI6	protein_coding
ENST00000373943.9	-0.503372	0.0140549	0.116813	STX12-201	STX12	protein_coding
ENST00000311772.10	-0.615884	0.0140549	0.116813	PPP1R8-202	PPP1R8	protein_coding
ENST00000481387.2	2.11083	0.0251942	0.138179	XKR8-202	XKR8	retained_intron
ENST00000436342.6	1.65372	0.046817	0.16665	EYA3-204	EYA3	protein_coding
ENST00000263697.6	-0.699808	1.99072e-07	1.89072e-06	DNAJC8-201	DNAJC8	protein_coding
ENST00000373842.9	-0.579878	0.0239729	0.136426	MED18-201	MED18	protein_coding
ENST00000632202.1	-1.58566	0.0220274	0.1343	PHACTR4-205	PHACTR4	protein_coding
ENST00000649185.1	0.899981	0.0268312	0.139916	RCC1-213	RCC1	protein_coding
ENST00000427469.5	2.4028	0.0257671	0.138805	RCC1-207	RCC1	protein_coding
ENST00000373832.5	-0.688736	1.99072e-07	1.89072e-06	RCC1-202	RCC1	protein_coding
ENST00000411533.5	-1.4402	0.0140549	0.116813	RCC1-205	RCC1	protein_coding
ENST00000413987.1	0.989672	1.99072e-07	1.89072e-06	SNHG3-201	SNHG3	lncRNA
ENST00000373830.4	-1.26683	1.99072e-07	1.89072e-06	TRNAU1AP-201	TRNAU1AP	protein_coding
ENST00000481368.6	1.19537	0.0175801	0.12745	SNHG12-209	SNHG12	retained_intron
ENST00000461832.2	1.06925	0.0462586	0.165778	SNHG12-202	SNHG12	retained_intron
ENST00000474814.1	1.32507	0.0321428	0.146651	SNHG12-206	SNHG12	retained_intron
ENST00000373826.3	-1.04616	0.0279555	0.14105	RAB42-201	RAB42	protein_coding
ENST00000465518.3	-1.06116	1.99072e-07	1.89072e-06	RAB42-202	RAB42	protein_coding
ENST00000373816.6	-0.617257	0.0356079	0.151494	GMEB1-203	GMEB1	protein_coding
ENST00000373812.8	-0.929226	1.99072e-07	1.89072e-06	YTHDF2-201	YTHDF2	protein_coding
ENST00000373800.7	-1.07004	0.0274097	0.14054	EPB41-206	EPB41	protein_coding
ENST00000466448.4	-1.2466	0.0227323	0.135362	SRSF4-202	SRSF4	protein_coding
ENST00000465525.6	1.64914	0.0239729	0.136426	PTPRU-206	PTPRU	retained_intron
ENST00000294507.4	0.564039	0.0257671	0.138805	LAPTM5-201	LAPTM5	protein_coding
ENST00000339394.7	-0.588135	1.99072e-07	1.89072e-06	SDC3-202	SDC3	protein_coding
ENST00000525843.5	-1.74663	0.0233749	0.136264	PUM1-214	PUM1	protein_coding
ENST00000440538.6	-0.795874	0.0356079	0.151494	PUM1-207	PUM1	protein_coding
ENST00000263694.9	-1.05386	1.99072e-07	1.89072e-06	SNRNP40-201	SNRNP40	protein_coding
ENST00000486941.1	1.73915	0.0251942	0.138179	SNRNP40-205	SNRNP40	processed_transcript
ENST00000616393.4	1.95512	0.034556	0.150043	ZCCHC17-206	ZCCHC17	protein_coding
ENST00000373714.5	-1.87259	0.0196586	0.131161	ZCCHC17-202	ZCCHC17	protein_coding
ENST00000344147.10	-1.14051	1.99072e-07	1.89072e-06	ZCCHC17-201	ZCCHC17	protein_coding
ENST00000466998.1	1.30383	0.0350706	0.150689	TINAGL1-205	TINAGL1	processed_transcript
ENST00000481165.5	1.12401	0.0239729	0.136426	TINAGL1-209	TINAGL1	processed_transcript
ENST00000488128.6	1.33466	0.0246282	0.137522	COL16A1-214	COL16A1	retained_intron
ENST00000398542.5	-0.946508	0.0425117	0.160793	ADGRB2-204	ADGRB2	protein_coding
ENST00000257100.7	-1.06229	0.0435867	0.162269	SPOCD1-201	SPOCD1	protein_coding
ENST00000452755.6	-0.777424	0.0483336	0.168595	SPOCD1-203	SPOCD1	protein_coding
ENST00000489313.1	1.4962	0.0196586	0.131161	PTP4A2-206	PTP4A2	retained_intron
ENST00000327300.12	-0.698376	1.99072e-07	1.89072e-06	KHDRBS1-202	KHDRBS1	protein_coding
ENST00000373602.10	0.556442	0.0295575	0.142972	CCDC28B-201	CCDC28B	protein_coding
ENST00000681230.1	-1.2846	0.0295575	0.142972	CCDC28B-209	CCDC28B	protein_coding
ENST00000466796.1	0.916182	0.0385997	0.155218	TMEM234-205	TMEM234	retained_intron
ENST00000309777.11	-1.5248	1.99072e-07	1.89072e-06	TMEM234-201	TMEM234	protein_coding
ENST00000678689.1	-1.69673	0.0251942	0.138179	EIF3I-236	EIF3I	protein_coding
ENST00000678968.1	-0.778142	0.0315705	0.145681	EIF3I-241	EIF3I	protein_coding
ENST00000677353.1	-1.72639	0.0246282	0.137522	EIF3I-217	EIF3I	protein_coding
ENST00000679270.1	1.69477	1.99072e-07	1.89072e-06	EIF3I-243	EIF3I	nonsense_mediated_decay
ENST00000489353.6	1.17336	0.0478896	0.168439	EIF3I-206	EIF3I	retained_intron
ENST00000373548.8	-0.716724	1.99072e-07	1.89072e-06	HDAC1-201	HDAC1	protein_coding
ENST00000463172.5	1.51505	0.0233749	0.136264	HDAC1-203	HDAC1	processed_transcript
ENST00000490081.5	1.0478	0.0499887	0.171264	HDAC1-210	HDAC1	processed_transcript
ENST00000476391.5	1.9154	1.99072e-07	1.89072e-06	HDAC1-206	HDAC1	retained_intron
ENST00000471488.1	0.823741	0.0447063	0.164006	HDAC1-204	HDAC1	retained_intron
ENST00000329421.8	-1.27886	1.99072e-07	1.89072e-06	MARCKSL1-201	MARCKSL1	protein_coding
ENST00000373534.4	2.03683	1.99072e-07	1.89072e-06	TSSK3-201	TSSK3	protein_coding
ENST00000432622.1	2.0517	1.99072e-07	1.89072e-06	FAM229A-204	FAM229A	protein_coding
ENST00000416512.1	1.99808	1.99072e-07	1.89072e-06	FAM229A-202	FAM229A	retained_intron
ENST00000341071.11	1.1562	0.0140549	0.116813	BSDC1-201	BSDC1	protein_coding
ENST00000468695.5	-1.13685	0.0140549	0.116813	ZBTB8OS-208	ZBTB8OS	protein_coding
ENST00000373493.10	0.734729	1.99072e-07	1.89072e-06	RBBP4-202	RBBP4	protein_coding
ENST00000492348.6	-0.650766	0.020516	0.132329	RBBP4-214	RBBP4	nonsense_mediated_decay
ENST00000409190.8	-1.02687	1.99072e-07	1.89072e-06	SYNC-202	SYNC	protein_coding
ENST00000373484.4	-1.88101	1.99072e-07	1.89072e-06	SYNC-201	SYNC	protein_coding
ENST00000469100.5	1.54598	1.99072e-07	1.89072e-06	YARS1-203	YARS1	retained_intron
ENST00000373477.9	0.884139	1.99072e-07	1.89072e-06	YARS1-201	YARS1	protein_coding
ENST00000490826.1	1.71343	1.99072e-07	1.89072e-06	YARS1-209	YARS1	retained_intron
ENST00000674654.1	1.164	0.0161418	0.12404	YARS1-212	YARS1	nonsense_mediated_decay
ENST00000487404.5	1.2527	0.020516	0.132329	YARS1-208	YARS1	retained_intron
ENST00000481895.6	2.16059	1.99072e-07	1.89072e-06	YARS1-207	YARS1	nonsense_mediated_decay
ENST00000531123.5	0.918048	0.034556	0.150043	S100PBP-215	S100PBP	processed_transcript
ENST00000373475.10	0.703603	1.99072e-07	1.89072e-06	S100PBP-202	S100PBP	protein_coding
ENST00000235150.5	0.747021	0.0187092	0.12963	RNF19B-201	RNF19B	protein_coding
ENST00000487289.1	-1.78061	0.0140549	0.116813	AK2-208	AK2	protein_coding
ENST00000475935.5	1.51666	0.0410668	0.158967	AZIN2-208	AZIN2	processed_transcript
ENST00000373443.7	1.89785	0.0400299	0.157464	AZIN2-204	AZIN2	protein_coding
ENST00000484656.5	1.58454	0.0285205	0.141989	AZIN2-214	AZIN2	processed_transcript
ENST00000291416.10	-0.547601	0.0161418	0.12404	TRIM62-201	TRIM62	protein_coding
ENST00000485928.5	-1.40973	0.0213133	0.133545	PHC2-210	PHC2	processed_transcript
ENST00000467894.5	-2.03074	0.020516	0.132329	PHC2-206	PHC2	processed_transcript
ENST00000521580.3	-1.03968	0.0140549	0.116813	SMIM12-206	SMIM12	protein_coding
ENST00000456842.1	-1.06082	1.99072e-07	1.89072e-06	SMIM12-205	SMIM12	protein_coding
ENST00000493328.5	2.61749	1.99072e-07	1.89072e-06	ZMYM6-209	ZMYM6	processed_transcript
ENST00000460428.5	1.67369	0.0233749	0.136264	SFPQ-202	SFPQ	nonsense_mediated_decay
ENST00000470472.5	-0.85265	0.0356079	0.151494	SFPQ-206	SFPQ	nonsense_mediated_decay
ENST00000357214.6	-1.57963	1.99072e-07	1.89072e-06	SFPQ-201	SFPQ	protein_coding
ENST00000314607.11	-0.705823	1.99072e-07	1.89072e-06	ZMYM4-201	ZMYM4	protein_coding
ENST00000461312.5	1.17198	0.0263233	0.139483	KIAA0319L-206	KIAA0319L	processed_transcript
ENST00000485551.5	1.08297	0.0161418	0.12404	KIAA0319L-217	KIAA0319L	processed_transcript
ENST00000373243.7	-1.28332	0.0140549	0.116813	NCDN-202	NCDN	protein_coding
ENST00000373235.4	1.34782	0.029009	0.142375	TFAP2E-201	TFAP2E	protein_coding
ENST00000373237.4	-0.567752	1.99072e-07	1.89072e-06	PSMB2-201	PSMB2	protein_coding
ENST00000630477.1	-0.687787	1.99072e-07	1.89072e-06	PSMB2-203	PSMB2	processed_transcript
ENST00000270815.5	-1.00206	1.99072e-07	1.89072e-06	C1orf216-201	C1orf216	protein_coding
ENST00000251195.9	-2.39838	1.99072e-07	1.89072e-06	CLSPN-201	CLSPN	protein_coding
ENST00000318121.8	-1.98679	1.99072e-07	1.89072e-06	CLSPN-202	CLSPN	protein_coding
ENST00000373220.7	-1.74459	0.0380877	0.154507	CLSPN-203	CLSPN	protein_coding
ENST00000674304.1	-1.34885	1.99072e-07	1.89072e-06	AGO1-204	AGO1	protein_coding
ENST00000373204.6	0.664385	0.0233749	0.136264	AGO1-201	AGO1	protein_coding
ENST00000616395.4	-1.5066	0.0233749	0.136264	TRAPPC3-209	TRAPPC3	protein_coding
ENST00000373166.8	-0.549251	1.99072e-07	1.89072e-06	TRAPPC3-204	TRAPPC3	protein_coding
ENST00000462715.1	1.5994	1.99072e-07	1.89072e-06	TRAPPC3-205	TRAPPC3	processed_transcript
ENST00000373162.5	-1.36495	1.99072e-07	1.89072e-06	TRAPPC3-202	TRAPPC3	protein_coding
ENST00000316156.8	-1.21676	1.99072e-07	1.89072e-06	MAP7D1-201	MAP7D1	protein_coding
ENST00000373150.8	-0.50397	1.99072e-07	1.89072e-06	MAP7D1-203	MAP7D1	protein_coding
ENST00000373151.6	-1.8213	1.99072e-07	1.89072e-06	MAP7D1-204	MAP7D1	protein_coding
ENST00000354618.10	-0.917436	1.99072e-07	1.89072e-06	THRAP3-201	THRAP3	protein_coding
ENST00000466743.1	1.5177	0.0175801	0.12745	THRAP3-202	THRAP3	processed_transcript
ENST00000505871.7	1.3987	0.0315705	0.145681	SH3D21-206	SH3D21	protein_coding
ENST00000373137.2	1.39633	0.0246282	0.137522	SH3D21-201	SH3D21	processed_transcript
ENST00000359297.6	1.25074	0.0196586	0.131161	STK40-201	STK40	protein_coding
ENST00000315732.3	-0.525213	0.0239729	0.136426	LSM10-201	LSM10	protein_coding
ENST00000462812.5	1.09479	0.0410668	0.158967	GNL2-202	GNL2	processed_transcript
ENST00000327331.2	0.905868	0.0483336	0.168595	CDCA8-201	CDCA8	protein_coding
ENST00000373055.6	-1.14237	1.99072e-07	1.89072e-06	CDCA8-202	CDCA8	protein_coding
ENST00000373045.11	-1.63369	1.99072e-07	1.89072e-06	MANEAL-202	MANEAL	protein_coding
ENST00000532512.1	-1.57589	0.0375741	0.153915	MANEAL-205	MANEAL	protein_coding
ENST00000468084.1	-0.809562	1.99072e-07	1.89072e-06	C1orf122-204	C1orf122	protein_coding
ENST00000373027.5	-0.517365	0.0489585	0.169609	INPP5B-205	INPP5B	protein_coding
ENST00000373024.8	1.51065	0.0140549	0.116813	INPP5B-203	INPP5B	protein_coding
ENST00000373019.5	-0.961179	1.99072e-07	1.89072e-06	SF3A3-201	SF3A3	protein_coding
ENST00000483182.5	-1.21658	1.99072e-07	1.89072e-06	UTP11-202	UTP11	processed_transcript
ENST00000373014.5	-0.889089	1.99072e-07	1.89072e-06	UTP11-201	UTP11	protein_coding
ENST00000397572.5	-0.789062	1.99072e-07	1.89072e-06	MYCBP-201	MYCBP	protein_coding
ENST00000494695.4	-1.09058	0.0380877	0.154507	MYCBP-203	MYCBP	protein_coding
ENST00000432648.8	-1.07264	1.99072e-07	1.89072e-06	AKIRIN1-202	AKIRIN1	protein_coding
ENST00000446189.6	-1.82715	0.0331467	0.148309	AKIRIN1-203	AKIRIN1	protein_coding
ENST00000360115.8	1.3905	0.0251942	0.138179	MACF1-202	MACF1	protein_coding
ENST00000497964.1	1.49182	1.99072e-07	1.89072e-06	MACF1-226	MACF1	processed_transcript
ENST00000446276.5	-1.95881	0.0246282	0.137522	MACF1-208	MACF1	protein_coding
ENST00000497807.1	3.40275	1.99072e-07	1.89072e-06	MACF1-225	MACF1	processed_transcript
ENST00000678469.1	1.98119	0.0274097	0.14054	PABPC4-238	PABPC4	nonsense_mediated_decay
ENST00000677548.1	2.34227	1.99072e-07	1.89072e-06	PABPC4-231	PABPC4	retained_intron
ENST00000676863.1	1.56306	0.0251942	0.138179	PABPC4-228	PABPC4	retained_intron
ENST00000495526.5	1.0222	1.99072e-07	1.89072e-06	PPIE-214	PPIE	nonsense_mediated_decay
ENST00000421589.5	-1.36859	1.99072e-07	1.89072e-06	CAP1-211	CAP1	protein_coding
ENST00000372792.7	-1.50417	1.99072e-07	1.89072e-06	CAP1-202	CAP1	protein_coding
ENST00000372805.8	-0.804489	1.99072e-07	1.89072e-06	CAP1-206	CAP1	protein_coding
ENST00000414281.5	-1.41696	0.0375741	0.153915	CAP1-207	CAP1	protein_coding
ENST00000420216.5	-1.73907	0.046817	0.16665	CAP1-210	CAP1	protein_coding
ENST00000372798.5	-1.19564	0.0380877	0.154507	CAP1-204	CAP1	protein_coding
ENST00000424977.1	-1.57071	0.0268312	0.139916	CAP1-212	CAP1	protein_coding
ENST00000494114.1	1.35928	0.0483336	0.168595	CAP1-219	CAP1	processed_transcript
ENST00000372759.4	-1.3344	1.99072e-07	1.89072e-06	ZMPSTE24-201	ZMPSTE24	protein_coding
ENST00000372748.8	1.04371	0.0315705	0.145681	COL9A2-202	COL9A2	protein_coding
ENST00000420209.1	-1.16013	0.0385997	0.155218	EXO5-207	EXO5	protein_coding
ENST00000296380.8	-2.2377	1.99072e-07	1.89072e-06	EXO5-201	EXO5	protein_coding
ENST00000372638.4	1.01258	1.99072e-07	1.89072e-06	CITED4-201	CITED4	protein_coding
ENST00000650070.2	-1.13329	1.99072e-07	1.89072e-06	CTPS1-217	CTPS1	protein_coding
ENST00000649124.1	-1.63318	0.0356079	0.151494	CTPS1-214	CTPS1	protein_coding
ENST00000470271.5	-1.34208	0.0161418	0.12404	CTPS1-205	CTPS1	protein_coding
ENST00000626479.1	0.959163	0.0311202	0.145528	SLFNL1-AS1-201	SLFNL1-AS1	lncRNA
ENST00000372596.5	1.19905	0.0451848	0.164476	SCMH1-206	SCMH1	protein_coding
ENST00000372587.5	-1.4925	0.0140549	0.116813	EDN2-201	EDN2	protein_coding
ENST00000372571.5	2.1569	0.0196586	0.131161	FOXJ3-203	FOXJ3	protein_coding
ENST00000460031.5	1.57623	1.99072e-07	1.89072e-06	P3H1-207	P3H1	retained_intron
ENST00000296388.10	0.542662	1.99072e-07	1.89072e-06	P3H1-202	P3H1	protein_coding
ENST00000236040.8	1.62139	0.0161418	0.12404	P3H1-201	P3H1	protein_coding
ENST00000481465.3	1.57062	0.0257671	0.138805	P3H1-212	P3H1	retained_intron
ENST00000492956.1	0.849842	0.0274097	0.14054	P3H1-213	P3H1	retained_intron
ENST00000328249.3	-1.44247	0.0462586	0.165778	ERMAP-201	ERMAP	retained_intron
ENST00000659750.1	-1.6013	1.99072e-07	1.89072e-06	AL512353.1-201	AL512353.1	lncRNA
ENST00000426263.10	1.39975	0.0361231	0.152267	SLC2A1-203	SLC2A1	protein_coding
ENST00000630287.2	1.45974	1.99072e-07	1.89072e-06	SLC2A1-208	SLC2A1	nonsense_mediated_decay
ENST00000675112.1	2.17185	1.99072e-07	1.89072e-06	SLC2A1-213	SLC2A1	retained_intron
ENST00000674765.1	1.3572	0.0175801	0.12745	SLC2A1-212	SLC2A1	protein_coding
ENST00000674545.1	2.36877	1.99072e-07	1.89072e-06	SLC2A1-211	SLC2A1	retained_intron
ENST00000415851.6	1.3626	0.0140549	0.116813	SLC2A1-202	SLC2A1	retained_intron
ENST00000236051.3	-0.967496	1.99072e-07	1.89072e-06	EBNA1BP2-201	EBNA1BP2	protein_coding
ENST00000472982.5	1.25025	0.0430611	0.161714	EBNA1BP2-206	EBNA1BP2	processed_transcript
ENST00000424948.1	0.888585	0.0395517	0.156774	AL139289.1-201	AL139289.1	lncRNA
ENST00000310955.11	-0.869757	1.99072e-07	1.89072e-06	CDC20-201	CDC20	protein_coding
ENST00000372462.1	-1.07243	1.99072e-07	1.89072e-06	CDC20-202	CDC20	protein_coding
ENST00000482046.1	0.902757	0.0380877	0.154507	CDC20-204	CDC20	processed_transcript
ENST00000487209.5	-1.68349	0.034556	0.150043	ELOVL1-212	ELOVL1	processed_transcript
ENST00000372457.9	0.782664	1.99072e-07	1.89072e-06	MED8-203	MED8	protein_coding
ENST00000290663.10	1.33627	0.034556	0.150043	MED8-201	MED8	protein_coding
ENST00000460803.1	1.48821	0.0246282	0.137522	MED8-204	MED8	retained_intron
ENST00000372450.8	-1.15456	0.030176	0.144447	SZT2-202	SZT2	protein_coding
ENST00000648058.1	0.985178	0.0350706	0.150689	SZT2-218	SZT2	retained_intron
ENST00000649403.1	-1.90444	0.0405279	0.15816	SZT2-219	SZT2	processed_transcript
ENST00000372427.5	2.02849	1.99072e-07	1.89072e-06	HYI-201	HYI	retained_intron
ENST00000372405.1	0.962304	0.0400299	0.157464	PTPRF-202	PTPRF	processed_transcript
ENST00000496447.5	1.17631	0.0161418	0.12404	PTPRF-215	PTPRF	processed_transcript
ENST00000477970.1	1.12906	0.046817	0.16665	PTPRF-212	PTPRF	processed_transcript
ENST00000347631.8	1.43696	0.0447063	0.164006	ST3GAL3-205	ST3GAL3	protein_coding
ENST00000645161.1	1.39045	0.0350706	0.150689	ST3GAL3-262	ST3GAL3	protein_coding
ENST00000438616.3	1.85165	1.99072e-07	1.89072e-06	ARTN-204	ARTN	protein_coding
ENST00000657883.1	0.979718	0.0285205	0.141989	AL357079.1-201	AL357079.1	lncRNA
ENST00000372343.8	-0.58098	1.99072e-07	1.89072e-06	IPO13-202	IPO13	protein_coding
ENST00000255108.8	-0.575402	0.0239729	0.136426	DPH2-201	DPH2	protein_coding
ENST00000490861.5	0.778737	0.046817	0.16665	DPH2-207	DPH2	retained_intron
ENST00000481924.2	-1.24599	0.0161418	0.12404	B4GALT2-205	B4GALT2	protein_coding
ENST00000372289.7	-1.87677	1.99072e-07	1.89072e-06	DMAP1-203	DMAP1	protein_coding
ENST00000452396.5	-0.921696	0.0385997	0.155218	ERI3-203	ERI3	protein_coding
ENST00000355387.6	0.917543	1.99072e-07	1.89072e-06	RNF220-202	RNF220	protein_coding
ENST00000496262.1	1.0914	0.0196586	0.131161	RNF220-217	RNF220	processed_transcript
ENST00000480686.5	1.68522	0.034556	0.150043	RNF220-213	RNF220	processed_transcript
ENST00000474956.1	2.64305	1.99072e-07	1.89072e-06	RNF220-211	RNF220	processed_transcript
ENST00000472235.1	1.04153	0.0268312	0.139916	KIF2C-206	KIF2C	processed_transcript
ENST00000470475.1	0.993609	1.99072e-07	1.89072e-06	RPS8-204	RPS8	processed_transcript
ENST00000464658.1	1.05445	1.99072e-07	1.89072e-06	RPS8-203	RPS8	processed_transcript
ENST00000484599.1	1.29658	0.0361231	0.152267	RPS8-206	RPS8	processed_transcript
ENST00000474582.1	1.0509	0.0410668	0.158967	RPS8-205	RPS8	processed_transcript
ENST00000372201.5	1.24523	0.0140549	0.116813	PLK3-201	PLK3	protein_coding
ENST00000485668.5	1.15413	0.0187092	0.12963	BTBD19-207	BTBD19	retained_intron
ENST00000360403.7	-0.943962	0.0257671	0.138805	EIF2B3-201	EIF2B3	protein_coding
ENST00000372183.7	-0.65295	0.0370922	0.153468	EIF2B3-203	EIF2B3	protein_coding
ENST00000463092.5	0.993932	0.0335843	0.148795	UROD-208	UROD	retained_intron
ENST00000494399.5	1.20019	0.0457108	0.165205	UROD-219	UROD	retained_intron
ENST00000462688.5	-1.51907	0.0405279	0.15816	UROD-207	UROD	retained_intron
ENST00000465678.1	0.818161	0.034556	0.150043	UROD-209	UROD	retained_intron
ENST00000477731.5	-1.24576	0.0430611	0.161714	TOE1-204	TOE1	processed_transcript
ENST00000372090.6	-1.58648	1.99072e-07	1.89072e-06	TOE1-201	TOE1	protein_coding
ENST00000629482.3	-1.30464	0.0391139	0.156272	CCDC163-207	CCDC163	protein_coding
ENST00000616135.1	-1.22541	0.0279555	0.14105	MMACHC-203	MMACHC	protein_coding
ENST00000351829.9	0.882216	0.0161418	0.12404	AKR1A1-201	AKR1A1	protein_coding
ENST00000464190.6	-0.866278	0.0306139	0.144805	NASP-207	NASP	retained_intron
ENST00000453748.5	-1.15465	1.99072e-07	1.89072e-06	NASP-206	NASP	nonsense_mediated_decay
ENST00000351223.7	-1.28822	1.99072e-07	1.89072e-06	NASP-202	NASP	protein_coding
ENST00000290795.7	0.675971	0.0395517	0.156774	GPBP1L1-201	GPBP1L1	protein_coding
ENST00000496278.1	2.26954	1.99072e-07	1.89072e-06	GPBP1L1-213	GPBP1L1	processed_transcript
ENST00000372025.5	-0.668051	1.99072e-07	1.89072e-06	TMEM69-201	TMEM69	protein_coding
ENST00000496366.1	1.06614	0.0263233	0.139483	TMEM69-202	TMEM69	processed_transcript
ENST00000674079.1	0.998641	0.0331467	0.148309	MAST2-211	MAST2	protein_coding
ENST00000262741.10	-2.41177	1.99072e-07	1.89072e-06	PIK3R3-201	PIK3R3	protein_coding
ENST00000485714.1	1.76694	1.99072e-07	1.89072e-06	POMGNT1-208	POMGNT1	processed_transcript
ENST00000477114.1	0.931459	0.0495077	0.170606	POMGNT1-206	POMGNT1	processed_transcript
ENST00000498008.5	-1.01549	0.0285205	0.141989	NSUN4-208	NSUN4	protein_coding
ENST00000635606.1	1.48869	0.0246282	0.137522	FAAHP1-207	FAAHP1	processed_transcript
ENST00000360032.4	1.96827	1.99072e-07	1.89072e-06	DMBX1-201	DMBX1	protein_coding
ENST00000371940.1	0.973465	0.0375741	0.153915	MOB3C-203	MOB3C	protein_coding
ENST00000371933.8	-0.794226	1.99072e-07	1.89072e-06	EFCAB14-201	EFCAB14	protein_coding
ENST00000674495.1	2.24886	0.0175801	0.12745	EFCAB14-214	EFCAB14	retained_intron
ENST00000429328.2	1.63779	0.0140549	0.116813	LINC00853-201	LINC00853	lncRNA
ENST00000294338.7	1.37166	1.99072e-07	1.89072e-06	PDZK1IP1-201	PDZK1IP1	protein_coding
ENST00000489919.1	1.9587	1.99072e-07	1.89072e-06	PDZK1IP1-203	PDZK1IP1	processed_transcript
ENST00000491793.1	2.19928	1.99072e-07	1.89072e-06	PDZK1IP1-204	PDZK1IP1	processed_transcript
ENST00000371877.8	-1.0026	1.99072e-07	1.89072e-06	STIL-203	STIL	protein_coding
ENST00000447475.6	-2.03945	1.99072e-07	1.89072e-06	STIL-209	STIL	protein_coding
ENST00000445551.1	0.950166	1.99072e-07	1.89072e-06	FOXD2-AS1-201	FOXD2-AS1	lncRNA
ENST00000606738.3	0.801639	0.032651	0.14739	TRABD2B-202	TRABD2B	protein_coding
ENST00000396148.2	-1.45223	1.99072e-07	1.89072e-06	CDKN2C-203	CDKN2C	protein_coding
ENST00000473805.5	1.35777	0.030176	0.144447	NRDC-206	NRDC	processed_transcript
ENST00000371626.9	0.613243	1.99072e-07	1.89072e-06	TXNDC12-201	TXNDC12	protein_coding
ENST00000371614.2	-0.618952	0.0331467	0.148309	KTI12-201	KTI12	protein_coding
ENST00000371591.2	1.37183	1.99072e-07	1.89072e-06	ZFYVE9-204	ZFYVE9	protein_coding
ENST00000371586.6	-0.918452	0.0435867	0.162269	CC2D1B-202	CC2D1B	protein_coding
ENST00000284376.8	-0.73314	0.0311202	0.145528	CC2D1B-201	CC2D1B	protein_coding
ENST00000491136.6	0.811885	0.0335843	0.148795	CC2D1B-209	CC2D1B	retained_intron
ENST00000438021.5	-1.01074	0.0263233	0.139483	CC2D1B-203	CC2D1B	protein_coding
ENST00000371568.8	-0.601319	0.0196586	0.131161	ORC1-202	ORC1	protein_coding
ENST00000257181.10	-0.6249	1.99072e-07	1.89072e-06	PRPF38A-201	PRPF38A	protein_coding
ENST00000487160.1	-0.573868	0.0499887	0.171264	PRPF38A-203	PRPF38A	processed_transcript
ENST00000474048.1	-0.718052	0.0161418	0.12404	PRPF38A-202	PRPF38A	processed_transcript
ENST00000371538.5	-1.28343	1.99072e-07	1.89072e-06	COA7-201	COA7	protein_coding
ENST00000460612.5	0.955798	0.0140549	0.116813	ECHDC2-204	ECHDC2	retained_intron
ENST00000539680.1	1.52475	0.0140549	0.116813	ECHDC2-222	ECHDC2	retained_intron
ENST00000371520.5	-0.901349	0.0395517	0.156774	ECHDC2-202	ECHDC2	nonsense_mediated_decay
ENST00000488965.1	1.50263	0.0196586	0.131161	SCP2-212	SCP2	protein_coding
ENST00000371486.4	-0.882984	0.0175801	0.12745	CPT2-201	CPT2	protein_coding
ENST00000483739.5	2.08611	1.99072e-07	1.89072e-06	CZIB-205	CZIB	retained_intron
ENST00000489755.1	2.07911	0.0140549	0.116813	CZIB-206	CZIB	retained_intron
ENST00000474227.1	1.20622	0.0187092	0.12963	CZIB-203	CZIB	retained_intron
ENST00000371470.8	-0.640005	1.99072e-07	1.89072e-06	MAGOH-202	MAGOH	protein_coding
ENST00000306052.12	-1.12581	1.99072e-07	1.89072e-06	LRP8-201	LRP8	protein_coding
ENST00000628545.1	0.936038	0.0161418	0.12404	GLIS1-202	GLIS1	protein_coding
ENST00000371429.4	-1.05336	1.99072e-07	1.89072e-06	NDC1-201	NDC1	protein_coding
ENST00000072644.7	1.00478	1.99072e-07	1.89072e-06	YIPF1-201	YIPF1	protein_coding
ENST00000489675.1	1.45391	0.0140549	0.116813	HSPB11-206	HSPB11	processed_transcript
ENST00000371376.1	1.95189	1.99072e-07	1.89072e-06	HSPB11-202	HSPB11	protein_coding
ENST00000371370.8	-1.13657	1.99072e-07	1.89072e-06	LRRC42-203	LRRC42	protein_coding
ENST00000444987.1	0.830034	0.0483336	0.168595	LRRC42-204	LRRC42	protein_coding
ENST00000371341.5	0.599373	0.0295575	0.142972	TMEM59-203	TMEM59	protein_coding
ENST00000452421.5	0.667672	0.0350706	0.150689	TMEM59-208	TMEM59	protein_coding
ENST00000287899.13	-0.59001	0.0175801	0.12745	CYB5RL-201	CYB5RL	protein_coding
ENST00000417664.7	-2.10953	0.029009	0.142375	SSBP3-205	SSBP3	protein_coding
ENST00000371319.8	-2.93557	1.99072e-07	1.89072e-06	SSBP3-203	SSBP3	protein_coding
ENST00000481208.5	-1.46761	0.0375741	0.153915	ACOT11-204	ACOT11	processed_transcript
ENST00000343744.7	-1.52739	0.0375741	0.153915	ACOT11-201	ACOT11	protein_coding
ENST00000371281.4	-0.846126	1.99072e-07	1.89072e-06	TTC4-201	TTC4	protein_coding
ENST00000371269.9	-1.2799	1.99072e-07	1.89072e-06	DHCR24-201	DHCR24	protein_coding
ENST00000622766.1	1.39039	1.99072e-07	1.89072e-06	MYSM1-207	MYSM1	protein_coding
ENST00000659108.1	0.92429	0.0415689	0.159728	MYSM1-209	MYSM1	nonsense_mediated_decay
ENST00000678696.1	2.15047	1.99072e-07	1.89072e-06	JUN-202	JUN	nonsense_mediated_decay
ENST00000371222.4	2.01236	1.99072e-07	1.89072e-06	JUN-201	JUN	protein_coding
ENST00000371177.2	0.769468	0.0499887	0.171264	TM2D1-202	TM2D1	protein_coding
ENST00000316485.11	1.4299	0.0435867	0.162269	PATJ-202	PATJ	protein_coding
ENST00000635214.1	1.71725	0.0233749	0.136264	PATJ-216	PATJ	retained_intron
ENST00000465798.2	1.25951	0.0462586	0.165778	PATJ-205	PATJ	protein_coding
ENST00000339950.5	-0.654742	1.99072e-07	1.89072e-06	USP1-201	USP1	protein_coding
ENST00000635253.2	-1.24518	0.034556	0.150043	DOCK7-219	DOCK7	protein_coding
ENST00000637255.1	0.681761	0.0400299	0.157464	DOCK7-231	DOCK7	protein_coding
ENST00000635123.1	-0.642096	0.0257671	0.138805	DOCK7-218	DOCK7	protein_coding
ENST00000371092.7	1.6808	1.99072e-07	1.89072e-06	ITGB3BP-202	ITGB3BP	protein_coding
ENST00000461681.5	0.637773	0.0380877	0.154507	ITGB3BP-205	ITGB3BP	processed_transcript
ENST00000371079.6	-0.970615	0.034556	0.150043	ROR1-201	ROR1	protein_coding
ENST00000651257.2	-1.82625	1.99072e-07	1.89072e-06	CACHD1-206	CACHD1	protein_coding
ENST00000673220.1	0.635004	0.0405279	0.15816	JAK1-217	JAK1	nonsense_mediated_decay
ENST00000470888.6	-1.61688	1.99072e-07	1.89072e-06	AK4-203	AK4	processed_transcript
ENST00000327299.8	-0.700357	1.99072e-07	1.89072e-06	AK4-201	AK4	protein_coding
ENST00000371026.8	-1.73675	0.0251942	0.138179	DNAI4-203	DNAI4	protein_coding
ENST00000371023.7	-1.6503	0.0425117	0.160793	DNAI4-202	DNAI4	protein_coding
ENST00000361219.11	-1.0376	1.99072e-07	1.89072e-06	SERBP1-201	SERBP1	protein_coding
ENST00000370994.8	-0.536153	1.99072e-07	1.89072e-06	SERBP1-203	SERBP1	protein_coding
ENST00000370995.6	-0.784188	1.99072e-07	1.89072e-06	SERBP1-204	SERBP1	protein_coding
ENST00000370990.5	-0.503408	0.0425117	0.160793	SERBP1-202	SERBP1	protein_coding
ENST00000484880.1	-1.10389	0.0140549	0.116813	SERBP1-206	SERBP1	processed_transcript
ENST00000370986.9	1.48393	1.99072e-07	1.89072e-06	GADD45A-202	GADD45A	protein_coding
ENST00000370982.4	-0.639741	1.99072e-07	1.89072e-06	GNG12-201	GNG12	protein_coding
ENST00000456315.7	-0.639165	0.0335843	0.148795	DEPDC1-202	DEPDC1	protein_coding
ENST00000370950.7	-1.04387	0.0161418	0.12404	SRSF11-202	SRSF11	protein_coding
ENST00000484162.5	1.02929	1.99072e-07	1.89072e-06	SRSF11-214	SRSF11	processed_transcript
ENST00000461935.1	1.77403	1.99072e-07	1.89072e-06	SRSF11-206	SRSF11	processed_transcript
ENST00000411986.6	1.93882	0.029009	0.142375	CTH-203	CTH	protein_coding
ENST00000370938.8	2.0892	1.99072e-07	1.89072e-06	CTH-202	CTH	protein_coding
ENST00000370920.8	-0.822139	0.032651	0.14739	ZRANB2-202	ZRANB2	protein_coding
ENST00000467578.7	-0.914302	0.0385997	0.155218	FPGT-203	FPGT	protein_coding
ENST00000340866.10	-0.68988	1.99072e-07	1.89072e-06	CRYZ-201	CRYZ	protein_coding
ENST00000492102.1	1.33454	0.0196586	0.131161	CRYZ-207	CRYZ	processed_transcript
ENST00000370870.5	-2.0171	1.99072e-07	1.89072e-06	CRYZ-202	CRYZ	protein_coding
ENST00000680691.1	1.67125	0.0227323	0.135362	ACADM-233	ACADM	nonsense_mediated_decay
ENST00000370841.9	-1.6761	1.99072e-07	1.89072e-06	ACADM-202	ACADM	protein_coding
ENST00000319942.8	0.703859	0.0161418	0.12404	RABGGTB-201	RABGGTB	protein_coding
ENST00000354567.7	1.01949	1.99072e-07	1.89072e-06	AK5-203	AK5	protein_coding
ENST00000317704.8	1.05588	0.0213133	0.133545	AK5-201	AK5	processed_transcript
ENST00000530826.1	1.08545	0.0295575	0.142972	AK5-212	AK5	processed_transcript
ENST00000481346.5	1.56279	0.0311202	0.145528	ZZZ3-211	ZZZ3	processed_transcript
ENST00000476275.5	1.49181	0.0366118	0.152929	ZZZ3-210	ZZZ3	processed_transcript
ENST00000414381.5	1.08723	0.0425117	0.160793	ZZZ3-203	ZZZ3	protein_coding
ENST00000357428.5	-2.97703	0.029009	0.142375	USP33-201	USP33	protein_coding
ENST00000330010.12	-0.963159	0.0187092	0.12963	NEXN-201	NEXN	protein_coding
ENST00000294623.8	-0.670041	1.99072e-07	1.89072e-06	FUBP1-201	FUBP1	nonsense_mediated_decay
ENST00000370767.5	-0.672924	0.0457108	0.165205	FUBP1-202	FUBP1	protein_coding
ENST00000487684.1	1.52254	1.99072e-07	1.89072e-06	FUBP1-209	FUBP1	processed_transcript
ENST00000370758.5	2.88672	1.99072e-07	1.89072e-06	PTGFR-203	PTGFR	protein_coding
ENST00000438486.1	-1.39802	0.0213133	0.133545	IFI44-202	IFI44	protein_coding
ENST00000674208.1	-1.01728	0.0196586	0.131161	ADGRL2-225	ADGRL2	protein_coding
ENST00000260505.13	-1.50039	0.0410668	0.158967	TTLL7-201	TTLL7	protein_coding
ENST00000605506.1	1.61175	1.99072e-07	1.89072e-06	AL359504.1-201	AL359504.1	lncRNA
ENST00000370689.6	-0.861823	1.99072e-07	1.89072e-06	PRKACB-206	PRKACB	protein_coding
ENST00000477677.5	0.923334	1.99072e-07	1.89072e-06	CTBS-204	CTBS	processed_transcript
ENST00000370625.1	0.702443	0.0356079	0.151494	CTBS-201	CTBS	nonsense_mediated_decay
ENST00000342203.8	-1.12896	0.0175801	0.12745	SSX2IP-201	SSX2IP	protein_coding
ENST00000605755.5	-1.55692	1.99072e-07	1.89072e-06	SSX2IP-210	SSX2IP	protein_coding
ENST00000471115.6	-1.16427	1.99072e-07	1.89072e-06	C1orf52-203	C1orf52	protein_coding
ENST00000294661.8	1.15748	0.0246282	0.137522	C1orf52-201	C1orf52	processed_transcript
ENST00000344356.5	-1.28073	0.0340461	0.149301	C1orf52-202	C1orf52	protein_coding
ENST00000493514.1	1.60375	1.99072e-07	1.89072e-06	C1orf52-204	C1orf52	processed_transcript
ENST00000648566.1	-0.604009	1.99072e-07	1.89072e-06	BCL10-202	BCL10	protein_coding
ENST00000451137.7	1.70581	1.99072e-07	1.89072e-06	CCN1-201	CCN1	protein_coding
ENST00000674743.1	3.783	1.99072e-07	1.89072e-06	CCN1-203	CCN1	retained_intron
ENST00000370566.7	-1.84714	0.0213133	0.133545	ODF2L-204	ODF2L	protein_coding
ENST00000370551.8	-1.25276	0.0350706	0.150689	HS2ST1-202	HS2ST1	protein_coding
ENST00000495131.2	1.79939	0.0435867	0.162269	GBP1-208	GBP1	retained_intron
ENST00000370466.4	1.22679	0.0361231	0.152267	GBP2-201	GBP2	protein_coding
ENST00000330947.7	-1.28595	0.0227323	0.135362	LRRC8B-201	LRRC8B	protein_coding
ENST00000370454.9	-1.08884	1.99072e-07	1.89072e-06	LRRC8C-201	LRRC8C	protein_coding
ENST00000527156.1	-1.55367	1.99072e-07	1.89072e-06	LRRC8D-206	LRRC8D	protein_coding
ENST00000340281.9	-1.46477	1.99072e-07	1.89072e-06	ZNF326-201	ZNF326	protein_coding
ENST00000394583.7	-1.47901	1.99072e-07	1.89072e-06	ZNF326-204	ZNF326	nonsense_mediated_decay
ENST00000234626.11	-1.07773	1.99072e-07	1.89072e-06	CDC7-201	CDC7	protein_coding
ENST00000370360.8	-0.846533	0.0233749	0.136264	GLMN-201	GLMN	protein_coding
ENST00000645119.1	1.00508	0.0425117	0.160793	RPL5-208	RPL5	protein_coding
ENST00000461952.1	1.99987	1.99072e-07	1.89072e-06	RPL5-203	RPL5	retained_intron
ENST00000497519.1	0.906199	0.0311202	0.145528	RPL5-205	RPL5	retained_intron
ENST00000370310.5	-0.67996	1.99072e-07	1.89072e-06	DIPK1A-201	DIPK1A	protein_coding
ENST00000370303.4	-1.41253	0.0233749	0.136264	MTF2-202	MTF2	protein_coding
ENST00000370282.8	-0.586639	0.0400299	0.157464	TMED5-202	TMED5	protein_coding
ENST00000401026.7	-1.90258	1.99072e-07	1.89072e-06	CCDC18-203	CCDC18	protein_coding
ENST00000661111.1	2.28816	0.0187092	0.12963	CCDC18-AS1-229	CCDC18-AS1	lncRNA
ENST00000436063.7	-1.21563	1.99072e-07	1.89072e-06	DNTTIP2-202	DNTTIP2	protein_coding
ENST00000359208.6	-0.853043	1.99072e-07	1.89072e-06	DNTTIP2-201	DNTTIP2	nonsense_mediated_decay
ENST00000552844.5	-1.33588	1.99072e-07	1.89072e-06	ARHGAP29-205	ARHGAP29	nonsense_mediated_decay
ENST00000260526.11	-0.628039	1.99072e-07	1.89072e-06	ARHGAP29-201	ARHGAP29	protein_coding
ENST00000370217.3	0.654508	0.0311202	0.145528	ARHGAP29-202	ARHGAP29	protein_coding
ENST00000370214.9	-0.822685	1.99072e-07	1.89072e-06	ABCD3-202	ABCD3	protein_coding
ENST00000315713.5	-1.21328	0.0473935	0.167609	ABCD3-201	ABCD3	protein_coding
ENST00000480356.1	1.39426	0.0196586	0.131161	F3-204	F3	processed_transcript
ENST00000370206.9	-0.605836	1.99072e-07	1.89072e-06	CNN3-201	CNN3	protein_coding
ENST00000370205.6	-0.826397	0.0196586	0.131161	ALG14-201	ALG14	protein_coding
ENST00000609116.5	1.15677	0.030176	0.144447	PTBP2-211	PTBP2	protein_coding
ENST00000370192.8	0.997587	1.99072e-07	1.89072e-06	DPYD-202	DPYD	protein_coding
ENST00000361915.8	-0.853903	0.0385997	0.155218	AGL-203	AGL	protein_coding
ENST00000427993.7	-2.01594	0.0391139	0.156272	SLC35A3-204	SLC35A3	protein_coding
ENST00000638338.1	1.70857	0.0380877	0.154507	SLC35A3-209	SLC35A3	protein_coding
ENST00000498617.5	1.39253	1.99072e-07	1.89072e-06	RTCA-205	RTCA	processed_transcript
ENST00000370128.9	-0.733333	1.99072e-07	1.89072e-06	RTCA-203	RTCA	protein_coding
ENST00000294728.7	1.15754	1.99072e-07	1.89072e-06	VCAM1-201	VCAM1	protein_coding
ENST00000603679.1	2.17984	0.0233749	0.136264	VCAM1-205	VCAM1	retained_intron
ENST00000370114.8	-1.03397	0.020516	0.132329	EXTL2-202	EXTL2	protein_coding
ENST00000654574.1	0.907557	0.0483336	0.168595	AC093157.1-212	AC093157.1	lncRNA
ENST00000305352.7	-1.66929	0.0447063	0.164006	S1PR1-201	S1PR1	protein_coding
ENST00000533834.1	0.906274	0.0457108	0.165205	RNPC3-209	RNPC3	retained_intron
ENST00000370078.2	-1.52469	1.99072e-07	1.89072e-06	PRMT6-201	PRMT6	protein_coding
ENST00000565488.6	-1.10547	0.0227323	0.135362	SLC25A24-203	SLC25A24	protein_coding
ENST00000370041.4	-0.863484	0.0415689	0.159728	SLC25A24-202	SLC25A24	protein_coding
ENST00000648874.1	-0.75821	0.0175801	0.12745	SLC25A24-205	SLC25A24	nonsense_mediated_decay
ENST00000675829.1	2.24972	0.0220274	0.1343	GPSM2-222	GPSM2	retained_intron
ENST00000435987.5	-0.905324	0.0356079	0.151494	GPSM2-204	GPSM2	protein_coding
ENST00000675776.1	2.07427	0.0175801	0.12745	GPSM2-221	GPSM2	retained_intron
ENST00000674700.1	-2.18301	0.0187092	0.12963	GPSM2-214	GPSM2	protein_coding
ENST00000338366.6	-0.585096	0.0140549	0.116813	TAF13-201	TAF13	protein_coding
ENST00000338272.9	0.686573	0.0140549	0.116813	TMEM167B-201	TMEM167B	protein_coding
ENST00000234677.7	0.952491	1.99072e-07	1.89072e-06	SARS1-201	SARS1	protein_coding
ENST00000482384.1	1.42899	1.99072e-07	1.89072e-06	SARS1-206	SARS1	processed_transcript
ENST00000471705.1	2.44341	1.99072e-07	1.89072e-06	SARS1-204	SARS1	processed_transcript
ENST00000468588.1	2.14625	1.99072e-07	1.89072e-06	SARS1-203	SARS1	processed_transcript
ENST00000369907.7	1.18123	0.0227323	0.135362	PSRC1-203	PSRC1	protein_coding
ENST00000409138.6	1.03782	0.0246282	0.137522	PSRC1-205	PSRC1	protein_coding
ENST00000271308.9	-0.963577	0.0161418	0.12404	PSMA5-201	PSMA5	protein_coding
ENST00000490870.5	-0.626374	1.99072e-07	1.89072e-06	PSMA5-204	PSMA5	processed_transcript
ENST00000497545.5	1.80183	0.0285205	0.141989	ATXN7L2-205	ATXN7L2	retained_intron
ENST00000474459.6	2.97962	0.020516	0.132329	AMPD2-208	AMPD2	retained_intron
ENST00000681834.1	3.65212	1.99072e-07	1.89072e-06	AMPD2-255	AMPD2	retained_intron
ENST00000486282.7	3.35777	0.0425117	0.160793	AMPD2-211	AMPD2	retained_intron
ENST00000528958.1	2.29913	0.0220274	0.1343	AMPD2-219	AMPD2	retained_intron
ENST00000329608.11	0.997475	1.99072e-07	1.89072e-06	CSF1-201	CSF1	protein_coding
ENST00000369802.7	1.52453	1.99072e-07	1.89072e-06	CSF1-204	CSF1	protein_coding
ENST00000369799.10	0.671018	1.99072e-07	1.89072e-06	AHCYL1-202	AHCYL1	protein_coding
ENST00000359172.3	0.622131	0.0430611	0.161714	AHCYL1-201	AHCYL1	protein_coding
ENST00000469401.1	1.33405	0.0187092	0.12963	AHCYL1-204	AHCYL1	processed_transcript
ENST00000369795.8	-0.513259	0.0279555	0.14105	STRIP1-201	STRIP1	protein_coding
ENST00000554749.1	1.08727	1.99072e-07	1.89072e-06	AL160006.1-201	AL160006.1	lncRNA
ENST00000438661.3	-1.70925	1.99072e-07	1.89072e-06	KCNC4-204	KCNC4	protein_coding
ENST00000469655.5	-1.46466	0.0220274	0.1343	KCNC4-206	KCNC4	nonsense_mediated_decay
ENST00000459877.1	-1.66435	0.0161418	0.12404	KCNC4-205	KCNC4	retained_intron
ENST00000636402.1	-0.9566	0.0311202	0.145528	KCNC4-208	KCNC4	protein_coding
ENST00000609909.1	1.83614	1.99072e-07	1.89072e-06	AL355488.1-201	AL355488.1	lncRNA
ENST00000483260.5	0.930493	0.0350706	0.150689	LAMTOR5-204	LAMTOR5	protein_coding
ENST00000464240.1	1.29776	0.0140549	0.116813	LAMTOR5-202	LAMTOR5	retained_intron
ENST00000484310.6	0.70427	0.0415689	0.159728	DRAM2-207	DRAM2	protein_coding
ENST00000286692.8	1.11508	0.0380877	0.154507	DRAM2-201	DRAM2	protein_coding
ENST00000463682.1	1.5538	1.99072e-07	1.89072e-06	DRAM2-203	DRAM2	processed_transcript
ENST00000369732.4	1.23404	0.0213133	0.133545	OVGP1-201	OVGP1	protein_coding
ENST00000235090.10	-1.38442	1.99072e-07	1.89072e-06	WDR77-201	WDR77	protein_coding
ENST00000497278.5	-1.08937	0.0405279	0.15816	WDR77-204	WDR77	processed_transcript
ENST00000493119.5	-1.01682	1.99072e-07	1.89072e-06	ATP5PB-206	ATP5PB	processed_transcript
ENST00000369722.8	-0.752765	0.0140549	0.116813	ATP5PB-202	ATP5PB	protein_coding
ENST00000369721.8	-0.838166	1.99072e-07	1.89072e-06	ATP5PB-201	ATP5PB	processed_transcript
ENST00000464154.1	-1.03273	1.99072e-07	1.89072e-06	ATP5PB-203	ATP5PB	processed_transcript
ENST00000357260.6	-2.26628	1.99072e-07	1.89072e-06	INKA2-201	INKA2	protein_coding
ENST00000369702.5	-2.12389	0.0430611	0.161714	DDX20-201	DDX20	protein_coding
ENST00000680383.1	-1.34272	0.0478896	0.168439	DDX20-213	DDX20	nonsense_mediated_decay
ENST00000360743.8	-1.28346	0.032651	0.14739	ST7L-203	ST7L	protein_coding
ENST00000343210.11	-2.18147	0.0233749	0.136264	ST7L-201	ST7L	protein_coding
ENST00000473206.5	-1.52584	0.0239729	0.136426	ST7L-215	ST7L	processed_transcript
ENST00000498383.5	2.39968	0.0140549	0.116813	ST7L-228	ST7L	processed_transcript
ENST00000467335.5	1.50153	0.0274097	0.14054	ST7L-212	ST7L	processed_transcript
ENST00000263168.4	-0.73387	1.99072e-07	1.89072e-06	CAPZA1-201	CAPZA1	protein_coding
ENST00000369644.5	-3.01599	0.0246282	0.137522	MOV10-202	MOV10	protein_coding
ENST00000468624.5	1.4908	1.99072e-07	1.89072e-06	MOV10-206	MOV10	processed_transcript
ENST00000495374.5	1.01436	0.0400299	0.157464	MOV10-216	MOV10	processed_transcript
ENST00000473074.1	0.80224	0.0425117	0.160793	RHOC-213	RHOC	retained_intron
ENST00000443580.6	2.46223	0.0220274	0.1343	SLC16A1-203	SLC16A1	protein_coding
ENST00000478835.1	-0.768992	0.046817	0.16665	SLC16A1-205	SLC16A1	processed_transcript
ENST00000664314.1	2.6812	0.0140549	0.116813	SLC16A1-AS1-212	SLC16A1-AS1	lncRNA
ENST00000428411.6	-1.20974	1.99072e-07	1.89072e-06	SLC16A1-AS1-204	SLC16A1-AS1	lncRNA
ENST00000420168.2	-1.82805	0.0239729	0.136426	SLC16A1-AS1-203	SLC16A1-AS1	lncRNA
ENST00000361127.6	0.537106	0.0361231	0.152267	LRIG2-201	LRIG2	protein_coding
ENST00000466161.1	1.61238	0.0457108	0.165205	LRIG2-203	LRIG2	processed_transcript
ENST00000412670.1	-1.4829	0.020516	0.132329	PHTF1-206	PHTF1	protein_coding
ENST00000256658.8	-0.8734	1.99072e-07	1.89072e-06	AP4B1-201	AP4B1	protein_coding
ENST00000489499.5	-1.58688	0.0233749	0.136264	AP4B1-214	AP4B1	processed_transcript
ENST00000650450.2	-0.783603	1.99072e-07	1.89072e-06	DCLRE1B-203	DCLRE1B	protein_coding
ENST00000648795.1	-0.939033	0.0340461	0.149301	DCLRE1B-202	DCLRE1B	nonsense_mediated_decay
ENST00000369543.6	-1.79303	1.99072e-07	1.89072e-06	TRIM33-202	TRIM33	protein_coding
ENST00000369541.4	-1.00038	1.99072e-07	1.89072e-06	BCAS2-201	BCAS2	protein_coding
ENST00000369535.5	-0.71569	1.99072e-07	1.89072e-06	NRAS-201	NRAS	protein_coding
ENST00000483407.1	1.10546	0.0311202	0.145528	CSDE1-207	CSDE1	processed_transcript
ENST00000483030.1	1.45563	1.99072e-07	1.89072e-06	CSDE1-206	CSDE1	retained_intron
ENST00000369528.9	-1.34133	0.0395517	0.156774	SIKE1-203	SIKE1	protein_coding
ENST00000466657.1	0.665589	0.0430611	0.161714	SIKE1-205	SIKE1	processed_transcript
ENST00000425449.1	1.58471	1.99072e-07	1.89072e-06	NGF-AS1-201	NGF-AS1	lncRNA
ENST00000355485.7	-1.4629	1.99072e-07	1.89072e-06	VANGL1-202	VANGL1	protein_coding
ENST00000369509.1	-1.1455	0.0356079	0.151494	VANGL1-203	VANGL1	protein_coding
ENST00000369503.9	2.03784	1.99072e-07	1.89072e-06	SLC22A15-202	SLC22A15	protein_coding
ENST00000369502.1	1.96729	0.0140549	0.116813	SLC22A15-201	SLC22A15	protein_coding
ENST00000369500.3	-1.80208	0.020516	0.132329	MAB21L3-201	MAB21L3	protein_coding
ENST00000456414.2	-1.01134	0.0425117	0.160793	AL390066.1-201	AL390066.1	lncRNA
ENST00000369489.10	-0.500639	0.0251942	0.138179	CD58-202	CD58	protein_coding
ENST00000457047.6	1.05734	0.046817	0.16665	CD58-203	CD58	protein_coding
ENST00000369487.3	-1.0843	0.0175801	0.12745	CD58-201	CD58	protein_coding
ENST00000369483.5	-1.13111	0.0251942	0.138179	IGSF3-202	IGSF3	protein_coding
ENST00000356554.7	-0.753883	1.99072e-07	1.89072e-06	MAN1A2-201	MAN1A2	protein_coding
ENST00000369448.4	1.90213	1.99072e-07	1.89072e-06	TENT5C-201	TENT5C	protein_coding
ENST00000349139.6	-0.568558	1.99072e-07	1.89072e-06	WDR3-201	WDR3	protein_coding
ENST00000640021.1	1.74912	0.0400299	0.157464	NOTCH2-208	NOTCH2	nonsense_mediated_decay
ENST00000583271.5	1.41355	1.99072e-07	1.89072e-06	NBPF8-201	NBPF8	transcribed_unprocessed_pseudogene
ENST00000604437.2	0.900084	0.0187092	0.12963	PFN1P2-201	PFN1P2	processed_transcript
ENST00000612480.2	1.52571	1.99072e-07	1.89072e-06	PDE4DIPP2-201	PDE4DIPP2	transcribed_unprocessed_pseudogene
ENST00000647832.1	1.75454	1.99072e-07	1.89072e-06	PDE4DIPP2-203	PDE4DIPP2	processed_transcript
ENST00000637601.1	2.59402	1.99072e-07	1.89072e-06	PDE4DIPP2-202	PDE4DIPP2	processed_transcript
ENST00000369390.7	1.39586	1.99072e-07	1.89072e-06	FAM72B-202	FAM72B	protein_coding
ENST00000584486.5	1.57485	1.99072e-07	1.89072e-06	FAM72C-202	FAM72C	protein_coding
ENST00000369175.4	1.58007	0.0268312	0.139916	FAM72C-201	FAM72C	protein_coding
ENST00000581897.6	1.00208	0.0315705	0.145681	NBPF15-206	NBPF15	protein_coding
ENST00000400889.3	1.69633	1.99072e-07	1.89072e-06	FAM72D-201	FAM72D	protein_coding
ENST00000313835.14	-0.596312	0.0340461	0.149301	GPR89A-201	GPR89A	protein_coding
ENST00000539368.2	-0.672992	0.0380877	0.154507	RNF115-201	RNF115	retained_intron
ENST00000369294.5	-1.25472	0.020516	0.132329	POLR3C-202	POLR3C	protein_coding
ENST00000334163.4	-0.712659	0.0175801	0.12745	POLR3C-201	POLR3C	protein_coding
ENST00000472114.5	1.32067	0.0175801	0.12745	PIAS3-206	PIAS3	retained_intron
ENST00000475261.1	1.56981	0.0274097	0.14054	PIAS3-207	PIAS3	retained_intron
ENST00000393045.7	-0.648917	1.99072e-07	1.89072e-06	PIAS3-203	PIAS3	protein_coding
ENST00000393046.3	-0.820346	0.0239729	0.136426	PIAS3-204	PIAS3	protein_coding
ENST00000583313.7	-1.07468	1.99072e-07	1.89072e-06	RBM8A-204	RBM8A	protein_coding
ENST00000632555.1	-0.930298	1.99072e-07	1.89072e-06	RBM8A-206	RBM8A	protein_coding
ENST00000369307.4	-0.8115	1.99072e-07	1.89072e-06	RBM8A-201	RBM8A	protein_coding
ENST00000498663.5	2.22581	1.99072e-07	1.89072e-06	RBM8A-203	RBM8A	retained_intron
ENST00000604000.4	0.702156	1.99072e-07	1.89072e-06	LIX1L-201	LIX1L	protein_coding
ENST00000583866.9	0.642826	1.99072e-07	1.89072e-06	NBPF10-201	NBPF10	protein_coding
ENST00000617010.2	1.1653	0.0175801	0.12745	NBPF10-203	NBPF10	protein_coding
ENST00000660431.1	0.71274	0.046817	0.16665	AC245407.2-201	AC245407.2	lncRNA
ENST00000254101.4	0.970307	1.99072e-07	1.89072e-06	PRKAB2-201	PRKAB2	protein_coding
ENST00000440377.2	-1.24722	0.0420741	0.160638	PDIA3P1-201	PDIA3P1	processed_transcript
ENST00000369258.8	-0.822079	0.0140549	0.116813	CHD1L-202	CHD1L	protein_coding
ENST00000619867.4	0.851007	0.0451848	0.164476	LINC00624-201	LINC00624	lncRNA
ENST00000497938.1	-0.730694	0.0375741	0.153915	BCL9-203	BCL9	processed_transcript
ENST00000473292.1	-1.47117	0.0175801	0.12745	BCL9-202	BCL9	processed_transcript
ENST00000613673.4	1.35844	0.0161418	0.12404	ACP6-208	ACP6	retained_intron
ENST00000621066.4	0.689868	1.99072e-07	1.89072e-06	NBPF14-209	NBPF14	protein_coding
ENST00000618462.4	2.01421	0.020516	0.132329	PDE4DIP-246	PDE4DIP	protein_coding
ENST00000369356.8	1.26546	0.0457108	0.165205	PDE4DIP-206	PDE4DIP	protein_coding
ENST00000313431.13	0.688121	0.0366118	0.152929	PDE4DIP-201	PDE4DIP	protein_coding
ENST00000529945.2	1.04481	1.99072e-07	1.89072e-06	PDE4DIP-227	PDE4DIP	protein_coding
ENST00000464924.1	1.37756	0.0335843	0.148795	PDE4DIP-209	PDE4DIP	retained_intron
ENST00000611593.1	2.7529	1.99072e-07	1.89072e-06	NBPF9-204	NBPF9	retained_intron
ENST00000621744.4	0.92649	0.0187092	0.12963	AC242842.3-201	AC242842.3	protein_coding
ENST00000651566.1	0.919783	1.99072e-07	1.89072e-06	NBPF19-205	NBPF19	protein_coding
ENST00000608318.2	1.18509	0.0187092	0.12963	H2BC19P-202	H2BC19P	processed_transcript
ENST00000564237.2	0.946747	1.99072e-07	1.89072e-06	H2BC20P-202	H2BC20P	processed_transcript
ENST00000369155.3	1.14823	0.0220274	0.1343	H2BC21-201	H2BC21	protein_coding
ENST00000369146.8	1.01868	1.99072e-07	1.89072e-06	SV2A-202	SV2A	protein_coding
ENST00000271628.9	-1.58702	1.99072e-07	1.89072e-06	SF3B4-201	SF3B4	protein_coding
ENST00000439741.4	1.15741	0.0257671	0.138805	MTMR11-202	MTMR11	protein_coding
ENST00000492824.5	2.75193	0.0246282	0.137522	MTMR11-208	MTMR11	retained_intron
ENST00000495054.1	1.4444	0.0239729	0.136426	MTMR11-210	MTMR11	retained_intron
ENST00000490310.1	1.2078	0.0279555	0.14105	MTMR11-207	MTMR11	retained_intron
ENST00000583931.6	-1.05403	1.99072e-07	1.89072e-06	ANP32E-208	ANP32E	protein_coding
ENST00000236017.5	-1.39945	0.0306139	0.144805	APH1A-201	APH1A	protein_coding
ENST00000369102.5	1.25042	0.0161418	0.12404	C1orf54-203	C1orf54	protein_coding
ENST00000447007.5	-1.11546	0.0400299	0.157464	CIART-205	CIART	protein_coding
ENST00000369095.5	1.82276	0.046817	0.16665	CIART-203	CIART	protein_coding
ENST00000476970.1	1.36321	0.0257671	0.138805	PRPF3-205	PRPF3	processed_transcript
ENST00000470824.1	1.61007	0.034556	0.150043	PRPF3-204	PRPF3	processed_transcript
ENST00000676522.1	3.65133	0.0140549	0.116813	MCL1-206	MCL1	retained_intron
ENST00000361631.9	-1.71118	0.0274097	0.14054	ENSA-206	ENSA	protein_coding
ENST00000513281.5	-0.977537	0.0435867	0.162269	ENSA-214	ENSA	protein_coding
ENST00000559020.1	1.84595	1.99072e-07	1.89072e-06	CERS2-211	CERS2	retained_intron
ENST00000650563.1	1.65976	0.0196586	0.131161	BNIPL-207	BNIPL	protein_coding
ENST00000357235.6	-0.534678	1.99072e-07	1.89072e-06	CDC42SE1-201	CDC42SE1	protein_coding
ENST00000492796.5	-2.23794	0.0140549	0.116813	CDC42SE1-206	CDC42SE1	processed_transcript
ENST00000368916.1	-1.09175	0.0451848	0.164476	GABPB2-201	GABPB2	protein_coding
ENST00000368902.1	-0.856229	0.0340461	0.149301	SCNM1-201	SCNM1	protein_coding
ENST00000368908.10	1.09204	0.0285205	0.141989	LYSMD1-201	LYSMD1	protein_coding
ENST00000368881.8	-1.08091	0.0251942	0.138179	PSMD4-201	PSMD4	protein_coding
ENST00000368884.8	-0.661183	1.99072e-07	1.89072e-06	PSMD4-202	PSMD4	protein_coding
ENST00000476467.1	2.21321	1.99072e-07	1.89072e-06	PSMB4-204	PSMB4	retained_intron
ENST00000474100.1	1.57518	0.0311202	0.145528	PSMB4-203	PSMB4	retained_intron
ENST00000466425.1	0.980885	0.0239729	0.136426	PSMB4-202	PSMB4	retained_intron
ENST00000358476.7	2.3567	0.0315705	0.145681	POGZ-202	POGZ	retained_intron
ENST00000271715.7	0.728847	0.0495077	0.170606	POGZ-201	POGZ	protein_coding
ENST00000271636.12	-1.89482	0.0140549	0.116813	CGN-201	CGN	protein_coding
ENST00000368849.8	-1.73171	0.0405279	0.15816	TUFT1-203	TUFT1	protein_coding
ENST00000368829.3	-1.02167	0.0187092	0.12963	MRPL9-201	MRPL9	protein_coding
ENST00000368814.8	-0.86717	0.0196586	0.131161	THEM4-201	THEM4	protein_coding
ENST00000471464.5	-0.68898	0.0391139	0.156272	THEM4-202	THEM4	nonsense_mediated_decay
ENST00000368713.8	-1.22277	0.0140549	0.116813	S100A3-202	S100A3	protein_coding
ENST00000368708.9	-0.933035	0.0279555	0.14105	S100A2-202	S100A2	protein_coding
ENST00000497140.5	-1.21436	0.0295575	0.142972	S100A2-206	S100A2	protein_coding
ENST00000368704.5	-1.25515	0.0161418	0.12404	S100A16-202	S100A16	protein_coding
ENST00000368705.2	-1.05545	1.99072e-07	1.89072e-06	S100A16-203	S100A16	protein_coding
ENST00000491177.1	1.10086	0.046817	0.16665	S100A13-206	S100A13	processed_transcript
ENST00000469893.2	0.676757	0.0425117	0.160793	S100A1-205	S100A1	processed_transcript
ENST00000368690.7	-0.612791	0.0140549	0.116813	CHTOP-203	CHTOP	protein_coding
ENST00000368685.6	-0.618657	1.99072e-07	1.89072e-06	SNAPIN-201	SNAPIN	protein_coding
ENST00000361891.9	-0.756069	1.99072e-07	1.89072e-06	ILF2-201	ILF2	protein_coding
ENST00000435409.6	-1.79061	0.0478896	0.168439	INTS3-204	INTS3	protein_coding
ENST00000481797.5	2.59666	1.99072e-07	1.89072e-06	INTS3-207	INTS3	retained_intron
ENST00000368669.1	2.32393	0.0233749	0.136264	INTS3-202	INTS3	retained_intron
ENST00000485359.1	1.78856	1.99072e-07	1.89072e-06	DENND4B-210	DENND4B	retained_intron
ENST00000621013.4	-1.09514	0.046817	0.16665	SLC39A1-210	SLC39A1	protein_coding
ENST00000368589.5	1.24827	0.0140549	0.116813	JTB-203	JTB	protein_coding
ENST00000493224.5	1.95376	1.99072e-07	1.89072e-06	RPS27-203	RPS27	retained_intron
ENST00000477151.2	1.95276	1.99072e-07	1.89072e-06	RPS27-202	RPS27	retained_intron
ENST00000368533.8	-1.76809	1.99072e-07	1.89072e-06	TPM3-212	TPM3	protein_coding
ENST00000469717.5	0.953934	0.0140549	0.116813	TPM3-215	TPM3	retained_intron
ENST00000330188.13	-1.00712	1.99072e-07	1.89072e-06	TPM3-206	TPM3	protein_coding
ENST00000328159.9	-1.1222	1.99072e-07	1.89072e-06	TPM3-205	TPM3	protein_coding
ENST00000509409.5	-1.13277	1.99072e-07	1.89072e-06	TPM3-219	TPM3	nonsense_mediated_decay
ENST00000271850.11	-1.34295	1.99072e-07	1.89072e-06	TPM3-201	TPM3	protein_coding
ENST00000368531.6	-1.32536	0.046817	0.16665	TPM3-211	TPM3	protein_coding
ENST00000368521.10	0.878346	1.99072e-07	1.89072e-06	C1orf43-206	C1orf43	protein_coding
ENST00000640799.1	1.75131	0.0233749	0.136264	C1orf43-210	C1orf43	protein_coding
ENST00000368518.5	-0.79245	0.0447063	0.164006	C1orf43-204	C1orf43	protein_coding
ENST00000271877.11	-2.8438	1.99072e-07	1.89072e-06	UBAP2L-201	UBAP2L	protein_coding
ENST00000368504.5	-2.95506	1.99072e-07	1.89072e-06	UBAP2L-204	UBAP2L	protein_coding
ENST00000489076.1	1.28266	0.0175801	0.12745	UBAP2L-217	UBAP2L	processed_transcript
ENST00000368485.8	2.3735	1.99072e-07	1.89072e-06	IL6R-202	IL6R	protein_coding
ENST00000681901.1	-2.00997	0.0385997	0.155218	ADAR-233	ADAR	nonsense_mediated_decay
ENST00000648231.2	-2.44827	0.0233749	0.136264	ADAR-211	ADAR	protein_coding
ENST00000492630.2	2.09057	0.0239729	0.136426	ADAR-205	ADAR	retained_intron
ENST00000649021.1	3.24589	0.046817	0.16665	ADAR-215	ADAR	retained_intron
ENST00000529168.2	-1.26118	0.0220274	0.1343	ADAR-208	ADAR	protein_coding
ENST00000271915.9	-1.86138	0.0295575	0.142972	KCNN3-201	KCNN3	protein_coding
ENST00000368467.4	-0.596695	0.0140549	0.116813	PMVK-201	PMVK	protein_coding
ENST00000368463.8	1.39327	0.0233749	0.136264	PBXIP1-202	PBXIP1	protein_coding
ENST00000490230.1	1.69025	1.99072e-07	1.89072e-06	PBXIP1-204	PBXIP1	nonsense_mediated_decay
ENST00000444664.5	1.42015	1.99072e-07	1.89072e-06	SHC1-209	SHC1	protein_coding
ENST00000366442.2	0.646716	0.0331467	0.148309	SHC1-201	SHC1	protein_coding
ENST00000368431.7	-1.08123	0.0220274	0.1343	FLAD1-205	FLAD1	protein_coding
ENST00000464824.2	1.37456	0.029009	0.142375	ADAM15-213	ADAM15	retained_intron
ENST00000368409.8	-0.828446	0.0196586	0.131161	EFNA4-202	EFNA4	protein_coding
ENST00000368400.5	1.04179	1.99072e-07	1.89072e-06	DPM3-203	DPM3	protein_coding
ENST00000341298.3	1.28185	0.020516	0.132329	DPM3-201	DPM3	protein_coding
ENST00000498500.1	1.9727	1.99072e-07	1.89072e-06	THBS3-209	THBS3	retained_intron
ENST00000541576.5	1.58351	0.034556	0.150043	THBS3-210	THBS3	protein_coding
ENST00000541990.5	2.17559	1.99072e-07	1.89072e-06	THBS3-211	THBS3	protein_coding
ENST00000469769.1	1.31155	1.99072e-07	1.89072e-06	THBS3-206	THBS3	retained_intron
ENST00000486260.5	1.09912	0.0473935	0.167609	THBS3-207	THBS3	processed_transcript
ENST00000368376.8	0.968648	0.0457108	0.165205	MTX1-202	MTX1	protein_coding
ENST00000481771.5	0.76172	1.99072e-07	1.89072e-06	MTX1-204	MTX1	retained_intron
ENST00000495492.1	0.767225	0.0257671	0.138805	MTX1-205	MTX1	retained_intron
ENST00000355560.4	1.07694	0.0405279	0.15816	CLK2-201	CLK2	protein_coding
ENST00000497188.1	1.11476	0.0356079	0.151494	CLK2-207	CLK2	processed_transcript
ENST00000368358.4	0.638856	0.0430611	0.161714	HCN3-201	HCN3	protein_coding
ENST00000612683.1	-1.76108	0.0361231	0.152267	FDPS-221	FDPS	protein_coding
ENST00000490373.5	-1.5102	0.0161418	0.12404	RUSC1-214	RUSC1	protein_coding
ENST00000649846.1	-2.2181	0.0279555	0.14105	MSTO1-219	MSTO1	protein_coding
ENST00000245564.8	-1.8679	1.99072e-07	1.89072e-06	MSTO1-201	MSTO1	protein_coding
ENST00000478756.1	1.10206	0.0311202	0.145528	MSTO1-210	MSTO1	retained_intron
ENST00000668003.1	0.683367	1.99072e-07	1.89072e-06	AL353807.5-201	AL353807.5	lncRNA
ENST00000361140.8	2.37717	0.0321428	0.146651	YY1AP1-207	YY1AP1	nonsense_mediated_decay
ENST00000404643.5	-1.52704	0.0140549	0.116813	YY1AP1-212	YY1AP1	protein_coding
ENST00000355499.9	1.76488	0.0213133	0.133545	YY1AP1-205	YY1AP1	protein_coding
ENST00000405763.7	-1.31818	0.0196586	0.131161	YY1AP1-213	YY1AP1	protein_coding
ENST00000343043.7	-0.933236	1.99072e-07	1.89072e-06	DAP3-201	DAP3	protein_coding
ENST00000476444.1	1.42403	0.0335843	0.148795	DAP3-216	DAP3	retained_intron
ENST00000473267.1	1.58463	0.0462586	0.165778	GON4L-210	GON4L	retained_intron
ENST00000368324.5	0.873063	0.0410668	0.158967	SYT11-201	SYT11	protein_coding
ENST00000368320.7	0.685608	0.0462586	0.165778	KHDC4-202	KHDC4	protein_coding
ENST00000465953.1	0.783659	0.0451848	0.164476	KHDC4-204	KHDC4	processed_transcript
ENST00000313695.11	1.47078	1.99072e-07	1.89072e-06	ARHGEF2-202	ARHGEF2	protein_coding
ENST00000361247.9	1.08287	1.99072e-07	1.89072e-06	ARHGEF2-203	ARHGEF2	protein_coding
ENST00000462460.6	2.2906	1.99072e-07	1.89072e-06	ARHGEF2-206	ARHGEF2	protein_coding
ENST00000470541.6	1.65263	1.99072e-07	1.89072e-06	ARHGEF2-208	ARHGEF2	protein_coding
ENST00000487755.1	2.20128	1.99072e-07	1.89072e-06	ARHGEF2-215	ARHGEF2	retained_intron
ENST00000368304.9	-1.09127	0.046817	0.16665	LAMTOR2-202	LAMTOR2	protein_coding
ENST00000676283.1	2.25001	0.0246282	0.137522	LMNA-235	LMNA	retained_intron
ENST00000676434.1	1.73803	0.0161418	0.12404	LMNA-237	LMNA	nonsense_mediated_decay
ENST00000677389.1	-0.765823	1.99072e-07	1.89072e-06	LMNA-238	LMNA	protein_coding
ENST00000359511.4	-1.24694	1.99072e-07	1.89072e-06	SLC25A44-201	SLC25A44	protein_coding
ENST00000368279.7	-0.993736	0.044154	0.163028	PMF1-203	PMF1	protein_coding
ENST00000292291.10	3.00449	0.0285205	0.141989	PAQR6-201	PAQR6	protein_coding
ENST00000476954.1	2.57914	1.99072e-07	1.89072e-06	SMG5-204	SMG5	retained_intron
ENST00000473643.1	2.58159	1.99072e-07	1.89072e-06	SMG5-203	SMG5	retained_intron
ENST00000295688.8	-1.14373	1.99072e-07	1.89072e-06	CCT3-201	CCT3	protein_coding
ENST00000496684.6	-1.52453	0.0257671	0.138805	CCT3-215	CCT3	protein_coding
ENST00000348159.9	1.37354	1.99072e-07	1.89072e-06	MEF2D-201	MEF2D	protein_coding
ENST00000360595.7	1.5721	1.99072e-07	1.89072e-06	MEF2D-202	MEF2D	protein_coding
ENST00000361170.7	1.20277	1.99072e-07	1.89072e-06	IQGAP3-201	IQGAP3	protein_coding
ENST00000476565.1	1.19505	0.020516	0.132329	IQGAP3-202	IQGAP3	processed_transcript
ENST00000368232.9	-1.49641	1.99072e-07	1.89072e-06	GPATCH4-201	GPATCH4	protein_coding
ENST00000368223.4	-1.28582	0.0220274	0.1343	NES-201	NES	protein_coding
ENST00000313146.10	-0.607421	1.99072e-07	1.89072e-06	ISG20L2-201	ISG20L2	protein_coding
ENST00000368219.2	-1.23211	0.0175801	0.12745	ISG20L2-202	ISG20L2	protein_coding
ENST00000368216.9	1.14493	1.99072e-07	1.89072e-06	RRNAD1-201	RRNAD1	protein_coding
ENST00000482651.5	-0.786084	0.0227323	0.135362	HDGF-208	HDGF	processed_transcript
ENST00000495212.1	0.893454	0.0457108	0.165205	HDGF-209	HDGF	processed_transcript
ENST00000338302.7	-2.10489	0.0268312	0.139916	PEAR1-202	PEAR1	protein_coding
ENST00000487682.5	1.31824	1.99072e-07	1.89072e-06	ARHGEF11-206	ARHGEF11	processed_transcript
ENST00000493884.5	1.65919	0.044154	0.163028	IFI16-211	IFI16	retained_intron
ENST00000608430.2	1.46982	1.99072e-07	1.89072e-06	AL590560.3-201	AL590560.3	lncRNA
ENST00000368090.5	-0.817718	0.020516	0.132329	PIGM-201	PIGM	protein_coding
ENST00000314485.12	1.25379	1.99072e-07	1.89072e-06	IGSF8-201	IGSF8	protein_coding
ENST00000368076.1	-1.56054	0.0220274	0.1343	PEA15-202	PEA15	protein_coding
ENST00000476033.5	1.29271	0.0213133	0.133545	DCAF8-212	DCAF8	retained_intron
ENST00000497354.1	0.914073	0.0315705	0.145681	DCAF8-217	DCAF8	retained_intron
ENST00000481831.1	1.26729	1.99072e-07	1.89072e-06	DCAF8-214	DCAF8	retained_intron
ENST00000647693.1	2.74682	0.0140549	0.116813	COPA-209	COPA	retained_intron
ENST00000437169.5	0.579306	0.0430611	0.161714	NCSTN-207	NCSTN	protein_coding
ENST00000459963.5	1.11093	0.0415689	0.159728	NCSTN-209	NCSTN	nonsense_mediated_decay
ENST00000484221.1	1.64074	0.0161418	0.12404	SLAMF7-208	SLAMF7	retained_intron
ENST00000496363.5	0.934736	0.0415689	0.159728	USF1-207	USF1	retained_intron
ENST00000496861.5	1.03134	0.044154	0.163028	NIT1-216	NIT1	processed_transcript
ENST00000491497.1	1.57026	0.0478896	0.168439	NIT1-213	NIT1	processed_transcript
ENST00000487163.5	2.12341	1.99072e-07	1.89072e-06	USP21-208	USP21	retained_intron
ENST00000485277.1	0.753673	0.044154	0.163028	USP21-206	USP21	retained_intron
ENST00000462977.1	2.01687	1.99072e-07	1.89072e-06	PPOX-205	PPOX	retained_intron
ENST00000541818.1	1.11521	0.0425117	0.160793	PPOX-218	PPOX	retained_intron
ENST00000470882.5	1.64326	1.99072e-07	1.89072e-06	B4GALT3-207	B4GALT3	processed_transcript
ENST00000496313.5	2.00056	0.020516	0.132329	B4GALT3-212	B4GALT3	processed_transcript
ENST00000677089.1	1.62756	0.0495077	0.170606	NDUFS2-231	NDUFS2	retained_intron
ENST00000676972.1	-0.520334	1.99072e-07	1.89072e-06	NDUFS2-224	NDUFS2	protein_coding
ENST00000367987.1	-1.51792	1.99072e-07	1.89072e-06	TOMM40L-201	TOMM40L	protein_coding
ENST00000342751.8	-1.04792	0.0161418	0.12404	SDHC-201	SDHC	protein_coding
ENST00000437833.2	0.637892	0.029009	0.142375	AL592295.6-201	AL592295.6	lncRNA
ENST00000367943.5	-1.0069	1.99072e-07	1.89072e-06	DUSP12-201	DUSP12	protein_coding
ENST00000681801.1	-1.64314	1.99072e-07	1.89072e-06	ATF6-220	ATF6	nonsense_mediated_decay
ENST00000367942.4	1.14427	1.99072e-07	1.89072e-06	ATF6-201	ATF6	protein_coding
ENST00000294794.8	1.03795	0.0175801	0.12745	OLFML2B-201	OLFML2B	protein_coding
ENST00000367888.8	0.625185	0.0489585	0.169609	MGST3-204	MGST3	protein_coding
ENST00000367885.5	0.618159	0.0268312	0.139916	MGST3-203	MGST3	protein_coding
ENST00000494074.1	1.35915	0.0361231	0.152267	MGST3-211	MGST3	retained_intron
ENST00000367881.11	-0.604126	1.99072e-07	1.89072e-06	TMCO1-201	TMCO1	protein_coding
ENST00000464650.5	-0.759381	1.99072e-07	1.89072e-06	TMCO1-202	TMCO1	protein_coding
ENST00000481278.5	-1.14441	0.0375741	0.153915	TMCO1-205	TMCO1	protein_coding
ENST00000628579.1	-0.582192	0.0340461	0.149301	TMCO1-208	TMCO1	protein_coding
ENST00000448405.5	-0.625375	0.0340461	0.149301	MPZL1-205	MPZL1	nonsense_mediated_decay
ENST00000271357.9	-1.28474	0.0462586	0.165778	GPR161-201	GPR161	protein_coding
ENST00000465440.1	1.09026	0.0489585	0.169609	TBX19-204	TBX19	processed_transcript
ENST00000367815.9	0.511531	0.0335843	0.148795	ATP1B1-201	ATP1B1	protein_coding
ENST00000367811.8	0.696638	0.0140549	0.116813	NME7-201	NME7	protein_coding
ENST00000367807.7	1.13145	0.029009	0.142375	BLZF1-202	BLZF1	protein_coding
ENST00000643377.1	1.2578	0.0415689	0.159728	SLC19A2-203	SLC19A2	retained_intron
ENST00000359326.9	-1.70961	1.99072e-07	1.89072e-06	C1orf112-202	C1orf112	protein_coding
ENST00000496973.5	-1.01874	1.99072e-07	1.89072e-06	C1orf112-208	C1orf112	protein_coding
ENST00000474047.5	0.70929	0.0395517	0.156774	VAMP4-203	VAMP4	nonsense_mediated_decay
ENST00000362019.7	-1.90185	0.029009	0.142375	EEF1AKNMT-202	EEF1AKNMT	protein_coding
ENST00000460950.1	0.879502	0.0187092	0.12963	PRDX6-202	PRDX6	processed_transcript
ENST00000470017.1	1.58891	0.0140549	0.116813	PRDX6-203	PRDX6	processed_transcript
ENST00000209884.5	-0.797673	1.99072e-07	1.89072e-06	KLHL20-201	KLHL20	protein_coding
ENST00000356198.6	-0.953884	0.0175801	0.12745	CENPL-202	CENPL	protein_coding
ENST00000367710.7	-0.996349	0.0380877	0.154507	CENPL-203	CENPL	protein_coding
ENST00000648807.1	-0.951869	0.0415689	0.159728	DARS2-208	DARS2	protein_coding
ENST00000649689.2	-0.938244	1.99072e-07	1.89072e-06	DARS2-212	DARS2	protein_coding
ENST00000448718.5	1.84881	1.99072e-07	1.89072e-06	GAS5-218	GAS5	lncRNA
ENST00000450589.5	2.19484	1.99072e-07	1.89072e-06	GAS5-221	GAS5	lncRNA
ENST00000431268.5	1.46254	0.0495077	0.170606	GAS5-210	GAS5	retained_intron
ENST00000430245.5	1.46973	1.99072e-07	1.89072e-06	GAS5-209	GAS5	lncRNA
ENST00000650796.1	1.49084	0.0315705	0.145681	GAS5-230	GAS5	retained_intron
ENST00000444470.5	0.807951	0.0375741	0.153915	GAS5-217	GAS5	retained_intron
ENST00000442067.5	1.58745	0.0385997	0.155218	GAS5-215	GAS5	retained_intron
ENST00000432536.5	1.46793	0.0257671	0.138805	GAS5-211	GAS5	lncRNA
ENST00000443799.5	1.58228	0.0140549	0.116813	GAS5-216	GAS5	retained_intron
ENST00000421068.5	1.889	0.0395517	0.156774	GAS5-204	GAS5	retained_intron
ENST00000367701.9	0.705792	0.0435867	0.162269	ZBTB37-201	ZBTB37	protein_coding
ENST00000635248.1	1.00096	0.0375741	0.153915	RABGAP1L-222	RABGAP1L	nonsense_mediated_decay
ENST00000367679.7	-0.85885	1.99072e-07	1.89072e-06	CACYBP-201	CACYBP	protein_coding
ENST00000473925.1	-0.933981	1.99072e-07	1.89072e-06	CACYBP-207	CACYBP	retained_intron
ENST00000405362.1	-1.64971	0.0161418	0.12404	CACYBP-202	CACYBP	protein_coding
ENST00000423313.6	-1.16298	0.0246282	0.137522	KIAA0040-201	KIAA0040	protein_coding
ENST00000461830.6	2.0247	1.99072e-07	1.89072e-06	COP1-206	COP1	retained_intron
ENST00000367669.8	-0.542679	0.0400299	0.157464	COP1-204	COP1	protein_coding
ENST00000367662.5	3.14724	1.99072e-07	1.89072e-06	PAPPA2-202	PAPPA2	protein_coding
ENST00000308284.10	1.53391	0.0321428	0.146651	SEC16B-201	SEC16B	protein_coding
ENST00000476232.6	-0.504477	0.0213133	0.133545	CRYZL2P-202	CRYZL2P	processed_transcript
ENST00000502732.6	0.728785	1.99072e-07	1.89072e-06	ABL2-204	ABL2	protein_coding
ENST00000509520.5	2.49692	0.0274097	0.14054	ABL2-209	ABL2	retained_intron
ENST00000367619.8	-0.530607	1.99072e-07	1.89072e-06	SOAT1-201	SOAT1	protein_coding
ENST00000482587.5	-0.914148	1.99072e-07	1.89072e-06	TOR1AIP2-203	TOR1AIP2	protein_coding
ENST00000495650.1	-1.16131	0.0239729	0.136426	TOR1AIP2-205	TOR1AIP2	protein_coding
ENST00000528443.6	-0.66905	0.0227323	0.135362	TOR1AIP1-208	TOR1AIP1	protein_coding
ENST00000435319.8	-0.598523	1.99072e-07	1.89072e-06	TOR1AIP1-202	TOR1AIP1	protein_coding
ENST00000367602.8	0.553163	1.99072e-07	1.89072e-06	QSOX1-202	QSOX1	protein_coding
ENST00000367600.5	0.538352	1.99072e-07	1.89072e-06	QSOX1-201	QSOX1	protein_coding
ENST00000443059.1	0.886482	0.0451848	0.164476	QSOX1-204	QSOX1	protein_coding
ENST00000417584.6	2.36004	1.99072e-07	1.89072e-06	GLUL-204	GLUL	protein_coding
ENST00000491322.1	3.64808	1.99072e-07	1.89072e-06	GLUL-212	GLUL	processed_transcript
ENST00000339526.8	5.47621	1.99072e-07	1.89072e-06	GLUL-203	GLUL	protein_coding
ENST00000463851.6	2.84846	1.99072e-07	1.89072e-06	GLUL-207	GLUL	processed_transcript
ENST00000461447.1	2.96676	1.99072e-07	1.89072e-06	GLUL-205	GLUL	processed_transcript
ENST00000489818.5	2.66868	1.99072e-07	1.89072e-06	GLUL-211	GLUL	processed_transcript
ENST00000475808.5	2.9712	0.0295575	0.142972	GLUL-208	GLUL	processed_transcript
ENST00000367559.7	-0.942346	1.99072e-07	1.89072e-06	RNASEL-201	RNASEL	protein_coding
ENST00000367549.4	-1.48822	1.99072e-07	1.89072e-06	DHX9-201	DHX9	protein_coding
ENST00000485081.5	1.79312	0.0451848	0.164476	DHX9-207	DHX9	processed_transcript
ENST00000493293.5	-1.32859	0.0161418	0.12404	LAMC2-204	LAMC2	protein_coding
ENST00000419402.1	-0.918903	0.0366118	0.152929	NCF2-205	NCF2	protein_coding
ENST00000367534.5	-0.513126	0.0140549	0.116813	ARPC5-203	ARPC5	protein_coding
ENST00000360851.4	2.11387	1.99072e-07	1.89072e-06	RGL1-202	RGL1	protein_coding
ENST00000235307.7	0.700752	0.0279555	0.14105	C1orf21-201	C1orf21	protein_coding
ENST00000367510.8	-0.520284	0.0311202	0.145528	RNF2-202	RNF2	protein_coding
ENST00000480769.5	1.70752	1.99072e-07	1.89072e-06	IVNS1ABP-207	IVNS1ABP	retained_intron
ENST00000459929.5	0.623146	0.0187092	0.12963	IVNS1ABP-204	IVNS1ABP	processed_transcript
ENST00000475046.5	2.39612	1.99072e-07	1.89072e-06	IVNS1ABP-206	IVNS1ABP	retained_intron
ENST00000271588.9	0.853723	0.0306139	0.144805	HMCN1-201	HMCN1	protein_coding
ENST00000481347.1	1.38599	1.99072e-07	1.89072e-06	TPR-206	TPR	retained_intron
ENST00000367468.10	2.31849	0.0175801	0.12745	PTGS2-201	PTGS2	protein_coding
ENST00000420791.5	-0.81583	0.0233749	0.136264	UCHL5-209	UCHL5	protein_coding
ENST00000367449.5	-0.685306	0.0451848	0.164476	UCHL5-202	UCHL5	protein_coding
ENST00000400968.7	0.757438	1.99072e-07	1.89072e-06	RO60-206	RO60	protein_coding
ENST00000367446.7	-0.759447	0.0361231	0.152267	RO60-205	RO60	protein_coding
ENST00000367439.8	-0.758007	0.0140549	0.116813	GLRX2-201	GLRX2	protein_coding
ENST00000650197.1	-2.16681	0.0140549	0.116813	CDC73-213	CDC73	nonsense_mediated_decay
ENST00000649613.1	-1.21452	0.0435867	0.162269	CDC73-210	CDC73	processed_transcript
ENST00000367429.9	1.25752	1.99072e-07	1.89072e-06	CFH-202	CFH	protein_coding
ENST00000630130.2	1.21393	1.99072e-07	1.89072e-06	CFH-206	CFH	protein_coding
ENST00000294732.11	-2.89848	0.0161418	0.12404	ASPM-201	ASPM	protein_coding
ENST00000680710.1	-1.84696	0.0239729	0.136426	ASPM-207	ASPM	protein_coding
ENST00000367342.8	-0.987124	0.046817	0.16665	INAVA-201	INAVA	protein_coding
ENST00000413687.3	1.58253	0.0400299	0.157464	INAVA-202	INAVA	protein_coding
ENST00000472411.1	1.21413	0.0213133	0.133545	TMEM9-208	TMEM9	processed_transcript
ENST00000367332.5	0.929946	0.0220274	0.1343	TMEM9-202	TMEM9	protein_coding
ENST00000335211.9	0.759434	1.99072e-07	1.89072e-06	IGFN1-202	IGFN1	protein_coding
ENST00000473483.1	1.07006	1.99072e-07	1.89072e-06	IGFN1-205	IGFN1	retained_intron
ENST00000441932.1	0.993409	0.0175801	0.12745	RPS10P7-201	RPS10P7	processed_transcript
ENST00000593583.1	0.606095	0.0462586	0.165778	NAV1-210	NAV1	protein_coding
ENST00000477118.2	1.50054	1.99072e-07	1.89072e-06	NAV1-207	NAV1	nonsense_mediated_decay
ENST00000361565.9	-0.835551	1.99072e-07	1.89072e-06	IPO9-201	IPO9	protein_coding
ENST00000367287.5	-0.92778	1.99072e-07	1.89072e-06	TIMM17A-201	TIMM17A	protein_coding
ENST00000367284.10	-1.717	0.0140549	0.116813	ELF3-203	ELF3	protein_coding
ENST00000614750.1	-1.749	0.0356079	0.151494	ARL8A-204	ARL8A	protein_coding
ENST00000646651.1	-0.535092	1.99072e-07	1.89072e-06	UBE2T-205	UBE2T	protein_coding
ENST00000646595.1	1.19501	0.0451848	0.164476	UBE2T-204	UBE2T	retained_intron
ENST00000367264.7	-1.41487	0.0395517	0.156774	KDM5B-202	KDM5B	protein_coding
ENST00000648958.1	1.45319	0.0366118	0.152929	KDM5B-224	KDM5B	retained_intron
ENST00000430114.1	-1.3589	0.0140549	0.116813	TUBA5P-201	TUBA5P	processed_transcript
ENST00000367262.4	-1.24442	1.99072e-07	1.89072e-06	RABIF-201	RABIF	protein_coding
ENST00000367240.6	1.33809	0.0391139	0.156272	PPFIA4-203	PPFIA4	protein_coding
ENST00000309502.7	-1.08691	0.0335843	0.148795	ADORA1-201	ADORA1	protein_coding
ENST00000640524.1	-1.49277	0.0140549	0.116813	ADORA1-209	ADORA1	protein_coding
ENST00000367235.1	-2.77854	1.99072e-07	1.89072e-06	ADORA1-203	ADORA1	protein_coding
ENST00000550078.2	1.76651	1.99072e-07	1.89072e-06	ZBED6-201	ZBED6	protein_coding
ENST00000415899.1	-0.817715	0.0425117	0.160793	PIK3C2B-203	PIK3C2B	protein_coding
ENST00000367164.1	-0.775809	0.0415689	0.159728	RBBP5-202	RBBP5	protein_coding
ENST00000367162.8	0.775623	0.0140549	0.116813	DSTYK-202	DSTYK	protein_coding
ENST00000367157.6	1.18379	1.99072e-07	1.89072e-06	NUAK2-201	NUAK2	protein_coding
ENST00000626538.2	-1.01494	0.0246282	0.137522	BLACAT1-202	BLACAT1	protein_coding
ENST00000512922.5	1.49293	0.0274097	0.14054	CDK18-221	CDK18	nonsense_mediated_decay
ENST00000429964.7	1.07596	0.0380877	0.154507	CDK18-203	CDK18	protein_coding
ENST00000462976.1	1.74204	0.0187092	0.12963	CDK18-206	CDK18	nonsense_mediated_decay
ENST00000476153.6	3.04692	1.99072e-07	1.89072e-06	CDK18-208	CDK18	retained_intron
ENST00000489617.5	3.58052	1.99072e-07	1.89072e-06	CDK18-211	CDK18	retained_intron
ENST00000357992.9	0.576462	0.0483336	0.168595	ELK4-202	ELK4	protein_coding
ENST00000367145.4	-1.41986	1.99072e-07	1.89072e-06	SLC45A3-201	SLC45A3	protein_coding
ENST00000437324.6	-1.63961	0.0263233	0.139483	RAB29-204	RAB29	protein_coding
ENST00000623893.1	-1.003	0.0410668	0.158967	RAB7B-205	RAB7B	protein_coding
ENST00000582596.5	-0.924559	0.020516	0.132329	BX571818.1-206	BX571818.1	processed_transcript
ENST00000367128.8	1.33538	1.99072e-07	1.89072e-06	FAM72A-202	FAM72A	protein_coding
ENST00000431655.2	1.47579	0.0451848	0.164476	FAM72A-204	FAM72A	protein_coding
ENST00000481737.1	1.83257	0.0140549	0.116813	FAM72A-207	FAM72A	processed_transcript
ENST00000468509.1	-0.870346	0.0391139	0.156272	FAM72A-205	FAM72A	protein_coding
ENST00000605610.5	2.21327	1.99072e-07	1.89072e-06	SRGAP2-215	SRGAP2	protein_coding
ENST00000573034.7	-0.758242	0.0140549	0.116813	SRGAP2-203	SRGAP2	protein_coding
ENST00000604010.1	-0.929819	0.044154	0.163028	SRGAP2-207	SRGAP2	protein_coding
ENST00000604247.1	2.0731	1.99072e-07	1.89072e-06	SRGAP2-209	SRGAP2	retained_intron
ENST00000581977.7	-1.50871	1.99072e-07	1.89072e-06	IKBKE-203	IKBKE	protein_coding
ENST00000577571.5	-1.61576	0.0246282	0.137522	RASSF5-201	RASSF5	protein_coding
ENST00000617960.4	1.22258	0.0140549	0.116813	EIF2D-210	EIF2D	retained_intron
ENST00000620382.4	1.53152	0.0227323	0.135362	EIF2D-211	EIF2D	retained_intron
ENST00000474041.5	-0.832361	0.0457108	0.165205	FCMR-204	FCMR	retained_intron
ENST00000359470.6	-1.92598	0.0140549	0.116813	C1orf116-201	C1orf116	protein_coding
ENST00000461135.2	-2.19785	1.99072e-07	1.89072e-06	C1orf116-202	C1orf116	protein_coding
ENST00000315927.9	1.05805	1.99072e-07	1.89072e-06	YOD1-201	YOD1	protein_coding
ENST00000367064.9	1.06488	0.0279555	0.14105	CD55-204	CD55	protein_coding
ENST00000314754.12	2.38316	0.0187092	0.12963	CD55-201	CD55	protein_coding
ENST00000367042.6	-0.560873	0.0391139	0.156272	CD46-208	CD46	protein_coding
ENST00000480003.5	-2.13559	0.020516	0.132329	CD46-214	CD46	protein_coding
ENST00000367033.4	-1.1283	1.99072e-07	1.89072e-06	PLXNA2-201	PLXNA2	protein_coding
ENST00000391911.5	0.766129	0.0274097	0.14054	LAMB3-203	LAMB3	protein_coding
ENST00000367029.5	1.08985	1.99072e-07	1.89072e-06	G0S2-201	G0S2	protein_coding
ENST00000437764.5	1.18314	1.99072e-07	1.89072e-06	SERTAD4-AS1-201	SERTAD4-AS1	lncRNA
ENST00000528066.1	1.41219	0.0279555	0.14105	RCOR3-209	RCOR3	retained_intron
ENST00000526255.1	1.08264	0.0380877	0.154507	RCOR3-208	RCOR3	processed_transcript
ENST00000462283.5	-0.624242	0.0321428	0.146651	NEK2-203	NEK2	processed_transcript
ENST00000366994.8	-1.15899	0.0391139	0.156272	INTS7-203	INTS7	protein_coding
ENST00000542077.5	2.01295	0.0220274	0.1343	DTL-206	DTL	protein_coding
ENST00000366991.5	-0.779447	1.99072e-07	1.89072e-06	DTL-201	DTL	protein_coding
ENST00000465155.5	4.15859	0.0233749	0.136264	ATF3-208	ATF3	retained_intron
ENST00000366977.8	-0.984531	1.99072e-07	1.89072e-06	NSL1-202	NSL1	protein_coding
ENST00000366976.3	-1.05171	0.0391139	0.156272	NSL1-201	NSL1	protein_coding
ENST00000626725.1	-2.04082	0.0227323	0.135362	NSL1-206	NSL1	protein_coding
ENST00000426161.6	-0.850317	0.0239729	0.136426	FLVCR1-DT-203	FLVCR1-DT	lncRNA
ENST00000491616.1	1.13196	0.0227323	0.135362	RPS6KC1-205	RPS6KC1	processed_transcript
ENST00000366957.10	-0.597314	1.99072e-07	1.89072e-06	SMYD2-201	SMYD2	protein_coding
ENST00000366935.8	-1.45601	1.99072e-07	1.89072e-06	GPATCH2-202	GPATCH2	protein_coding
ENST00000366932.4	-1.04542	1.99072e-07	1.89072e-06	RRP15-201	RRP15	protein_coding
ENST00000491428.1	-0.866781	0.0340461	0.149301	RRP15-202	RRP15	processed_transcript
ENST00000366930.9	1.35343	1.99072e-07	1.89072e-06	TGFB2-202	TGFB2	protein_coding
ENST00000479322.1	0.757065	0.0331467	0.148309	TGFB2-203	TGFB2	processed_transcript
ENST00000625474.1	2.47313	1.99072e-07	1.89072e-06	TGFB2-OT1-201	TGFB2-OT1	lncRNA
ENST00000366927.3	-0.926011	0.0495077	0.170606	LYPLAL1-201	LYPLAL1	protein_coding
ENST00000420762.1	-1.71233	1.99072e-07	1.89072e-06	LYPLAL1-AS1-201	LYPLAL1-AS1	lncRNA
ENST00000322067.12	-0.66439	1.99072e-07	1.89072e-06	BPNT1-201	BPNT1	protein_coding
ENST00000549319.2	1.32514	0.0366118	0.152929	HLX-203	HLX	retained_intron
ENST00000366899.4	1.46485	1.99072e-07	1.89072e-06	DUSP10-201	DUSP10	protein_coding
ENST00000477026.5	2.37689	1.99072e-07	1.89072e-06	DUSP10-203	DUSP10	nonsense_mediated_decay
ENST00000617077.1	1.06766	0.0306139	0.144805	AL513314.2-202	AL513314.2	lncRNA
ENST00000343410.7	0.919362	1.99072e-07	1.89072e-06	HHIPL2-201	HHIPL2	protein_coding
ENST00000352967.9	0.612432	0.0187092	0.12963	TAF1A-202	TAF1A	protein_coding
ENST00000391883.2	1.34193	0.0257671	0.138805	TAF1A-204	TAF1A	protein_coding
ENST00000340934.10	-0.659202	0.0415689	0.159728	BROX-201	BROX	protein_coding
ENST00000539697.5	3.26402	0.0175801	0.12745	BROX-208	BROX	protein_coding
ENST00000433674.6	-0.684094	0.0251942	0.138179	CAPN2-202	CAPN2	protein_coding
ENST00000480581.1	2.48195	1.99072e-07	1.89072e-06	CAPN2-207	CAPN2	processed_transcript
ENST00000474026.5	2.51071	1.99072e-07	1.89072e-06	CAPN2-206	CAPN2	processed_transcript
ENST00000498027.5	1.511	0.0161418	0.12404	CAPN2-212	CAPN2	processed_transcript
ENST00000463997.1	0.91148	0.044154	0.163028	CAPN2-204	CAPN2	processed_transcript
ENST00000343537.12	-0.504822	0.0187092	0.12963	TP53BP2-201	TP53BP2	protein_coding
ENST00000608760.3	1.49931	1.99072e-07	1.89072e-06	GTF2IP20-202	GTF2IP20	retained_intron
ENST00000424254.6	-2.06457	0.0395517	0.156774	FBXO28-202	FBXO28	protein_coding
ENST00000366862.10	-0.817735	1.99072e-07	1.89072e-06	FBXO28-201	FBXO28	protein_coding
ENST00000323699.9	-0.958507	1.99072e-07	1.89072e-06	DEGS1-201	DEGS1	protein_coding
ENST00000465848.1	-1.41312	0.030176	0.144447	DEGS1-204	DEGS1	processed_transcript
ENST00000468318.5	0.621969	0.0457108	0.165205	CNIH4-206	CNIH4	processed_transcript
ENST00000414423.9	1.42392	0.046817	0.16665	WDR26-201	WDR26	protein_coding
ENST00000678555.1	-0.797688	0.0175801	0.12745	WDR26-212	WDR26	protein_coding
ENST00000272133.4	0.635176	0.0435867	0.162269	CNIH3-201	CNIH3	protein_coding
ENST00000366850.7	0.72016	0.034556	0.150043	DNAH14-205	DNAH14	protein_coding
ENST00000272163.9	-0.685361	1.99072e-07	1.89072e-06	LBR-201	LBR	protein_coding
ENST00000635051.1	-0.635705	0.0220274	0.1343	ENAH-209	ENAH	protein_coding
ENST00000497899.6	-0.808123	0.0457108	0.165205	ENAH-207	ENAH	protein_coding
ENST00000366839.8	0.529192	0.0239729	0.136426	SRP9-203	SRP9	protein_coding
ENST00000272167.10	0.926102	1.99072e-07	1.89072e-06	EPHX1-201	EPHX1	protein_coding
ENST00000448202.5	0.993111	0.0257671	0.138805	EPHX1-203	EPHX1	protein_coding
ENST00000487971.1	1.79197	1.99072e-07	1.89072e-06	TMEM63A-207	TMEM63A	processed_transcript
ENST00000474478.5	1.49355	1.99072e-07	1.89072e-06	TMEM63A-203	TMEM63A	processed_transcript
ENST00000483779.1	2.33429	1.99072e-07	1.89072e-06	TMEM63A-205	TMEM63A	retained_intron
ENST00000478402.5	0.849737	0.0335843	0.148795	PYCR2-206	PYCR2	retained_intron
ENST00000681046.1	-1.13591	0.0251942	0.138179	LIN9-206	LIN9	protein_coding
ENST00000366794.10	-0.553041	1.99072e-07	1.89072e-06	PARP1-203	PARP1	protein_coding
ENST00000366783.8	-2.21889	0.0361231	0.152267	PSEN2-202	PSEN2	protein_coding
ENST00000478406.5	1.36511	0.0196586	0.131161	COQ8A-204	COQ8A	processed_transcript
ENST00000366777.4	0.980851	0.0140549	0.116813	COQ8A-201	COQ8A	protein_coding
ENST00000617596.5	-0.508891	0.0295575	0.142972	SNAP47-213	SNAP47	protein_coding
ENST00000620518.5	-1.31605	1.99072e-07	1.89072e-06	JMJD4-205	JMJD4	protein_coding
ENST00000469781.5	1.70726	0.0161418	0.12404	C1orf35-203	C1orf35	processed_transcript
ENST00000272139.5	-0.681971	1.99072e-07	1.89072e-06	C1orf35-201	C1orf35	protein_coding
ENST00000465268.1	1.58277	0.0315705	0.145681	MRPL55-225	MRPL55	retained_intron
ENST00000366733.5	1.05094	0.0415689	0.159728	MRPL55-207	MRPL55	protein_coding
ENST00000366742.5	-1.33281	0.0473935	0.167609	MRPL55-215	MRPL55	protein_coding
ENST00000348259.9	-0.925363	0.0306139	0.144805	MRPL55-204	MRPL55	protein_coding
ENST00000336520.8	-1.33414	1.99072e-07	1.89072e-06	MRPL55-203	MRPL55	protein_coding
ENST00000457264.5	1.04193	0.0380877	0.154507	MRPL55-222	MRPL55	protein_coding
ENST00000489430.1	1.13114	0.0279555	0.14105	MRPL55-230	MRPL55	processed_transcript
ENST00000312726.9	-0.551575	0.0187092	0.12963	GUK1-201	GUK1	protein_coding
ENST00000485083.5	2.00294	0.0187092	0.12963	GUK1-227	GUK1	processed_transcript
ENST00000366728.6	-1.7702	0.032651	0.14739	GUK1-208	GUK1	protein_coding
ENST00000366718.5	1.34937	0.0196586	0.131161	GUK1-203	GUK1	protein_coding
ENST00000470040.5	1.83605	1.99072e-07	1.89072e-06	GUK1-219	GUK1	processed_transcript
ENST00000485168.5	1.32434	0.0462586	0.165778	GUK1-228	GUK1	processed_transcript
ENST00000481341.5	0.849155	0.046817	0.16665	GUK1-225	GUK1	processed_transcript
ENST00000546123.2	-1.41447	0.0227323	0.135362	IBA57-203	IBA57	processed_transcript
ENST00000305943.9	0.75971	1.99072e-07	1.89072e-06	RNF187-201	RNF187	protein_coding
ENST00000344517.5	-0.97698	1.99072e-07	1.89072e-06	ABCB10-201	ABCB10	protein_coding
ENST00000258281.6	-0.574199	0.0161418	0.12404	TAF5L-201	TAF5L	protein_coding
ENST00000258243.7	-1.39522	1.99072e-07	1.89072e-06	URB2-201	URB2	protein_coding
ENST00000525115.1	-1.116	0.0175801	0.12745	PGBD5-202	PGBD5	protein_coding
ENST00000366669.9	-0.947706	1.99072e-07	1.89072e-06	COG2-202	COG2	protein_coding
ENST00000366663.10	0.667686	0.0257671	0.138805	C1orf198-201	C1orf198	protein_coding
ENST00000318906.6	3.01799	0.0213133	0.133545	C1orf131-201	C1orf131	protein_coding
ENST00000366649.7	-1.49165	0.0175801	0.12745	C1orf131-202	C1orf131	protein_coding
ENST00000295050.12	-1.29294	1.99072e-07	1.89072e-06	SPRTN-202	SPRTN	protein_coding
ENST00000654803.1	1.23211	0.0161418	0.12404	EGLN1-203	EGLN1	nonsense_mediated_decay
ENST00000366639.9	-0.848596	1.99072e-07	1.89072e-06	TSNAX-201	TSNAX	protein_coding
ENST00000494689.5	0.820578	1.99072e-07	1.89072e-06	NTPCR-207	NTPCR	processed_transcript
ENST00000490098.1	1.25413	1.99072e-07	1.89072e-06	NTPCR-205	NTPCR	processed_transcript
ENST00000366610.7	1.67153	1.99072e-07	1.89072e-06	IRF2BP2-202	IRF2BP2	protein_coding
ENST00000491430.1	1.20632	0.0140549	0.116813	IRF2BP2-203	IRF2BP2	processed_transcript
ENST00000436039.1	1.18934	0.0405279	0.15816	AL160408.2-201	AL160408.2	lncRNA
ENST00000408888.8	-0.996066	0.0161418	0.12404	RBM34-201	RBM34	protein_coding
ENST00000474086.5	0.503751	0.0457108	0.165205	RBM34-205	RBM34	nonsense_mediated_decay
ENST00000476261.5	-2.15497	0.0246282	0.137522	RBM34-207	RBM34	retained_intron
ENST00000366597.5	-0.631141	0.0385997	0.155218	GNG4-201	GNG4	protein_coding
ENST00000389793.7	1.0204	0.0425117	0.160793	LYST-201	LYST	protein_coding
ENST00000468107.5	1.50411	0.020516	0.132329	LYST-206	LYST	processed_transcript
ENST00000354619.10	0.679718	0.0140549	0.116813	ERO1B-202	ERO1B	protein_coding
ENST00000532826.5	1.56086	0.0140549	0.116813	LGALS8-228	LGALS8	retained_intron
ENST00000528259.5	1.16608	0.0430611	0.161714	LGALS8-223	LGALS8	retained_intron
ENST00000489586.6	1.01416	0.0499887	0.171264	LGALS8-216	LGALS8	retained_intron
ENST00000681937.1	2.20464	1.99072e-07	1.89072e-06	MTR-217	MTR	retained_intron
ENST00000470570.2	1.29055	0.0140549	0.116813	MTR-204	MTR	retained_intron
ENST00000649681.1	1.29395	1.99072e-07	1.89072e-06	LINC01139-206	LINC01139	lncRNA
ENST00000366554.3	1.05897	1.99072e-07	1.89072e-06	OPN3-201	OPN3	protein_coding
ENST00000490673.5	1.01482	1.99072e-07	1.89072e-06	OPN3-206	OPN3	nonsense_mediated_decay
ENST00000366553.3	-0.859904	0.029009	0.142375	CHML-201	CHML	protein_coding
ENST00000366548.8	-0.57098	0.0274097	0.14054	EXO1-202	EXO1	protein_coding
ENST00000450748.1	-1.10693	0.0425117	0.160793	EXO1-205	EXO1	protein_coding
ENST00000536534.7	-0.92954	0.0473935	0.167609	PLD5-208	PLD5	protein_coding
ENST00000442594.6	-1.72586	0.0473935	0.167609	PLD5-204	PLD5	protein_coding
ENST00000468254.5	1.58159	0.0279555	0.14105	CEP170-211	CEP170	processed_transcript
ENST00000476661.5	-1.29435	0.0161418	0.12404	CEP170-214	CEP170	processed_transcript
ENST00000476722.6	-0.787533	0.0400299	0.157464	SDCCAG8-205	SDCCAG8	protein_coding
ENST00000672578.1	0.526817	0.0268312	0.139916	AKT3-214	AKT3	protein_coding
ENST00000366535.4	-0.612849	1.99072e-07	1.89072e-06	ADSS2-201	ADSS2	protein_coding
ENST00000391839.6	-0.63461	0.0435867	0.162269	COX20-202	COX20	processed_transcript
ENST00000366527.4	1.96304	0.030176	0.144447	HNRNPU-203	HNRNPU	retained_intron
ENST00000475997.6	1.40153	0.0451848	0.164476	HNRNPU-208	HNRNPU	nonsense_mediated_decay
ENST00000649899.1	1.62777	0.0263233	0.139483	HNRNPU-231	HNRNPU	retained_intron
ENST00000640306.1	-1.41814	1.99072e-07	1.89072e-06	HNRNPU-228	HNRNPU	nonsense_mediated_decay
ENST00000640218.2	-0.739929	1.99072e-07	1.89072e-06	HNRNPU-226	HNRNPU	protein_coding
ENST00000440865.2	-1.22748	1.99072e-07	1.89072e-06	HNRNPU-204	HNRNPU	protein_coding
ENST00000638716.1	-1.46815	0.0251942	0.138179	HNRNPU-216	HNRNPU	protein_coding
ENST00000283179.14	-1.29128	1.99072e-07	1.89072e-06	HNRNPU-201	HNRNPU	protein_coding
ENST00000638475.1	-3.44562	1.99072e-07	1.89072e-06	HNRNPU-214	HNRNPU	protein_coding
ENST00000607453.1	0.995902	0.030176	0.144447	AL356512.1-201	AL356512.1	lncRNA
ENST00000630181.2	1.90318	0.0430611	0.161714	SMYD3-218	SMYD3	protein_coding
ENST00000448299.7	-1.15138	0.0175801	0.12745	ZNF669-204	ZNF669	protein_coding
ENST00000340684.10	-1.76451	1.99072e-07	1.89072e-06	ZNF124-201	ZNF124	protein_coding
ENST00000461277.2	1.04701	0.020516	0.132329	ZNF496-202	ZNF496	protein_coding
ENST00000366472.6	-0.837943	1.99072e-07	1.89072e-06	SH3BP5L-201	SH3BP5L	protein_coding
ENST00000463519.5	1.55026	0.0295575	0.142972	ZNF692-206	ZNF692	nonsense_mediated_decay
ENST00000533927.5	1.22633	1.99072e-07	1.89072e-06	ZNF692-227	ZNF692	retained_intron
ENST00000462037.6	1.17456	0.0220274	0.1343	ZNF692-205	ZNF692	retained_intron
ENST00000474351.5	1.07753	0.0451848	0.164476	ZNF692-209	ZNF692	retained_intron
ENST00000497847.1	1.85712	1.99072e-07	1.89072e-06	ZNF692-221	ZNF692	retained_intron
ENST00000329291.6	-1.05171	0.0274097	0.14054	PGBD2-201	PGBD2	protein_coding
ENST00000407983.7	1.09599	0.0430611	0.161714	ACP1-205	ACP1	protein_coding
ENST00000405233.5	1.72266	1.99072e-07	1.89072e-06	ACP1-203	ACP1	protein_coding
ENST00000272065.10	-0.633607	1.99072e-07	1.89072e-06	ACP1-201	ACP1	protein_coding
ENST00000463831.1	1.43627	0.0140549	0.116813	ACP1-210	ACP1	retained_intron
ENST00000281017.8	-0.659535	0.0196586	0.131161	TMEM18-201	TMEM18	protein_coding
ENST00000497508.1	1.34479	0.0462586	0.165778	TMEM18-208	TMEM18	retained_intron
ENST00000252804.9	0.8589	0.0140549	0.116813	PXDN-201	PXDN	protein_coding
ENST00000382125.9	-0.740366	1.99072e-07	1.89072e-06	EIPR1-201	EIPR1	protein_coding
ENST00000324266.10	-0.737979	0.0140549	0.116813	TRAPPC12-201	TRAPPC12	protein_coding
ENST00000497597.5	1.13665	0.030176	0.144447	TRAPPC12-223	TRAPPC12	retained_intron
ENST00000382093.5	0.897712	0.0380877	0.154507	ADI1-202	ADI1	protein_coding
ENST00000315212.4	-1.19453	1.99072e-07	1.89072e-06	RNASEH1-201	RNASEH1	protein_coding
ENST00000438436.3	-1.15085	0.0140549	0.116813	RNASEH1-AS1-202	RNASEH1-AS1	lncRNA
ENST00000656939.1	0.521881	0.0366118	0.152929	AC108488.3-201	AC108488.3	lncRNA
ENST00000403564.5	-1.63918	1.99072e-07	1.89072e-06	RPS7-201	RPS7	protein_coding
ENST00000331129.3	1.57593	0.0187092	0.12963	ID2-202	ID2	protein_coding
ENST00000472142.1	1.65748	0.0257671	0.138805	ID2-204	ID2	retained_intron
ENST00000256707.8	-0.854906	0.0246282	0.137522	KIDINS220-201	KIDINS220	protein_coding
ENST00000486484.5	-0.711925	0.0415689	0.159728	MBOAT2-209	MBOAT2	processed_transcript
ENST00000471687.1	1.40532	0.0306139	0.144805	ASAP2-203	ASAP2	retained_intron
ENST00000360635.7	-0.86641	0.0257671	0.138805	ITGB1BP1-204	ITGB1BP1	protein_coding
ENST00000238091.8	-2.18885	1.99072e-07	1.89072e-06	ITGB1BP1-201	ITGB1BP1	protein_coding
ENST00000488451.5	-1.9163	1.99072e-07	1.89072e-06	ITGB1BP1-216	ITGB1BP1	protein_coding
ENST00000456913.6	-1.71632	0.0140549	0.116813	ITGB1BP1-205	ITGB1BP1	protein_coding
ENST00000238112.8	-0.923441	1.99072e-07	1.89072e-06	CPSF3-201	CPSF3	protein_coding
ENST00000495050.5	1.37999	0.0311202	0.145528	IAH1-211	IAH1	retained_intron
ENST00000649972.1	1.51494	0.0251942	0.138179	ADAM17-214	ADAM17	retained_intron
ENST00000238081.8	-0.692951	1.99072e-07	1.89072e-06	YWHAQ-201	YWHAQ	protein_coding
ENST00000381844.8	-1.22295	0.0175801	0.12745	YWHAQ-202	YWHAQ	protein_coding
ENST00000446619.1	-1.5352	0.0279555	0.14105	YWHAQ-203	YWHAQ	protein_coding
ENST00000263663.10	-0.907837	1.99072e-07	1.89072e-06	TAF1B-201	TAF1B	protein_coding
ENST00000324907.14	-1.28115	1.99072e-07	1.89072e-06	GRHL1-201	GRHL1	protein_coding
ENST00000652660.1	-0.943466	0.0246282	0.137522	RRM2-217	RRM2	retained_intron
ENST00000491447.1	-0.579024	0.0483336	0.168595	RRM2-209	RRM2	retained_intron
ENST00000419810.6	1.70981	0.0285205	0.141989	HPCAL1-203	HPCAL1	nonsense_mediated_decay
ENST00000622018.4	2.02856	0.0335843	0.148795	HPCAL1-208	HPCAL1	protein_coding
ENST00000234111.9	-1.30441	1.99072e-07	1.89072e-06	ODC1-201	ODC1	protein_coding
ENST00000381685.10	-1.09563	1.99072e-07	1.89072e-06	NOL10-202	NOL10	protein_coding
ENST00000381525.8	-1.20781	0.0473935	0.167609	E2F6-202	E2F6	protein_coding
ENST00000396123.2	2.19035	1.99072e-07	1.89072e-06	GREB1-206	GREB1	protein_coding
ENST00000674199.1	-2.62793	1.99072e-07	1.89072e-06	LPIN1-220	LPIN1	protein_coding
ENST00000155926.8	0.820288	1.99072e-07	1.89072e-06	TRIB2-201	TRIB2	protein_coding
ENST00000485694.1	1.7143	0.0140549	0.116813	NBAS-209	NBAS	retained_intron
ENST00000233084.8	-1.04788	1.99072e-07	1.89072e-06	DDX1-201	DDX1	protein_coding
ENST00000677437.1	1.73265	0.0400299	0.157464	DDX1-215	DDX1	nonsense_mediated_decay
ENST00000381323.7	0.763407	0.0227323	0.135362	CYRIA-201	CYRIA	protein_coding
ENST00000406434.5	1.71923	0.0246282	0.137522	CYRIA-202	CYRIA	protein_coding
ENST00000317402.11	-1.62401	0.0161418	0.12404	GEN1-201	GEN1	protein_coding
ENST00000381249.4	-0.528138	0.0175801	0.12745	RDH14-201	RDH14	protein_coding
ENST00000281405.9	-0.754245	0.0285205	0.141989	WDR35-201	WDR35	protein_coding
ENST00000407540.8	-0.640167	0.0380877	0.154507	MATN3-201	MATN3	protein_coding
ENST00000254351.9	-0.772199	1.99072e-07	1.89072e-06	SDC1-201	SDC1	protein_coding
ENST00000272233.6	1.11359	1.99072e-07	1.89072e-06	RHOB-201	RHOB	protein_coding
ENST00000304031.8	0.86828	0.0196586	0.131161	HS1BP3-201	HS1BP3	protein_coding
ENST00000402541.5	-1.3817	1.99072e-07	1.89072e-06	HS1BP3-202	HS1BP3	protein_coding
ENST00000406618.3	-1.29672	0.0213133	0.133545	HS1BP3-203	HS1BP3	protein_coding
ENST00000237822.8	-0.561267	0.0462586	0.165778	LDAH-201	LDAH	protein_coding
ENST00000288548.5	1.11258	0.0425117	0.160793	KLHL29-201	KLHL29	protein_coding
ENST00000446425.2	-0.532316	0.0315705	0.145681	UBXN2A-203	UBXN2A	processed_transcript
ENST00000309033.5	-1.15341	1.99072e-07	1.89072e-06	UBXN2A-201	UBXN2A	protein_coding
ENST00000295148.9	-0.872605	0.020516	0.132329	WDCP-201	WDCP	protein_coding
ENST00000335934.8	-1.21456	0.0295575	0.142972	TP53I3-202	TP53I3	protein_coding
ENST00000473706.5	-1.72268	0.0140549	0.116813	CENPO-206	CENPO	protein_coding
ENST00000380834.7	-0.609322	0.0239729	0.136426	CENPO-202	CENPO	protein_coding
ENST00000498362.1	-1.95839	0.0187092	0.12963	CENPO-209	CENPO	processed_transcript
ENST00000679454.1	-0.512209	0.0295575	0.142972	ADCY3-213	ADCY3	protein_coding
ENST00000264712.8	-0.659029	0.0140549	0.116813	KIF3C-201	KIF3C	protein_coding
ENST00000405914.1	-0.837311	0.032651	0.14739	KIF3C-202	KIF3C	protein_coding
ENST00000495146.5	1.71872	0.0140549	0.116813	RAB10-204	RAB10	retained_intron
ENST00000401533.7	-1.55118	1.99072e-07	1.89072e-06	GAREM2-201	GAREM2	protein_coding
ENST00000494615.1	0.999877	0.0489585	0.169609	HADHB-207	HADHB	processed_transcript
ENST00000260585.12	-1.1141	1.99072e-07	1.89072e-06	SELENOI-201	SELENOI	protein_coding
ENST00000447170.1	-1.91643	0.0285205	0.141989	SELENOI-203	SELENOI	protein_coding
ENST00000475258.5	1.43545	0.029009	0.142375	TMEM214-211	TMEM214	retained_intron
ENST00000460665.1	1.20703	0.0478896	0.168439	TMEM214-208	TMEM214	retained_intron
ENST00000487078.5	1.06144	0.0279555	0.14105	AGBL5-209	AGBL5	nonsense_mediated_decay
ENST00000260643.7	-0.889547	1.99072e-07	1.89072e-06	PREB-201	PREB	protein_coding
ENST00000406567.7	-2.11545	0.0239729	0.136426	PREB-202	PREB	protein_coding
ENST00000310574.8	-0.705699	0.0361231	0.152267	SLC5A6-201	SLC5A6	protein_coding
ENST00000456311.1	1.26677	0.0246282	0.137522	CAD-204	CAD	protein_coding
ENST00000296099.2	1.51958	1.99072e-07	1.89072e-06	UCN-201	UCN	protein_coding
ENST00000426513.6	-1.35079	0.0499887	0.171264	MPV17-211	MPV17	nonsense_mediated_decay
ENST00000621183.4	1.65568	0.0213133	0.133545	MPV17-221	MPV17	retained_intron
ENST00000616707.1	1.45368	0.0161418	0.12404	MPV17-218	MPV17	retained_intron
ENST00000423998.1	-1.07268	0.0405279	0.15816	GTF3C2-204	GTF3C2	protein_coding
ENST00000447070.1	0.945544	1.99072e-07	1.89072e-06	AC074117.1-201	AC074117.1	lncRNA
ENST00000347454.9	-0.749853	0.0187092	0.12963	EIF2B4-201	EIF2B4	protein_coding
ENST00000445933.6	-0.604884	0.0385997	0.155218	EIF2B4-205	EIF2B4	protein_coding
ENST00000475582.5	1.82158	1.99072e-07	1.89072e-06	EIF2B4-208	EIF2B4	retained_intron
ENST00000537606.5	-1.43878	0.0315705	0.145681	SNX17-210	SNX17	protein_coding
ENST00000344034.5	-0.880674	1.99072e-07	1.89072e-06	PPM1G-201	PPM1G	protein_coding
ENST00000233557.7	-0.533018	0.0161418	0.12404	NRBP1-201	NRBP1	protein_coding
ENST00000460499.5	1.4916	0.0268312	0.139916	NRBP1-206	NRBP1	retained_intron
ENST00000674932.1	2.08964	0.020516	0.132329	IFT172-222	IFT172	nonsense_mediated_decay
ENST00000674824.1	1.69512	0.0321428	0.146651	IFT172-221	IFT172	nonsense_mediated_decay
ENST00000420854.1	1.06606	0.0425117	0.160793	IFT172-204	IFT172	nonsense_mediated_decay
ENST00000675826.1	1.95916	0.0140549	0.116813	IFT172-229	IFT172	retained_intron
ENST00000264717.7	1.86989	1.99072e-07	1.89072e-06	GCKR-201	GCKR	protein_coding
ENST00000488055.1	1.62941	0.0499887	0.171264	ZNF512-206	ZNF512	retained_intron
ENST00000337768.10	-0.654575	0.0279555	0.14105	SUPT7L-201	SUPT7L	protein_coding
ENST00000406540.5	1.14314	0.020516	0.132329	SUPT7L-204	SUPT7L	protein_coding
ENST00000379666.7	0.699828	0.0227323	0.135362	MRPL33-202	MRPL33	protein_coding
ENST00000302188.8	-0.941049	0.0430611	0.161714	RBKS-201	RBKS	protein_coding
ENST00000264716.9	0.780347	1.99072e-07	1.89072e-06	FOSL2-201	FOSL2	protein_coding
ENST00000436647.1	3.36346	0.044154	0.163028	FOSL2-203	FOSL2	protein_coding
ENST00000464273.1	1.34271	0.0366118	0.152929	PPP1CB-209	PPP1CB	retained_intron
ENST00000306108.10	-0.681626	0.0196586	0.131161	TRMT61B-201	TRMT61B	protein_coding
ENST00000407426.8	-0.846013	1.99072e-07	1.89072e-06	WDR43-202	WDR43	protein_coding
ENST00000320081.10	0.769678	1.99072e-07	1.89072e-06	CLIP4-201	CLIP4	protein_coding
ENST00000379519.7	1.34573	0.0268312	0.139916	YPEL5-202	YPEL5	protein_coding
ENST00000322054.10	-1.03522	0.0187092	0.12963	EHD3-201	EHD3	protein_coding
ENST00000379416.4	-0.808302	0.0400299	0.157464	XDH-201	XDH	protein_coding
ENST00000404530.6	-0.815291	1.99072e-07	1.89072e-06	MEMO1-203	MEMO1	protein_coding
ENST00000426310.6	-1.50643	0.0239729	0.136426	MEMO1-207	MEMO1	protein_coding
ENST00000449777.5	-0.944235	0.0425117	0.160793	SLC30A6-207	SLC30A6	nonsense_mediated_decay
ENST00000282587.9	-1.51731	0.0315705	0.145681	SLC30A6-201	SLC30A6	protein_coding
ENST00000610331.1	1.52897	1.99072e-07	1.89072e-06	AL133243.2-201	AL133243.2	lncRNA
ENST00000418533.6	2.04324	0.0395517	0.156774	LTBP1-207	LTBP1	protein_coding
ENST00000238823.13	-1.08821	1.99072e-07	1.89072e-06	FAM98A-201	FAM98A	protein_coding
ENST00000474985.5	1.11016	0.029009	0.142375	FAM98A-205	FAM98A	retained_intron
ENST00000475815.5	1.86815	1.99072e-07	1.89072e-06	FEZ2-212	FEZ2	retained_intron
ENST00000395127.6	-2.64033	0.0213133	0.133545	EIF2AK2-202	EIF2AK2	protein_coding
ENST00000405334.5	-1.55003	0.0425117	0.160793	EIF2AK2-203	EIF2AK2	protein_coding
ENST00000402297.6	-0.531373	0.029009	0.142375	CEBPZOS-204	CEBPZOS	protein_coding
ENST00000234170.10	-0.605217	1.99072e-07	1.89072e-06	CEBPZ-201	CEBPZ	protein_coding
ENST00000443187.1	-1.26865	0.0311202	0.145528	PRKD3-203	PRKD3	protein_coding
ENST00000457889.1	1.1653	1.99072e-07	1.89072e-06	CDC42EP3-204	CDC42EP3	protein_coding
ENST00000354545.8	-1.47734	0.0274097	0.14054	RMDN2-202	RMDN2	protein_coding
ENST00000610745.5	-0.609407	1.99072e-07	1.89072e-06	CYP1B1-205	CYP1B1	protein_coding
ENST00000313117.11	-1.37607	1.99072e-07	1.89072e-06	SRSF7-201	SRSF7	protein_coding
ENST00000452806.5	-1.41154	0.0220274	0.1343	SRSF7-210	SRSF7	protein_coding
ENST00000409276.5	-1.13374	0.0187092	0.12963	SRSF7-202	SRSF7	protein_coding
ENST00000281950.8	-0.574586	0.0213133	0.133545	GEMIN6-201	GEMIN6	protein_coding
ENST00000457308.6	-1.10683	1.99072e-07	1.89072e-06	DHX57-203	DHX57	protein_coding
ENST00000594472.1	1.00572	0.0405279	0.15816	SOS1-IT1-202	SOS1-IT1	lncRNA
ENST00000263881.8	-1.1341	0.0257671	0.138805	MAP4K3-201	MAP4K3	protein_coding
ENST00000341681.9	1.71739	0.020516	0.132329	MAP4K3-202	MAP4K3	protein_coding
ENST00000667600.1	1.21301	0.029009	0.142375	MAP4K3-DT-217	MAP4K3-DT	lncRNA
ENST00000671403.1	1.09429	0.0263233	0.139483	MAP4K3-DT-220	MAP4K3-DT	lncRNA
ENST00000445520.6	-1.02613	1.99072e-07	1.89072e-06	MAP4K3-DT-208	MAP4K3-DT	lncRNA
ENST00000281961.3	2.03763	1.99072e-07	1.89072e-06	TMEM178A-201	TMEM178A	protein_coding
ENST00000460072.5	1.24448	0.0274097	0.14054	THUMPD2-203	THUMPD2	retained_intron
ENST00000505747.6	-1.03408	0.046817	0.16665	THUMPD2-204	THUMPD2	protein_coding
ENST00000406785.6	0.838031	1.99072e-07	1.89072e-06	SLC8A1-207	SLC8A1	protein_coding
ENST00000318522.10	-0.536445	1.99072e-07	1.89072e-06	EML4-201	EML4	protein_coding
ENST00000407270.7	-0.877734	1.99072e-07	1.89072e-06	MTA3-205	MTA3	protein_coding
ENST00000405975.7	-0.614072	0.0356079	0.151494	THADA-207	THADA	protein_coding
ENST00000260665.12	-0.524612	1.99072e-07	1.89072e-06	LRPPRC-201	LRPPRC	protein_coding
ENST00000282412.9	-0.593569	0.0451848	0.164476	PPM1B-201	PPM1B	protein_coding
ENST00000378494.8	-0.875337	0.0239729	0.136426	CAMKMT-201	CAMKMT	protein_coding
ENST00000263736.5	-1.21734	1.99072e-07	1.89072e-06	SRBD1-201	SRBD1	protein_coding
ENST00000306156.8	0.61498	0.0187092	0.12963	PRKCE-201	PRKCE	protein_coding
ENST00000263734.5	1.31363	1.99072e-07	1.89072e-06	EPAS1-201	EPAS1	protein_coding
ENST00000483692.1	1.65551	0.0447063	0.164006	EPAS1-210	EPAS1	retained_intron
ENST00000466465.5	3.42849	1.99072e-07	1.89072e-06	EPAS1-206	EPAS1	retained_intron
ENST00000465318.5	1.73868	1.99072e-07	1.89072e-06	EPAS1-205	EPAS1	retained_intron
ENST00000505245.6	-0.98554	0.0340461	0.149301	ATP6V1E2-202	ATP6V1E2	processed_transcript
ENST00000473428.1	-2.30688	1.99072e-07	1.89072e-06	RHOQ-204	RHOQ	nonsense_mediated_decay
ENST00000494370.1	0.753147	0.034556	0.150043	RHOQ-208	RHOQ	retained_intron
ENST00000495933.1	0.983669	0.0400299	0.157464	PIGF-207	PIGF	processed_transcript
ENST00000429761.1	1.06442	0.0405279	0.15816	AC016722.2-201	AC016722.2	lncRNA
ENST00000409207.5	-1.74255	0.0239729	0.136426	MCFD2-204	MCFD2	protein_coding
ENST00000484061.5	2.29646	0.0220274	0.1343	TTC7A-209	TTC7A	retained_intron
ENST00000652568.1	2.37454	0.0375741	0.153915	TTC7A-216	TTC7A	processed_transcript
ENST00000460218.5	1.73954	1.99072e-07	1.89072e-06	CALM2-205	CALM2	retained_intron
ENST00000263735.9	-0.869966	0.0410668	0.158967	EPCAM-201	EPCAM	protein_coding
ENST00000233146.7	-1.31208	1.99072e-07	1.89072e-06	MSH2-201	MSH2	protein_coding
ENST00000234420.11	-0.980391	1.99072e-07	1.89072e-06	MSH6-201	MSH6	protein_coding
ENST00000294952.13	-1.24804	0.0140549	0.116813	PPP1R21-202	PPP1R21	protein_coding
ENST00000295304.5	-1.84391	1.99072e-07	1.89072e-06	CHAC2-201	CHAC2	protein_coding
ENST00000394705.3	-1.34088	0.0340461	0.149301	GPR75-201	GPR75	protein_coding
ENST00000404125.6	-1.05305	1.99072e-07	1.89072e-06	PSME4-202	PSME4	protein_coding
ENST00000488687.5	0.854662	0.0274097	0.14054	PSME4-209	PSME4	retained_intron
ENST00000607452.6	1.56292	1.99072e-07	1.89072e-06	ACYP2-209	ACYP2	protein_coding
ENST00000467371.1	1.22345	1.99072e-07	1.89072e-06	SPTBN1-204	SPTBN1	retained_intron
ENST00000485749.1	1.40571	0.030176	0.144447	RTN4-213	RTN4	retained_intron
ENST00000449323.5	0.624356	0.0410668	0.158967	RPS27A-204	RPS27A	protein_coding
ENST00000404735.1	-0.57333	1.99072e-07	1.89072e-06	RPS27A-203	RPS27A	protein_coding
ENST00000478196.6	1.11007	0.0350706	0.150689	RPS27A-208	RPS27A	retained_intron
ENST00000495843.1	1.85329	1.99072e-07	1.89072e-06	RPS27A-210	RPS27A	retained_intron
ENST00000642890.1	-1.3567	0.0489585	0.169609	CCDC88A-221	CCDC88A	nonsense_mediated_decay
ENST00000616407.2	-0.754708	0.0315705	0.145681	PPP4R3B-206	PPP4R3B	protein_coding
ENST00000447944.7	-1.17482	0.0161418	0.12404	PNPT1-205	PNPT1	protein_coding
ENST00000415374.5	-0.668509	0.0340461	0.149301	PNPT1-202	PNPT1	nonsense_mediated_decay
ENST00000355426.8	0.72235	0.0246282	0.137522	EFEMP1-201	EFEMP1	protein_coding
ENST00000340157.9	-0.577266	0.0315705	0.145681	VRK2-201	VRK2	protein_coding
ENST00000233741.9	-1.56018	0.0161418	0.12404	FANCL-201	FANCL	protein_coding
ENST00000402135.7	-1.19557	0.0340461	0.149301	FANCL-202	FANCL	protein_coding
ENST00000427708.6	-1.18244	0.0306139	0.144805	FANCL-206	FANCL	protein_coding
ENST00000420918.3	-0.533141	0.0233749	0.136264	AC016747.1-201	AC016747.1	lncRNA
ENST00000426997.5	-0.518223	0.0447063	0.164006	C2orf74-202	C2orf74	protein_coding
ENST00000357022.6	2.07976	1.99072e-07	1.89072e-06	AHSA2P-201	AHSA2P	processed_transcript
ENST00000642732.1	1.9512	0.0140549	0.116813	AHSA2P-213	AHSA2P	processed_transcript
ENST00000643913.1	2.15133	0.0187092	0.12963	AHSA2P-214	AHSA2P	retained_intron
ENST00000471542.5	2.36447	1.99072e-07	1.89072e-06	AHSA2P-205	AHSA2P	retained_intron
ENST00000678113.1	1.09745	0.0274097	0.14054	XPO1-245	XPO1	retained_intron
ENST00000678263.1	2.82784	0.0315705	0.145681	XPO1-248	XPO1	nonsense_mediated_decay
ENST00000676667.1	1.90628	0.0391139	0.156272	XPO1-220	XPO1	protein_coding
ENST00000401558.7	-0.737237	1.99072e-07	1.89072e-06	XPO1-201	XPO1	protein_coding
ENST00000676789.1	-2.85571	0.0350706	0.150689	XPO1-224	XPO1	protein_coding
ENST00000420673.6	0.985921	0.0279555	0.14105	XPO1-204	XPO1	processed_transcript
ENST00000394440.8	-0.647782	1.99072e-07	1.89072e-06	CCT4-201	CCT4	protein_coding
ENST00000301998.5	-0.74894	1.99072e-07	1.89072e-06	B3GNT2-201	B3GNT2	protein_coding
ENST00000233114.13	-0.563326	1.99072e-07	1.89072e-06	MDH1-201	MDH1	protein_coding
ENST00000475550.5	1.23989	0.0161418	0.12404	UGP2-211	UGP2	retained_intron
ENST00000238875.10	-1.13852	0.0187092	0.12963	LGALSL-201	LGALSL	protein_coding
ENST00000313349.3	1.11709	1.99072e-07	1.89072e-06	SERTAD2-201	SERTAD2	protein_coding
ENST00000409784.8	-0.975303	1.99072e-07	1.89072e-06	RAB1A-203	RAB1A	protein_coding
ENST00000398529.7	1.00602	0.0385997	0.155218	RAB1A-201	RAB1A	protein_coding
ENST00000476840.5	-0.890593	0.0175801	0.12745	ACTR2-204	ACTR2	nonsense_mediated_decay
ENST00000260641.10	-0.735473	1.99072e-07	1.89072e-06	ACTR2-201	ACTR2	protein_coding
ENST00000488550.5	0.908482	0.0483336	0.168595	MEIS1-209	MEIS1	protein_coding
ENST00000355848.7	-0.986125	0.0251942	0.138179	C1D-201	C1D	protein_coding
ENST00000492039.6	-1.17133	0.0391139	0.156272	WDR92-206	WDR92	processed_transcript
ENST00000295121.11	-1.05646	1.99072e-07	1.89072e-06	WDR92-201	WDR92	protein_coding
ENST00000263657.7	-1.06468	1.99072e-07	1.89072e-06	PNO1-201	PNO1	protein_coding
ENST00000263655.4	-0.667431	1.99072e-07	1.89072e-06	CNRIP1-201	CNRIP1	protein_coding
ENST00000234313.8	1.40572	1.99072e-07	1.89072e-06	PLEK-201	PLEK	protein_coding
ENST00000361060.5	1.12224	1.99072e-07	1.89072e-06	GFPT1-202	GFPT1	protein_coding
ENST00000606389.7	-0.585706	1.99072e-07	1.89072e-06	AAK1-211	AAK1	protein_coding
ENST00000477632.5	1.38658	0.020516	0.132329	ANXA4-209	ANXA4	retained_intron
ENST00000471395.1	1.68346	0.0306139	0.144805	ANXA4-207	ANXA4	retained_intron
ENST00000540449.5	1.497	1.99072e-07	1.89072e-06	MXD1-206	MXD1	protein_coding
ENST00000264444.7	2.34206	0.0175801	0.12745	MXD1-201	MXD1	protein_coding
ENST00000433529.7	-1.39298	0.0285205	0.141989	TIA1-205	TIA1	protein_coding
ENST00000272348.7	-0.574046	1.99072e-07	1.89072e-06	SNRPG-201	SNRPG	protein_coding
ENST00000037869.7	-0.876774	1.99072e-07	1.89072e-06	FAM136A-201	FAM136A	protein_coding
ENST00000422761.1	-1.05113	0.0187092	0.12963	ATP6V1B1-AS1-201	ATP6V1B1-AS1	lncRNA
ENST00000272438.9	-1.78798	1.99072e-07	1.89072e-06	TEX261-201	TEX261	protein_coding
ENST00000455662.6	-1.94344	1.99072e-07	1.89072e-06	NAGK-208	NAGK	protein_coding
ENST00000475709.5	1.89308	0.0175801	0.12745	NAGK-213	NAGK	retained_intron
ENST00000489309.5	2.62989	1.99072e-07	1.89072e-06	NAGK-218	NAGK	retained_intron
ENST00000244217.6	1.10948	0.0239729	0.136426	MCEE-201	MCEE	protein_coding
ENST00000494660.6	1.06961	0.0268312	0.139916	MCEE-205	MCEE	protein_coding
ENST00000244230.7	-0.637428	1.99072e-07	1.89072e-06	MPHOSPH10-201	MPHOSPH10	protein_coding
ENST00000483421.7	1.61057	0.0251942	0.138179	ZNF638-217	ZNF638	retained_intron
ENST00000272427.11	-0.634919	1.99072e-07	1.89072e-06	EXOC6B-201	EXOC6B	protein_coding
ENST00000410104.1	0.878251	0.0315705	0.145681	EXOC6B-202	EXOC6B	protein_coding
ENST00000234454.6	-1.09616	1.99072e-07	1.89072e-06	SPR-201	SPR	protein_coding
ENST00000272433.7	-1.52705	0.0175801	0.12745	SFXN5-201	SFXN5	protein_coding
ENST00000472259.5	-0.8788	0.0489585	0.169609	SFXN5-210	SFXN5	processed_transcript
ENST00000486777.7	-0.564474	0.0321428	0.146651	RAB11FIP5-205	RAB11FIP5	protein_coding
ENST00000258098.6	0.520459	0.0420741	0.160638	RAB11FIP5-201	RAB11FIP5	protein_coding
ENST00000608612.1	1.20552	0.0366118	0.152929	AC010913.1-201	AC010913.1	lncRNA
ENST00000258083.3	-0.780072	1.99072e-07	1.89072e-06	PRADC1-201	PRADC1	protein_coding
ENST00000484298.5	-0.871386	0.0220274	0.1343	ALMS1-204	ALMS1	protein_coding
ENST00000613296.6	-2.09581	0.0495077	0.170606	ALMS1-206	ALMS1	protein_coding
ENST00000272424.11	-0.699591	0.0196586	0.131161	TPRKB-201	TPRKB	protein_coding
ENST00000443070.5	2.13539	0.0370922	0.153468	DUSP11-202	DUSP11	protein_coding
ENST00000409707.5	-0.534989	0.0196586	0.131161	STAMBP-204	STAMBP	protein_coding
ENST00000629438.2	-0.883402	1.99072e-07	1.89072e-06	DGUOK-208	DGUOK	protein_coding
ENST00000462685.1	-0.896116	0.044154	0.163028	DGUOK-205	DGUOK	processed_transcript
ENST00000327428.10	-0.503625	1.99072e-07	1.89072e-06	BOLA3-202	BOLA3	protein_coding
ENST00000396049.5	-0.538223	1.99072e-07	1.89072e-06	MOB1A-201	MOB1A	protein_coding
ENST00000470592.5	1.15607	1.99072e-07	1.89072e-06	MTHFD2-205	MTHFD2	nonsense_mediated_decay
ENST00000489041.2	1.13331	1.99072e-07	1.89072e-06	MTHFD2-208	MTHFD2	nonsense_mediated_decay
ENST00000477455.5	1.87724	0.0268312	0.139916	MTHFD2-206	MTHFD2	processed_transcript
ENST00000488086.1	1.65881	0.0420741	0.160638	MTHFD2-207	MTHFD2	retained_intron
ENST00000462026.2	0.650873	0.020516	0.132329	MTHFD2-204	MTHFD2	protein_coding
ENST00000678623.1	0.931447	1.99072e-07	1.89072e-06	MTHFD2-216	MTHFD2	protein_coding
ENST00000394003.7	-1.31803	0.0435867	0.162269	DCTN1-202	DCTN1	protein_coding
ENST00000409240.5	-0.787506	1.99072e-07	1.89072e-06	DCTN1-203	DCTN1	protein_coding
ENST00000466110.5	1.22442	0.0140549	0.116813	DCTN1-218	DCTN1	retained_intron
ENST00000465134.5	1.71453	0.0187092	0.12963	WDR54-204	WDR54	retained_intron
ENST00000468778.5	1.50382	0.0380877	0.154507	WDR54-205	WDR54	retained_intron
ENST00000482605.1	-0.920927	0.0366118	0.152929	WDR54-210	WDR54	retained_intron
ENST00000272430.10	-1.04837	1.99072e-07	1.89072e-06	RTKN-202	RTKN	protein_coding
ENST00000484453.1	-0.900519	0.020516	0.132329	RTKN-209	RTKN	processed_transcript
ENST00000393972.7	0.907007	0.0311202	0.145528	WBP1-202	WBP1	protein_coding
ENST00000484744.5	2.58671	1.99072e-07	1.89072e-06	WBP1-211	WBP1	retained_intron
ENST00000428943.1	2.85518	1.99072e-07	1.89072e-06	WBP1-204	WBP1	protein_coding
ENST00000490120.1	2.02654	1.99072e-07	1.89072e-06	WBP1-212	WBP1	retained_intron
ENST00000479098.1	0.779159	0.0335843	0.148795	LBX2-204	LBX2	processed_transcript
ENST00000606287.1	0.913523	0.0483336	0.168595	AC005041.3-201	AC005041.3	lncRNA
ENST00000603175.1	0.753238	0.0274097	0.14054	LBX2-AS1-202	LBX2-AS1	lncRNA
ENST00000233630.11	0.957461	0.0251942	0.138179	PCGF1-201	PCGF1	protein_coding
ENST00000425118.5	1.09204	0.0375741	0.153915	AUP1-202	AUP1	nonsense_mediated_decay
ENST00000463900.5	1.30535	0.0239729	0.136426	AUP1-204	AUP1	retained_intron
ENST00000671357.1	-1.21732	1.99072e-07	1.89072e-06	AC007387.1-201	AC007387.1	lncRNA
ENST00000290573.7	2.23681	1.99072e-07	1.89072e-06	HK2-201	HK2	protein_coding
ENST00000410113.5	-2.95886	0.020516	0.132329	EVA1A-205	EVA1A	protein_coding
ENST00000409374.5	-0.777029	1.99072e-07	1.89072e-06	MRPL19-203	MRPL19	protein_coding
ENST00000393868.7	-0.624207	1.99072e-07	1.89072e-06	SUCLG1-201	SUCLG1	protein_coding
ENST00000479944.5	-0.900112	1.99072e-07	1.89072e-06	TRABD2A-207	TRABD2A	processed_transcript
ENST00000495990.5	-1.18876	1.99072e-07	1.89072e-06	TRABD2A-209	TRABD2A	retained_intron
ENST00000409133.1	-1.03577	1.99072e-07	1.89072e-06	TRABD2A-202	TRABD2A	protein_coding
ENST00000444342.2	1.65776	1.99072e-07	1.89072e-06	TGOLN2-206	TGOLN2	protein_coding
ENST00000469221.5	1.94402	1.99072e-07	1.89072e-06	MAT2A-204	MAT2A	retained_intron
ENST00000481412.5	1.57044	1.99072e-07	1.89072e-06	MAT2A-205	MAT2A	retained_intron
ENST00000409017.1	1.0201	1.99072e-07	1.89072e-06	MAT2A-202	MAT2A	protein_coding
ENST00000490878.1	1.60554	0.0175801	0.12745	MAT2A-206	MAT2A	processed_transcript
ENST00000233838.9	0.62597	1.99072e-07	1.89072e-06	GGCX-201	GGCX	protein_coding
ENST00000263864.10	-0.547212	0.0187092	0.12963	VAMP8-201	VAMP8	protein_coding
ENST00000443647.5	0.762671	0.0375741	0.153915	RNF181-204	RNF181	nonsense_mediated_decay
ENST00000409470.5	-0.619602	0.0380877	0.154507	USP39-203	USP39	protein_coding
ENST00000323701.11	-1.03771	1.99072e-07	1.89072e-06	USP39-201	USP39	protein_coding
ENST00000465514.1	-1.17837	0.0366118	0.152929	USP39-212	USP39	processed_transcript
ENST00000409734.3	0.745455	0.0213133	0.133545	C2orf68-202	C2orf68	protein_coding
ENST00000306279.4	-2.28206	1.99072e-07	1.89072e-06	ATOH8-201	ATOH8	protein_coding
ENST00000463422.5	-1.03654	0.0233749	0.136264	ATOH8-202	ATOH8	processed_transcript
ENST00000489682.1	-1.83988	0.0391139	0.156272	ATOH8-205	ATOH8	processed_transcript
ENST00000263857.11	-1.15672	1.99072e-07	1.89072e-06	POLR1A-201	POLR1A	protein_coding
ENST00000409681.1	-1.04188	0.0175801	0.12745	POLR1A-203	POLR1A	protein_coding
ENST00000464541.5	1.40078	0.0187092	0.12963	PTCD3-205	PTCD3	retained_intron
ENST00000476215.5	1.15196	0.0233749	0.136264	PTCD3-211	PTCD3	retained_intron
ENST00000467273.5	1.2335	0.0415689	0.159728	PTCD3-207	PTCD3	retained_intron
ENST00000449247.6	-0.683604	1.99072e-07	1.89072e-06	IMMT-207	IMMT	protein_coding
ENST00000605125.5	-2.45839	0.0239729	0.136426	MRPL35-204	MRPL35	protein_coding
ENST00000337109.9	-0.973451	1.99072e-07	1.89072e-06	MRPL35-202	MRPL35	protein_coding
ENST00000409180.1	-1.51072	1.99072e-07	1.89072e-06	MRPL35-203	MRPL35	protein_coding
ENST00000441719.5	1.19	0.0175801	0.12745	KDM3A-205	KDM3A	nonsense_mediated_decay
ENST00000491383.5	1.58881	0.0285205	0.141989	KDM3A-214	KDM3A	retained_intron
ENST00000263856.9	-0.793687	1.99072e-07	1.89072e-06	CHMP3-201	CHMP3	protein_coding
ENST00000648819.1	1.06284	1.99072e-07	1.89072e-06	ANAPC1P2-202	ANAPC1P2	lncRNA
ENST00000331944.10	0.817854	0.0227323	0.135362	CYTOR-201	CYTOR	lncRNA
ENST00000347055.4	-0.876015	0.0196586	0.131161	KRCC1-201	KRCC1	protein_coding
ENST00000636531.1	0.740858	1.99072e-07	1.89072e-06	LSP1P5-202	LSP1P5	processed_transcript
ENST00000636560.1	-0.944078	0.0340461	0.149301	LSP1P5-203	LSP1P5	processed_transcript
ENST00000608531.1	-0.919612	0.0380877	0.154507	LSP1P4-205	LSP1P4	processed_transcript
ENST00000482821.5	0.701304	0.0425117	0.160793	MRPS5-208	MRPS5	retained_intron
ENST00000461916.5	2.05567	0.0187092	0.12963	MRPS5-203	MRPS5	retained_intron
ENST00000475895.5	0.863186	0.0220274	0.1343	MRPS5-206	MRPS5	retained_intron
ENST00000360990.7	-1.3101	1.99072e-07	1.89072e-06	KCNIP3-202	KCNIP3	protein_coding
ENST00000468529.1	-0.989702	1.99072e-07	1.89072e-06	KCNIP3-205	KCNIP3	protein_coding
ENST00000337288.10	-1.45075	1.99072e-07	1.89072e-06	STARD7-201	STARD7	protein_coding
ENST00000258439.8	-1.07576	1.99072e-07	1.89072e-06	TMEM127-201	TMEM127	protein_coding
ENST00000432959.1	-1.14315	1.99072e-07	1.89072e-06	TMEM127-202	TMEM127	protein_coding
ENST00000488633.2	-0.556921	1.99072e-07	1.89072e-06	CIAO1-203	CIAO1	protein_coding
ENST00000480242.1	0.821178	0.0331467	0.148309	SNRNP200-203	SNRNP200	retained_intron
ENST00000240423.9	-1.17542	0.0161418	0.12404	NCAPH-201	NCAPH	protein_coding
ENST00000427946.5	-1.06553	0.0239729	0.136426	NCAPH-202	NCAPH	protein_coding
ENST00000435975.5	-0.974874	1.99072e-07	1.89072e-06	NCAPH-204	NCAPH	protein_coding
ENST00000456906.5	-1.60856	1.99072e-07	1.89072e-06	NCAPH-206	NCAPH	protein_coding
ENST00000487070.5	1.59148	0.0405279	0.15816	KANSL3-217	KANSL3	processed_transcript
ENST00000670907.1	-1.72921	0.029009	0.142375	KANSL3-221	KANSL3	nonsense_mediated_decay
ENST00000476534.1	1.44038	0.0175801	0.12745	KANSL3-214	KANSL3	retained_intron
ENST00000425656.5	1.67471	0.0295575	0.142972	KANSL3-205	KANSL3	nonsense_mediated_decay
ENST00000465224.5	-1.09827	0.0257671	0.138805	CNNM3-203	CNNM3	retained_intron
ENST00000443120.5	0.91585	0.0462586	0.165778	ANKRD39-202	ANKRD39	nonsense_mediated_decay
ENST00000449330.1	1.33546	0.0233749	0.136264	SEMA4C-203	SEMA4C	protein_coding
ENST00000289228.7	0.596861	1.99072e-07	1.89072e-06	ACTR1B-201	ACTR1B	protein_coding
ENST00000460427.2	1.52979	0.0279555	0.14105	ACTR1B-203	ACTR1B	retained_intron
ENST00000393487.6	1.29088	0.0405279	0.15816	MGAT4A-202	MGAT4A	protein_coding
ENST00000464685.1	1.8429	1.99072e-07	1.89072e-06	MITD1-206	MITD1	retained_intron
ENST00000409107.1	1.01472	0.0295575	0.142972	MITD1-202	MITD1	protein_coding
ENST00000338148.8	-0.817017	1.99072e-07	1.89072e-06	MRPL30-201	MRPL30	protein_coding
ENST00000264255.8	-1.5215	1.99072e-07	1.89072e-06	TXNDC9-201	TXNDC9	protein_coding
ENST00000434323.5	-1.23931	0.0340461	0.149301	TXNDC9-205	TXNDC9	protein_coding
ENST00000617677.1	-0.79901	0.0274097	0.14054	EIF5B-205	EIF5B	protein_coding
ENST00000289371.11	-1.1388	1.99072e-07	1.89072e-06	EIF5B-201	EIF5B	protein_coding
ENST00000264249.8	-1.25629	1.99072e-07	1.89072e-06	CHST10-201	CHST10	protein_coding
ENST00000264254.11	-0.792962	1.99072e-07	1.89072e-06	PDCL3-201	PDCL3	protein_coding
ENST00000409733.5	1.40407	1.99072e-07	1.89072e-06	RPL31-208	RPL31	protein_coding
ENST00000409711.1	1.80753	1.99072e-07	1.89072e-06	RPL31-207	RPL31	protein_coding
ENST00000409318.2	1.29586	1.99072e-07	1.89072e-06	TBC1D8-202	TBC1D8	protein_coding
ENST00000376840.8	1.0258	0.0140549	0.116813	TBC1D8-201	TBC1D8	protein_coding
ENST00000494011.1	1.26649	1.99072e-07	1.89072e-06	TBC1D8-210	TBC1D8	retained_intron
ENST00000473937.5	1.48728	0.020516	0.132329	TBC1D8-205	TBC1D8	retained_intron
ENST00000289382.8	-0.550631	1.99072e-07	1.89072e-06	CNOT11-201	CNOT11	protein_coding
ENST00000485752.1	1.45928	0.0425117	0.160793	RNF149-205	RNF149	processed_transcript
ENST00000463726.1	1.64036	1.99072e-07	1.89072e-06	RNF149-203	RNF149	retained_intron
ENST00000478404.1	2.27809	1.99072e-07	1.89072e-06	RNF149-204	RNF149	retained_intron
ENST00000324768.6	0.8455	0.0451848	0.164476	CREG2-201	CREG2	protein_coding
ENST00000495455.5	-1.03019	0.0175801	0.12745	CREG2-203	CREG2	processed_transcript
ENST00000486966.1	-1.20438	0.0366118	0.152929	CREG2-202	CREG2	processed_transcript
ENST00000428343.6	1.67866	0.0140549	0.116813	RFX8-201	RFX8	protein_coding
ENST00000324219.8	-1.25808	0.0227323	0.135362	MAP4K4-202	MAP4K4	protein_coding
ENST00000425019.5	-0.673934	0.0239729	0.136426	MAP4K4-210	MAP4K4	protein_coding
ENST00000634702.1	-0.857188	1.99072e-07	1.89072e-06	MAP4K4-221	MAP4K4	protein_coding
ENST00000302217.9	1.44259	1.99072e-07	1.89072e-06	MAP4K4-201	MAP4K4	protein_coding
ENST00000627726.2	-2.57702	1.99072e-07	1.89072e-06	MAP4K4-220	MAP4K4	protein_coding
ENST00000477711.1	0.962409	0.029009	0.142375	MAP4K4-214	MAP4K4	retained_intron
ENST00000491743.1	1.44344	0.0279555	0.14105	MAP4K4-216	MAP4K4	retained_intron
ENST00000627215.1	1.68041	0.0213133	0.133545	LINC01127-202	LINC01127	lncRNA
ENST00000393414.6	0.973815	1.99072e-07	1.89072e-06	IL1R2-202	IL1R2	protein_coding
ENST00000409329.5	-1.09255	0.0196586	0.131161	IL1R1-202	IL1R1	protein_coding
ENST00000410023.6	-0.515957	1.99072e-07	1.89072e-06	IL1R1-205	IL1R1	protein_coding
ENST00000677287.1	-1.71506	0.0385997	0.155218	IL18R1-205	IL18R1	nonsense_mediated_decay
ENST00000258436.10	-0.81924	0.0161418	0.12404	MFSD9-201	MFSD9	protein_coding
ENST00000438943.5	-1.13709	0.046817	0.16665	MFSD9-206	MFSD9	nonsense_mediated_decay
ENST00000258455.8	-0.808977	1.99072e-07	1.89072e-06	MRPS9-201	MRPS9	protein_coding
ENST00000322142.13	-1.61376	1.99072e-07	1.89072e-06	FHL2-201	FHL2	protein_coding
ENST00000530340.6	-1.56383	1.99072e-07	1.89072e-06	FHL2-211	FHL2	protein_coding
ENST00000393353.7	1.11552	1.99072e-07	1.89072e-06	FHL2-205	FHL2	protein_coding
ENST00000473338.1	1.89029	0.0220274	0.1343	UXS1-210	UXS1	retained_intron
ENST00000495441.1	3.29339	1.99072e-07	1.89072e-06	SULT1C2-209	SULT1C2	retained_intron
ENST00000482325.5	2.03688	0.0356079	0.151494	GCC2-211	GCC2	nonsense_mediated_decay
ENST00000338045.7	1.10247	0.0395517	0.156774	LIMS1-202	LIMS1	protein_coding
ENST00000434274.2	1.14467	0.0457108	0.165205	LIMS1-209	LIMS1	protein_coding
ENST00000283195.11	-0.811917	1.99072e-07	1.89072e-06	RANBP2-201	RANBP2	protein_coding
ENST00000295124.9	-1.14447	0.0268312	0.139916	CCDC138-201	CCDC138	protein_coding
ENST00000397712.7	-0.593172	0.020516	0.132329	SEPTIN10-202	SEPTIN10	protein_coding
ENST00000415095.5	-1.2063	1.99072e-07	1.89072e-06	SEPTIN10-205	SEPTIN10	protein_coding
ENST00000493394.1	0.800395	0.044154	0.163028	RGPD5-211	RGPD5	retained_intron
ENST00000477523.1	1.88287	1.99072e-07	1.89072e-06	RGPD5-209	RGPD5	retained_intron
ENST00000631420.1	1.30926	0.0400299	0.157464	LIMS3-206	LIMS3	nonsense_mediated_decay
ENST00000638162.1	2.16781	0.0140549	0.116813	AC013271.1-202	AC013271.1	nonsense_mediated_decay
ENST00000419296.1	0.970727	0.0473935	0.167609	LINC01123-202	LINC01123	lncRNA
ENST00000272462.3	-1.82438	1.99072e-07	1.89072e-06	MALL-201	MALL	protein_coding
ENST00000427178.1	-1.83467	0.0187092	0.12963	MALL-203	MALL	protein_coding
ENST00000465029.5	1.16255	0.0187092	0.12963	BUB1-206	BUB1	retained_intron
ENST00000653568.1	-0.904008	0.0499887	0.171264	MIR4435-2HG-228	MIR4435-2HG	lncRNA
ENST00000409569.2	0.914287	0.0233749	0.136264	MIR4435-2HG-203	MIR4435-2HG	lncRNA
ENST00000603827.1	1.41554	0.0425117	0.160793	MIR4435-2HG-217	MIR4435-2HG	lncRNA
ENST00000622612.4	2.14453	0.0395517	0.156774	BCL2L11-223	BCL2L11	protein_coding
ENST00000341068.8	-0.701655	1.99072e-07	1.89072e-06	ANAPC1-201	ANAPC1	protein_coding
ENST00000331203.7	1.09371	0.0306139	0.144805	FBLN7-202	FBLN7	protein_coding
ENST00000624058.1	1.10886	0.0196586	0.131161	AC092645.1-201	AC092645.1	TEC
ENST00000272570.9	-0.740622	1.99072e-07	1.89072e-06	ZC3H8-201	ZC3H8	protein_coding
ENST00000302558.8	-0.704563	0.0380877	0.154507	RGPD8-201	RGPD8	protein_coding
ENST00000233336.7	-0.905681	1.99072e-07	1.89072e-06	TTL-201	TTL	protein_coding
ENST00000460450.1	-0.80029	1.99072e-07	1.89072e-06	TTL-202	TTL	processed_transcript
ENST00000457336.1	0.97938	0.0405279	0.15816	AC079922.2-201	AC079922.2	lncRNA
ENST00000423633.5	2.31339	1.99072e-07	1.89072e-06	SLC20A1-203	SLC20A1	protein_coding
ENST00000456264.5	1.43006	0.032651	0.14739	SLC20A1-205	SLC20A1	nonsense_mediated_decay
ENST00000492076.1	1.23735	0.0295575	0.142972	SLC20A1-208	SLC20A1	retained_intron
ENST00000490674.1	2.51333	1.99072e-07	1.89072e-06	SLC20A1-207	SLC20A1	retained_intron
ENST00000302450.11	-0.845782	1.99072e-07	1.89072e-06	CKAP2L-201	CKAP2L	protein_coding
ENST00000435431.5	-1.30987	0.0239729	0.136426	CKAP2L-202	CKAP2L	nonsense_mediated_decay
ENST00000474331.1	1.36506	0.0447063	0.164006	CKAP2L-204	CKAP2L	retained_intron
ENST00000418251.6	-0.937365	0.0140549	0.116813	PSD4-204	PSD4	retained_intron
ENST00000348715.9	-1.39197	0.0227323	0.135362	PAX8-203	PAX8	protein_coding
ENST00000497038.6	-1.70807	0.0140549	0.116813	PAX8-211	PAX8	protein_coding
ENST00000468980.3	-1.84595	0.0196586	0.131161	PAX8-208	PAX8	protein_coding
ENST00000538033.2	0.868671	1.99072e-07	1.89072e-06	WASH2P-202	WASH2P	retained_intron
ENST00000469702.5	-1.28984	0.0196586	0.131161	SLC35F5-209	SLC35F5	retained_intron
ENST00000263238.7	-0.677511	1.99072e-07	1.89072e-06	ACTR3-201	ACTR3	protein_coding
ENST00000535589.3	-0.613527	1.99072e-07	1.89072e-06	ACTR3-208	ACTR3	protein_coding
ENST00000478928.1	1.24503	1.99072e-07	1.89072e-06	ACTR3-205	ACTR3	retained_intron
ENST00000263239.7	-0.7178	1.99072e-07	1.89072e-06	DDX18-201	DDX18	protein_coding
ENST00000476149.1	1.11448	0.0140549	0.116813	DDX18-205	DDX18	retained_intron
ENST00000420330.1	1.47451	0.0140549	0.116813	AC009404.1-201	AC009404.1	lncRNA
ENST00000668696.1	0.993071	0.0233749	0.136264	AC009404.1-205	AC009404.1	lncRNA
ENST00000474546.1	1.52955	0.0196586	0.131161	CCDC93-208	CCDC93	retained_intron
ENST00000393110.7	-0.656166	0.0257671	0.138805	STEAP3-203	STEAP3	protein_coding
ENST00000445518.1	-1.42308	0.0274097	0.14054	TMEM177-205	TMEM177	protein_coding
ENST00000272521.7	-1.28639	0.0196586	0.131161	TMEM177-201	TMEM177	protein_coding
ENST00000426077.3	-0.543813	0.032651	0.14739	TMEM185B-201	TMEM185B	protein_coding
ENST00000420510.5	-1.05371	1.99072e-07	1.89072e-06	RALB-203	RALB	protein_coding
ENST00000272519.10	-0.518011	1.99072e-07	1.89072e-06	RALB-201	RALB	protein_coding
ENST00000361492.9	-0.891266	1.99072e-07	1.89072e-06	GLI2-203	GLI2	protein_coding
ENST00000409078.8	-0.837444	0.030176	0.144447	CLASP1-203	CLASP1	protein_coding
ENST00000263710.8	1.18235	0.0499887	0.171264	CLASP1-201	CLASP1	protein_coding
ENST00000447668.2	-1.49461	0.0405279	0.15816	NIFK-AS1-205	NIFK-AS1	lncRNA
ENST00000285814.9	-1.02469	1.99072e-07	1.89072e-06	NIFK-201	NIFK	protein_coding
ENST00000389682.8	-1.04515	1.99072e-07	1.89072e-06	TSN-201	TSN	protein_coding
ENST00000467324.5	-1.80139	0.0410668	0.158967	TSN-204	TSN	nonsense_mediated_decay
ENST00000259254.9	0.6375	0.0335843	0.148795	GYPC-201	GYPC	protein_coding
ENST00000348750.8	-0.819215	0.0356079	0.151494	BIN1-204	BIN1	protein_coding
ENST00000664447.2	-1.29577	0.0257671	0.138805	CYP27C1-203	CYP27C1	protein_coding
ENST00000646042.1	2.20392	1.99072e-07	1.89072e-06	ERCC3-218	ERCC3	retained_intron
ENST00000285398.7	-0.916665	1.99072e-07	1.89072e-06	ERCC3-201	ERCC3	protein_coding
ENST00000426778.5	2.10781	0.0213133	0.133545	ERCC3-202	ERCC3	nonsense_mediated_decay
ENST00000645233.1	2.4743	0.0187092	0.12963	ERCC3-214	ERCC3	nonsense_mediated_decay
ENST00000295321.9	-0.724855	1.99072e-07	1.89072e-06	IWS1-201	IWS1	protein_coding
ENST00000322313.9	-1.01819	1.99072e-07	1.89072e-06	WDR33-201	WDR33	protein_coding
ENST00000436787.5	-1.11828	0.0451848	0.164476	WDR33-205	WDR33	protein_coding
ENST00000393006.5	1.66436	1.99072e-07	1.89072e-06	WDR33-202	WDR33	protein_coding
ENST00000272645.9	-1.02013	1.99072e-07	1.89072e-06	POLR2D-201	POLR2D	protein_coding
ENST00000409955.1	-0.960312	0.0140549	0.116813	POLR2D-203	POLR2D	protein_coding
ENST00000409698.1	-0.851488	0.0331467	0.148309	POLR2D-202	POLR2D	protein_coding
ENST00000679797.1	-2.0169	0.020516	0.132329	AMMECR1L-204	AMMECR1L	nonsense_mediated_decay
ENST00000609350.1	-0.800796	0.0473935	0.167609	AC012306.2-201	AC012306.2	lncRNA
ENST00000643581.2	-1.24994	1.99072e-07	1.89072e-06	SAP130-206	SAP130	protein_coding
ENST00000376723.7	-0.868394	1.99072e-07	1.89072e-06	UGGT1-202	UGGT1	nonsense_mediated_decay
ENST00000259241.7	-1.06471	1.99072e-07	1.89072e-06	HS6ST1-201	HS6ST1	protein_coding
ENST00000409128.5	-0.842925	0.0462586	0.165778	CCDC74B-203	CCDC74B	protein_coding
ENST00000680298.1	-2.65165	1.99072e-07	1.89072e-06	SMPD4-222	SMPD4	protein_coding
ENST00000482171.5	0.877262	0.0279555	0.14105	SMPD4-218	SMPD4	retained_intron
ENST00000491319.2	1.33101	0.034556	0.150043	SMPD4-220	SMPD4	retained_intron
ENST00000461187.5	2.00506	1.99072e-07	1.89072e-06	SMPD4-216	SMPD4	retained_intron
ENST00000409935.5	-1.05294	0.0227323	0.135362	IMP4-203	IMP4	protein_coding
ENST00000460766.5	-2.39628	0.0315705	0.145681	IMP4-208	IMP4	retained_intron
ENST00000409022.2	1.07513	0.029009	0.142375	PTPN18-203	PTPN18	protein_coding
ENST00000409185.5	-1.10977	0.0473935	0.167609	FAM168B-202	FAM168B	protein_coding
ENST00000403716.5	-1.22875	0.0447063	0.164006	PLEKHB2-202	PLEKHB2	protein_coding
ENST00000415574.6	2.16688	1.99072e-07	1.89072e-06	SMPD4BP-201	SMPD4BP	transcribed_processed_pseudogene
ENST00000295171.10	0.977914	0.0233749	0.136264	CCDC74A-201	CCDC74A	protein_coding
ENST00000409856.8	-0.673765	0.0366118	0.152929	CCDC74A-202	CCDC74A	protein_coding
ENST00000478665.1	-0.801881	0.0478896	0.168439	CCDC74A-208	CCDC74A	processed_transcript
ENST00000329321.4	-1.22437	1.99072e-07	1.89072e-06	GPR39-201	GPR39	protein_coding
ENST00000397463.3	-1.469	1.99072e-07	1.89072e-06	LYPD1-202	LYPD1	protein_coding
ENST00000345008.6	-1.55833	0.0350706	0.150689	LYPD1-201	LYPD1	protein_coding
ENST00000281924.6	-0.874104	0.0220274	0.1343	TMEM163-201	TMEM163	protein_coding
ENST00000428857.2	-0.957225	0.0274097	0.14054	CCNT2-AS1-203	CCNT2-AS1	lncRNA
ENST00000442034.5	-2.05572	0.0321428	0.146651	RAB3GAP1-203	RAB3GAP1	protein_coding
ENST00000264159.11	-0.765384	0.044154	0.163028	ZRANB3-201	ZRANB3	protein_coding
ENST00000472452.1	0.64435	0.0380877	0.154507	ZRANB3-206	ZRANB3	processed_transcript
ENST00000409478.5	-0.677764	1.99072e-07	1.89072e-06	R3HDM1-202	R3HDM1	protein_coding
ENST00000426921.5	0.768788	0.0457108	0.165205	UBXN4-204	UBXN4	nonsense_mediated_decay
ENST00000264156.3	-1.12184	1.99072e-07	1.89072e-06	MCM6-201	MCM6	protein_coding
ENST00000264161.9	-0.535986	1.99072e-07	1.89072e-06	DARS1-201	DARS1	protein_coding
ENST00000280096.5	1.11423	0.0274097	0.14054	HNMT-201	HNMT	protein_coding
ENST00000409512.5	-0.948135	0.029009	0.142375	KYNU-203	KYNU	protein_coding
ENST00000392869.6	0.696776	0.0340461	0.149301	GTDC1-204	GTDC1	protein_coding
ENST00000409487.7	1.21228	0.0279555	0.14105	ZEB2-204	ZEB2	protein_coding
ENST00000440875.6	2.51572	0.0239729	0.136426	ZEB2-210	ZEB2	protein_coding
ENST00000625161.1	1.63879	0.0257671	0.138805	ZEB2-225	ZEB2	retained_intron
ENST00000392857.10	-0.642713	0.0220274	0.1343	ORC4-202	ORC4	protein_coding
ENST00000490200.5	1.2917	0.0331467	0.148309	ORC4-211	ORC4	processed_transcript
ENST00000440042.1	-1.2158	0.029009	0.142375	ORC4-204	ORC4	protein_coding
ENST00000642680.2	-0.843457	0.0279555	0.14105	MBD5-233	MBD5	protein_coding
ENST00000258484.11	-0.808631	1.99072e-07	1.89072e-06	EPC2-201	EPC2	protein_coding
ENST00000428879.5	-1.10976	0.0391139	0.156272	MMADHC-203	MMADHC	protein_coding
ENST00000263895.9	1.40672	1.99072e-07	1.89072e-06	RND3-201	RND3	protein_coding
ENST00000331426.6	-0.511646	0.0187092	0.12963	RBM43-201	RBM43	protein_coding
ENST00000243346.10	-0.541663	1.99072e-07	1.89072e-06	NMI-201	NMI	protein_coding
ENST00000453091.6	-1.37079	0.044154	0.163028	RIF1-206	RIF1	protein_coding
ENST00000295087.13	-0.500465	0.0220274	0.1343	ARL5A-201	ARL5A	protein_coding
ENST00000487723.1	-0.881479	1.99072e-07	1.89072e-06	ARL5A-205	ARL5A	processed_transcript
ENST00000475377.2	1.70658	0.0447063	0.164006	FMNL2-202	FMNL2	protein_coding
ENST00000410080.8	-0.951618	1.99072e-07	1.89072e-06	PRPF40A-202	PRPF40A	protein_coding
ENST00000545856.7	-0.954583	1.99072e-07	1.89072e-06	PRPF40A-212	PRPF40A	protein_coding
ENST00000434821.7	-0.643425	0.0462586	0.165778	ACVR1-207	ACVR1	protein_coding
ENST00000480171.7	2.05428	0.0227323	0.135362	PKP4-210	PKP4	retained_intron
ENST00000486254.3	1.09385	0.0447063	0.164006	PKP4-213	PKP4	retained_intron
ENST00000409591.5	-0.58942	0.0239729	0.136426	MARCHF7-203	MARCHF7	protein_coding
ENST00000392771.1	0.654098	0.020516	0.132329	PLA2R1-202	PLA2R1	protein_coding
ENST00000474147.5	0.869008	0.0263233	0.139483	RBMS1-208	RBMS1	retained_intron
ENST00000409972.5	-0.703363	0.0239729	0.136426	RBMS1-205	RBMS1	protein_coding
ENST00000406287.5	-1.0292	0.0425117	0.160793	TANK-206	TANK	protein_coding
ENST00000409682.8	-0.775614	1.99072e-07	1.89072e-06	PSMD14-201	PSMD14	protein_coding
ENST00000482917.1	1.05405	0.0263233	0.139483	FIGN-203	FIGN	processed_transcript
ENST00000263915.8	-0.67581	0.0425117	0.160793	GRB14-201	GRB14	protein_coding
ENST00000342193.8	-1.28074	0.0161418	0.12404	COBLL1-201	COBLL1	protein_coding
ENST00000409184.8	-1.33074	1.99072e-07	1.89072e-06	COBLL1-203	COBLL1	protein_coding
ENST00000454569.6	1.73706	0.0140549	0.116813	SCN9A-205	SCN9A	protein_coding
ENST00000355999.5	-0.504757	0.0161418	0.12404	STK39-201	STK39	protein_coding
ENST00000282074.7	-1.07606	1.99072e-07	1.89072e-06	SPC25-201	SPC25	protein_coding
ENST00000674881.1	-2.43839	0.0213133	0.133545	DHRS9-209	DHRS9	protein_coding
ENST00000392663.6	1.33563	0.0462586	0.165778	BBS5-202	BBS5	protein_coding
ENST00000453153.7	-0.870958	0.020516	0.132329	FASTKD1-204	FASTKD1	protein_coding
ENST00000453929.6	-0.668031	0.030176	0.144447	FASTKD1-205	FASTKD1	protein_coding
ENST00000433207.6	-1.93615	0.0140549	0.116813	PPIG-205	PPIG	protein_coding
ENST00000392647.7	-0.842735	1.99072e-07	1.89072e-06	KLHL23-202	KLHL23	protein_coding
ENST00000260956.9	-0.657671	1.99072e-07	1.89072e-06	SSB-201	SSB	protein_coding
ENST00000409333.1	-0.942285	0.0451848	0.164476	SSB-202	SSB	protein_coding
ENST00000392640.6	-0.845092	0.020516	0.132329	METTL5-203	METTL5	protein_coding
ENST00000392632.6	-1.31254	0.0350706	0.150689	UBR3-202	UBR3	protein_coding
ENST00000664870.1	1.83587	1.99072e-07	1.89072e-06	AC007405.3-204	AC007405.3	lncRNA
ENST00000358196.8	1.8923	0.0380877	0.154507	GAD1-202	GAD1	protein_coding
ENST00000392599.6	-1.61044	0.0257671	0.138805	METTL8-202	METTL8	protein_coding
ENST00000340296.8	-0.623114	0.0257671	0.138805	DYNC1I2-201	DYNC1I2	protein_coding
ENST00000409197.5	-0.585787	1.99072e-07	1.89072e-06	DYNC1I2-203	DYNC1I2	protein_coding
ENST00000422440.7	-1.10954	0.0395517	0.156774	SLC25A12-202	SLC25A12	protein_coding
ENST00000263812.8	-0.775132	0.0306139	0.144805	SLC25A12-201	SLC25A12	nonsense_mediated_decay
ENST00000264108.5	-0.87711	1.99072e-07	1.89072e-06	HAT1-201	HAT1	protein_coding
ENST00000315796.5	-0.564682	0.0395517	0.156774	METAP1D-201	METAP1D	protein_coding
ENST00000234198.9	-1.29041	0.0161418	0.12404	DLX2-201	DLX2	protein_coding
ENST00000264107.11	-0.619591	1.99072e-07	1.89072e-06	ITGA6-201	ITGA6	protein_coding
ENST00000409080.6	-0.57444	0.0331467	0.148309	ITGA6-202	ITGA6	protein_coding
ENST00000392571.6	-1.97299	0.0239729	0.136426	PDK1-202	PDK1	protein_coding
ENST00000282077.8	-0.508604	0.0175801	0.12745	PDK1-201	PDK1	protein_coding
ENST00000375213.8	-1.54434	1.99072e-07	1.89072e-06	MAP3K20-202	MAP3K20	protein_coding
ENST00000476618.5	1.64696	1.99072e-07	1.89072e-06	MAP3K20-206	MAP3K20	retained_intron
ENST00000392560.6	-0.557896	0.0495077	0.170606	OLA1-203	OLA1	processed_transcript
ENST00000284727.9	-0.832407	0.0187092	0.12963	ATP5MC3-201	ATP5MC3	protein_coding
ENST00000249499.8	0.598123	1.99072e-07	1.89072e-06	HOXD9-201	HOXD9	protein_coding
ENST00000643050.2	-0.773756	0.0331467	0.148309	HAGLR-214	HAGLR	lncRNA
ENST00000644334.1	-1.48418	0.0420741	0.160638	HAGLR-215	HAGLR	lncRNA
ENST00000331462.6	-0.658548	0.0400299	0.157464	HOXD1-201	HOXD1	protein_coding
ENST00000295549.9	-0.693938	0.0187092	0.12963	LINC01116-201	LINC01116	lncRNA
ENST00000339037.4	-0.886296	0.0499887	0.171264	LINC01116-202	LINC01116	lncRNA
ENST00000392524.6	-1.10024	1.99072e-07	1.89072e-06	HNRNPA3-201	HNRNPA3	protein_coding
ENST00000678421.1	2.2936	0.0380877	0.154507	HNRNPA3-217	HNRNPA3	retained_intron
ENST00000676762.1	2.39894	1.99072e-07	1.89072e-06	HNRNPA3-210	HNRNPA3	retained_intron
ENST00000411529.6	-1.12731	1.99072e-07	1.89072e-06	HNRNPA3-202	HNRNPA3	protein_coding
ENST00000435711.5	1.5905	1.99072e-07	1.89072e-06	HNRNPA3-204	HNRNPA3	protein_coding
ENST00000423513.5	1.61808	0.0161418	0.12404	NFE2L2-204	NFE2L2	protein_coding
ENST00000680910.1	-1.31906	1.99072e-07	1.89072e-06	AGPS-218	AGPS	retained_intron
ENST00000264167.11	-1.02274	0.0478896	0.168439	AGPS-201	AGPS	protein_coding
ENST00000681300.1	-1.0316	1.99072e-07	1.89072e-06	AGPS-221	AGPS	processed_transcript
ENST00000355689.6	-1.00589	0.0175801	0.12745	TTC30A-201	TTC30A	protein_coding
ENST00000286070.10	-1.44748	0.0161418	0.12404	RBM45-201	RBM45	protein_coding
ENST00000357080.8	1.93131	0.020516	0.132329	OSBPL6-203	OSBPL6	protein_coding
ENST00000659708.1	-2.00445	0.0321428	0.146651	CHROMR-208	CHROMR	lncRNA
ENST00000677806.1	1.18153	0.0447063	0.164006	PRKRA-225	PRKRA	retained_intron
ENST00000602959.5	-1.12111	0.0227323	0.135362	UBE2E3-213	UBE2E3	protein_coding
ENST00000410062.9	-0.743942	0.0140549	0.116813	UBE2E3-202	UBE2E3	protein_coding
ENST00000602499.5	-1.73148	1.99072e-07	1.89072e-06	UBE2E3-207	UBE2E3	protein_coding
ENST00000491720.5	1.09184	0.0473935	0.167609	ITPRID2-213	ITPRID2	retained_intron
ENST00000537515.5	-0.532556	1.99072e-07	1.89072e-06	DNAJC10-208	DNAJC10	protein_coding
ENST00000680648.1	-0.598804	0.0295575	0.142972	DNAJC10-219	DNAJC10	retained_intron
ENST00000497330.5	-1.41167	0.0285205	0.141989	NUP35-210	NUP35	processed_transcript
ENST00000295119.9	-0.735133	0.0175801	0.12745	NUP35-201	NUP35	protein_coding
ENST00000337859.11	-0.707913	1.99072e-07	1.89072e-06	ZC3H15-201	ZC3H15	protein_coding
ENST00000339091.8	0.895742	1.99072e-07	1.89072e-06	TFPI-202	TFPI	protein_coding
ENST00000374866.9	-1.40355	0.0279555	0.14105	COL5A2-201	COL5A2	protein_coding
ENST00000314761.9	-0.55515	0.0140549	0.116813	WDR75-201	WDR75	protein_coding
ENST00000427960.5	1.34152	0.030176	0.144447	WDR75-202	WDR75	nonsense_mediated_decay
ENST00000260952.9	-0.726374	1.99072e-07	1.89072e-06	ASNSD1-201	ASNSD1	protein_coding
ENST00000392349.9	-2.05496	1.99072e-07	1.89072e-06	ORMDL1-202	ORMDL1	protein_coding
ENST00000489147.1	1.04279	0.0246282	0.137522	HIBCH-212	HIBCH	retained_intron
ENST00000322522.8	-1.08366	1.99072e-07	1.89072e-06	INPP1-201	INPP1	protein_coding
ENST00000281416.11	-1.03899	0.0220274	0.1343	MFSD6-201	MFSD6	protein_coding
ENST00000434473.1	-1.28844	0.0370922	0.153468	NAB1-208	NAB1	protein_coding
ENST00000674692.1	-0.662692	0.0415689	0.159728	AC006460.1-206	AC006460.1	lncRNA
ENST00000479552.1	1.00351	0.0227323	0.135362	GLS-213	GLS	retained_intron
ENST00000495444.1	1.9197	1.99072e-07	1.89072e-06	GLS-214	GLS	retained_intron
ENST00000409626.5	2.72688	1.99072e-07	1.89072e-06	GLS-205	GLS	protein_coding
ENST00000409215.5	-3.0339	1.99072e-07	1.89072e-06	GLS-203	GLS	protein_coding
ENST00000361099.8	-0.710049	1.99072e-07	1.89072e-06	STAT1-201	STAT1	protein_coding
ENST00000392323.6	-1.56649	1.99072e-07	1.89072e-06	STAT1-203	STAT1	protein_coding
ENST00000392318.8	-1.88291	1.99072e-07	1.89072e-06	MYO1B-204	MYO1B	protein_coding
ENST00000451437.5	-1.51806	0.0246282	0.137522	MYO1B-209	MYO1B	protein_coding
ENST00000392316.5	-1.16868	0.0140549	0.116813	MYO1B-203	MYO1B	protein_coding
ENST00000307834.9	1.62387	1.99072e-07	1.89072e-06	NABP1-201	NABP1	nonsense_mediated_decay
ENST00000462712.5	1.91505	1.99072e-07	1.89072e-06	NABP1-208	NABP1	retained_intron
ENST00000451500.5	1.83558	0.0175801	0.12745	NABP1-207	NABP1	nonsense_mediated_decay
ENST00000263956.8	-0.564502	0.0175801	0.12745	GTF3C3-201	GTF3C3	protein_coding
ENST00000423035.5	-1.76562	0.0420741	0.160638	PGAP1-206	PGAP1	nonsense_mediated_decay
ENST00000282272.15	-0.962095	0.0295575	0.142972	ANKRD44-201	ANKRD44	protein_coding
ENST00000470268.2	1.22677	0.0350706	0.150689	SF3B1-208	SF3B1	retained_intron
ENST00000479532.1	1.57108	0.0361231	0.152267	SF3B1-209	SF3B1	retained_intron
ENST00000487698.5	0.875523	0.029009	0.142375	SF3B1-211	SF3B1	protein_coding
ENST00000388968.8	-0.720631	1.99072e-07	1.89072e-06	HSPD1-202	HSPD1	protein_coding
ENST00000461097.2	1.773	0.0306139	0.144805	HSPD1-210	HSPD1	retained_intron
ENST00000233893.10	-0.831229	1.99072e-07	1.89072e-06	HSPE1-201	HSPE1	protein_coding
ENST00000448447.6	-0.88215	0.0140549	0.116813	MOB4-207	MOB4	protein_coding
ENST00000323303.9	-0.729916	0.0161418	0.12404	MOB4-202	MOB4	protein_coding
ENST00000282276.8	-0.793728	0.0447063	0.164006	MARS2-201	MARS2	protein_coding
ENST00000668832.1	0.665437	0.0420741	0.160638	SATB2-AS1-207	SATB2-AS1	lncRNA
ENST00000319974.6	-0.760264	0.030176	0.144447	C2orf69-201	C2orf69	protein_coding
ENST00000483328.5	-1.19373	0.0435867	0.162269	TYW5-204	TYW5	nonsense_mediated_decay
ENST00000392290.5	-0.930301	1.99072e-07	1.89072e-06	MAIP1-202	MAIP1	protein_coding
ENST00000360760.9	-0.974273	1.99072e-07	1.89072e-06	SPATS2L-202	SPATS2L	protein_coding
ENST00000457757.5	-1.46253	0.0187092	0.12963	SPATS2L-220	SPATS2L	protein_coding
ENST00000409140.8	-1.397	1.99072e-07	1.89072e-06	SPATS2L-204	SPATS2L	protein_coding
ENST00000471533.5	-1.64226	1.99072e-07	1.89072e-06	SPATS2L-225	SPATS2L	processed_transcript
ENST00000409151.5	-2.70957	0.0140549	0.116813	SPATS2L-205	SPATS2L	protein_coding
ENST00000666133.1	1.55132	0.0140549	0.116813	AC012459.1-204	AC012459.1	lncRNA
ENST00000485965.5	-1.04803	0.0285205	0.141989	AOX1-208	AOX1	retained_intron
ENST00000452206.5	-1.10309	0.0213133	0.133545	BZW1-208	BZW1	protein_coding
ENST00000410110.6	-0.981346	0.0220274	0.1343	BZW1-204	BZW1	protein_coding
ENST00000464483.1	-0.998396	1.99072e-07	1.89072e-06	BZW1-212	BZW1	retained_intron
ENST00000409600.6	-1.24495	1.99072e-07	1.89072e-06	BZW1-203	BZW1	protein_coding
ENST00000409226.5	-1.27239	1.99072e-07	1.89072e-06	BZW1-202	BZW1	protein_coding
ENST00000321356.9	2.27086	1.99072e-07	1.89072e-06	CLK1-201	CLK1	protein_coding
ENST00000461981.5	1.82167	1.99072e-07	1.89072e-06	CLK1-207	CLK1	retained_intron
ENST00000464147.1	1.85896	1.99072e-07	1.89072e-06	ORC2-204	ORC2	retained_intron
ENST00000454214.1	-1.19114	0.0295575	0.142972	NDUFB3-204	NDUFB3	protein_coding
ENST00000342795.9	1.14938	0.0350706	0.150689	CFLAR-205	CFLAR	protein_coding
ENST00000490965.1	1.15446	0.0213133	0.133545	CFLAR-224	CFLAR	processed_transcript
ENST00000439154.6	1.47278	1.99072e-07	1.89072e-06	CFLAR-211	CFLAR	nonsense_mediated_decay
ENST00000392263.6	-1.05615	0.046817	0.16665	CASP8-207	CASP8	protein_coding
ENST00000490682.5	-0.905708	0.0350706	0.150689	CASP8-220	CASP8	processed_transcript
ENST00000471383.5	-1.63256	0.0161418	0.12404	CASP8-218	CASP8	retained_intron
ENST00000358485.8	-1.73477	0.0227323	0.135362	CASP8-205	CASP8	protein_coding
ENST00000332624.8	-1.34965	1.99072e-07	1.89072e-06	TRAK2-201	TRAK2	protein_coding
ENST00000430254.1	-1.4172	0.0161418	0.12404	TRAK2-202	TRAK2	protein_coding
ENST00000621467.4	-0.775674	0.0495077	0.170606	TMEM237-213	TMEM237	protein_coding
ENST00000681378.1	0.887411	0.0489585	0.169609	ALS2-265	ALS2	retained_intron
ENST00000652192.3	-0.802543	1.99072e-07	1.89072e-06	CDK15-210	CDK15	protein_coding
ENST00000392246.7	-0.590696	1.99072e-07	1.89072e-06	SUMO1-203	SUMO1	protein_coding
ENST00000264279.10	-1.37251	1.99072e-07	1.89072e-06	NOP58-201	NOP58	protein_coding
ENST00000652719.1	1.24117	0.032651	0.14739	AC064836.3-201	AC064836.3	lncRNA
ENST00000374580.10	-0.709491	1.99072e-07	1.89072e-06	BMPR2-202	BMPR2	protein_coding
ENST00000638587.1	0.858945	0.0161418	0.12404	BMPR2-204	BMPR2	protein_coding
ENST00000392238.3	0.74675	0.0274097	0.14054	FAM117B-201	FAM117B	protein_coding
ENST00000478869.1	-0.514873	0.0400299	0.157464	WDR12-208	WDR12	retained_intron
ENST00000461371.5	-0.995054	0.0410668	0.158967	CYP20A1-207	CYP20A1	processed_transcript
ENST00000308091.8	-1.16637	0.020516	0.132329	RAPH1-201	RAPH1	protein_coding
ENST00000464003.1	2.08061	0.0187092	0.12963	NRP2-209	NRP2	processed_transcript
ENST00000360409.7	0.994387	0.044154	0.163028	NRP2-204	NRP2	protein_coding
ENST00000357785.10	0.92838	1.99072e-07	1.89072e-06	NRP2-203	NRP2	protein_coding
ENST00000417189.5	1.90887	1.99072e-07	1.89072e-06	NRP2-206	NRP2	protein_coding
ENST00000478013.1	1.98601	1.99072e-07	1.89072e-06	NRP2-214	NRP2	retained_intron
ENST00000357118.8	1.16352	1.99072e-07	1.89072e-06	NRP2-202	NRP2	protein_coding
ENST00000272849.7	1.09167	1.99072e-07	1.89072e-06	NRP2-201	NRP2	protein_coding
ENST00000420509.1	1.01063	0.020516	0.132329	AC007383.1-201	AC007383.1	lncRNA
ENST00000233190.11	-0.514169	0.0239729	0.136426	NDUFS1-201	NDUFS1	protein_coding
ENST00000455934.6	-1.15585	0.0233749	0.136264	NDUFS1-207	NDUFS1	protein_coding
ENST00000449699.5	-0.739853	1.99072e-07	1.89072e-06	NDUFS1-205	NDUFS1	protein_coding
ENST00000456284.5	-0.855661	0.0251942	0.138179	NDUFS1-208	NDUFS1	nonsense_mediated_decay
ENST00000236957.9	-0.837354	0.0233749	0.136264	EEF1B2-201	EEF1B2	protein_coding
ENST00000460760.1	-0.599218	0.0435867	0.162269	EEF1B2-209	EEF1B2	retained_intron
ENST00000482103.1	1.17908	0.0340461	0.149301	EEF1B2-211	EEF1B2	retained_intron
ENST00000649998.1	2.05866	0.0499887	0.171264	ZDBF2-209	ZDBF2	protein_coding
ENST00000236980.10	-1.22872	0.0161418	0.12404	FASTKD2-201	FASTKD2	protein_coding
ENST00000403094.3	-1.16272	1.99072e-07	1.89072e-06	FASTKD2-203	FASTKD2	protein_coding
ENST00000402774.8	-0.833819	0.0335843	0.148795	FASTKD2-202	FASTKD2	protein_coding
ENST00000487777.5	1.05876	0.0315705	0.145681	FASTKD2-206	FASTKD2	retained_intron
ENST00000421199.5	1.60648	1.99072e-07	1.89072e-06	KLF7-203	KLF7	protein_coding
ENST00000418081.5	-1.09609	0.0451848	0.164476	CREB1-203	CREB1	nonsense_mediated_decay
ENST00000458426.5	1.12572	0.0187092	0.12963	METTL21A-210	METTL21A	protein_coding
ENST00000411432.5	0.596203	0.0140549	0.116813	METTL21A-203	METTL21A	protein_coding
ENST00000471128.1	-1.46151	0.0420741	0.160638	METTL21A-212	METTL21A	processed_transcript
ENST00000295414.8	-1.44938	1.99072e-07	1.89072e-06	CCNYL1-201	CCNYL1	protein_coding
ENST00000415282.5	1.54559	0.0213133	0.133545	IDH1-202	IDH1	protein_coding
ENST00000440574.1	1.0297	0.0268312	0.139916	IDH1-AS1-201	IDH1-AS1	lncRNA
ENST00000359429.11	-0.694137	0.0140549	0.116813	RPE-202	RPE	protein_coding
ENST00000453904.2	0.594856	0.0435867	0.162269	KANSL1L-208	KANSL1L	retained_intron
ENST00000260947.9	-0.903226	1.99072e-07	1.89072e-06	BARD1-201	BARD1	protein_coding
ENST00000455743.5	-2.34552	0.0175801	0.12745	BARD1-204	BARD1	nonsense_mediated_decay
ENST00000272895.12	-1.03872	0.0420741	0.160638	ABCA12-201	ABCA12	protein_coding
ENST00000435675.5	-0.753287	0.0447063	0.164006	ATIC-205	ATIC	protein_coding
ENST00000323926.10	6.47475	1.99072e-07	1.89072e-06	FN1-201	FN1	protein_coding
ENST00000336916.8	-2.26046	1.99072e-07	1.89072e-06	FN1-202	FN1	protein_coding
ENST00000446046.5	0.974348	1.99072e-07	1.89072e-06	FN1-212	FN1	protein_coding
ENST00000443816.5	1.00348	1.99072e-07	1.89072e-06	FN1-211	FN1	protein_coding
ENST00000354785.11	0.9532	1.99072e-07	1.89072e-06	FN1-203	FN1	protein_coding
ENST00000461974.1	2.37108	1.99072e-07	1.89072e-06	FN1-215	FN1	retained_intron
ENST00000471193.1	1.04134	0.029009	0.142375	FN1-217	FN1	retained_intron
ENST00000295658.8	-1.63712	0.0462586	0.165778	TMEM169-201	TMEM169	protein_coding
ENST00000392132.7	-0.99808	1.99072e-07	1.89072e-06	XRCC5-201	XRCC5	protein_coding
[truncated: 11,440 more rows]

## Sheet: Embryonic 25 mM
transcript_id	log2FC	pvalue	qvalue	transcript_name	gene_name	transcript_type
ENST00000442116.1	0.500148	0.0431872	0.2053	AP006222.1-201	AP006222.1	processed_transcript
ENST00000642074.1	-0.693319	0.027315	0.155283	AL732372.2-211	AL732372.2	processed_transcript
ENST00000616016.5	-1.58118	0.0151572	0.107938	SAMD11-209	SAMD11	protein_coding
ENST00000338591.8	-0.710075	0.0132586	0.099295	KLHL17-201	KLHL17	protein_coding
ENST00000379410.8	-0.621338	0.00614951	0.061131	PLEKHN1-203	PLEKHN1	protein_coding
ENST00000606034.1	-0.639507	0.00282359	0.036633	AL645608.7-201	AL645608.7	lncRNA
ENST00000428771.6	-1.00381	0.00220327	0.0309366	HES4-202	HES4	protein_coding
ENST00000304952.11	-0.693559	0.0188754	0.123773	HES4-201	HES4	protein_coding
ENST00000481869.1	-0.967747	0.00238245	0.032649	HES4-203	HES4	retained_intron
ENST00000649529.1	-0.806745	0.00623846	0.061657	ISG15-203	ISG15	protein_coding
ENST00000433695.1	-0.712112	0.00816045	0.0729421	AL390719.1-205	AL390719.1	processed_transcript
ENST00000360466.6	-0.782041	0.0101626	0.0837323	UBE2J2-203	UBE2J2	protein_coding
ENST00000435198.5	1.36173	0.0122412	0.0941716	UBE2J2-207	UBE2J2	protein_coding
ENST00000379031.10	-0.562849	4.51203e-05	0.00196189	PUSL1-201	PUSL1	protein_coding
ENST00000435064.6	-0.817608	0.00454336	0.0500232	INTS11-208	INTS11	protein_coding
ENST00000531292.5	1.23516	0.0266611	0.152977	INTS11-241	INTS11	retained_intron
ENST00000464957.1	-0.694513	0.0334098	0.176059	CPTP-202	CPTP	processed_transcript
ENST00000378891.9	-0.582052	0.0255641	0.149071	DVL1-202	DVL1	protein_coding
ENST00000632445.1	-1.05419	0.00937221	0.0795386	DVL1-206	DVL1	protein_coding
ENST00000474033.5	-0.65296	0.000146073	0.00472193	MXRA8-207	MXRA8	retained_intron
ENST00000473097.5	-0.906564	0.000160193	0.00506934	MXRA8-206	MXRA8	retained_intron
ENST00000321751.9	-1.506	0.00655479	0.0637607	AURKAIP1-201	AURKAIP1	protein_coding
ENST00000496007.5	1.07288	0.0006299	0.0135132	CCNL2-218	CCNL2	retained_intron
ENST00000482365.5	0.995305	0.0351734	0.18132	CCNL2-214	CCNL2	retained_intron
ENST00000493287.5	-0.614072	0.0299658	0.164435	MRPL20-206	MRPL20	processed_transcript
ENST00000338660.5	-1.06061	0.000344083	0.00887401	VWA1-201	VWA1	protein_coding
ENST00000673477.1	-0.747369	0.0216055	0.134558	ATAD3B-206	ATAD3B	protein_coding
ENST00000308647.8	-0.615437	0.00149319	0.0237419	ATAD3B-201	ATAD3B	protein_coding
ENST00000474481.1	-0.606232	0.00641602	0.0628774	ATAD3B-204	ATAD3B	retained_intron
ENST00000378756.8	-0.662103	0.0035387	0.0425424	ATAD3A-203	ATAD3A	protein_coding
ENST00000359060.5	-0.576916	9.5759e-06	0.000664488	SSU72-202	SSU72	protein_coding
ENST00000422725.4	-0.612228	0.000786847	0.0156488	FNDC10-201	FNDC10	protein_coding
ENST00000489635.5	-1.18987	0.0214719	0.134024	MIB2-214	MIB2	nonsense_mediated_decay
ENST00000341832.11	-0.592269	0.0100912	0.0833445	CDK11B-203	CDK11B	protein_coding
ENST00000614300.4	-0.523934	0.00660056	0.0640542	SLC35E2B-204	SLC35E2B	protein_coding
ENST00000478901.1	-0.52748	0.0286121	0.160058	CDK11A-215	CDK11A	retained_intron
ENST00000341991.7	-0.656071	0.00602762	0.0603085	NADK-202	NADK	protein_coding
ENST00000434686.6	-0.807294	0.0100912	0.0833445	GNB1-202	GNB1	protein_coding
ENST00000378567.8	-0.862154	8.16386e-05	0.00307269	PRKCZ-201	PRKCZ	protein_coding
ENST00000400921.6	-0.833817	0.0141452	0.10347	PRKCZ-202	PRKCZ	protein_coding
ENST00000476803.1	-0.863504	0.0463381	0.21402	FAAP20-212	FAAP20	processed_transcript
ENST00000449373.2	-0.560651	0.00673705	0.0647263	MORN1-205	MORN1	protein_coding
ENST00000447513.7	-0.522112	0.0328536	0.174291	PEX10-202	PEX10	protein_coding
ENST00000505228.5	-0.731214	0.0306588	0.166827	PANK4-210	PANK4	nonsense_mediated_decay
ENST00000378427.6	-0.980072	0.000224303	0.00653737	PRXL2B-203	PRXL2B	protein_coding
ENST00000356575.9	-0.674173	4.05759e-06	0.000386399	MEGF6-202	MEGF6	protein_coding
ENST00000424367.5	-0.527131	0.049715	0.222916	WRAP73-204	WRAP73	protein_coding
ENST00000649348.1	-0.823094	0.00249541	0.0336728	TP73-AS1-224	TP73-AS1	processed_transcript
ENST00000378209.8	-0.97454	0.00561554	0.0576746	DFFB-204	DFFB	protein_coding
ENST00000378156.9	-0.656336	0.00485336	0.0522597	NPHP4-201	NPHP4	protein_coding
ENST00000487949.4	-0.614178	0.0376033	0.188884	PLEKHG5-209	PLEKHG5	retained_intron
ENST00000464383.1	0.827121	0.00124698	0.0210378	NOL9-204	NOL9	retained_intron
ENST00000466813.1	-0.807159	0.0347805	0.180336	ZBTB48-204	ZBTB48	nonsense_mediated_decay
ENST00000495233.5	-0.834493	0.0114484	0.0901892	CAMTA1-215	CAMTA1	protein_coding
ENST00000674210.1	0.53675	0.00862659	0.0753808	TNFRSF9-205	TNFRSF9	protein_coding
ENST00000602477.1	0.961918	0.000609774	0.0132103	H6PD-203	H6PD	protein_coding
ENST00000495451.1	0.646525	0.0159505	0.111639	H6PD-202	H6PD	processed_transcript
ENST00000415330.2	-0.749967	0.00203301	0.0292937	PIK3CD-AS2-201	PIK3CD-AS2	lncRNA
ENST00000620295.2	0.745668	0.0186483	0.122859	KIF1B-211	KIF1B	protein_coding
ENST00000465632.5	0.853095	0.0218675	0.135695	PGD-203	PGD	protein_coding
ENST00000439080.6	-0.78817	0.0386763	0.192081	TARDBP-203	TARDBP	nonsense_mediated_decay
ENST00000376957.7	-0.566303	0.000723224	0.0147403	SRM-201	SRM	protein_coding
ENST00000487300.1	-0.866649	0.00343012	0.0416598	SRM-205	SRM	protein_coding
ENST00000449038.5	-0.772106	0.00302728	0.0382291	PLOD1-204	PLOD1	protein_coding
ENST00000675530.1	0.511684	0.0465941	0.214639	MFN2-223	MFN2	protein_coding
ENST00000235332.6	-0.531231	0.00148215	0.0236458	MIIP-201	MIIP	protein_coding
ENST00000376057.8	0.855704	0.0388908	0.192743	PDPN-202	PDPN	protein_coding
ENST00000400796.7	-0.971511	0.0212197	0.133056	TMEM51-203	TMEM51	protein_coding
ENST00000375838.5	0.863342	0.0216055	0.134558	DNAJC16-201	DNAJC16	protein_coding
ENST00000431771.6	-0.585557	0.0339871	0.17805	FBLIM1-205	FBLIM1	protein_coding
ENST00000375743.9	-0.565581	0.00236233	0.0324671	ZBTB17-202	ZBTB17	protein_coding
ENST00000461614.1	1.0367	0.00827942	0.0735892	EPHA2-202	EPHA2	processed_transcript
ENST00000478117.5	-0.734384	0.0125707	0.0959633	ARHGEF19-205	ARHGEF19	processed_transcript
ENST00000270747.8	-0.635204	0.000166686	0.0052238	ARHGEF19-201	ARHGEF19	protein_coding
ENST00000471507.5	-0.518978	0.0193695	0.125781	SZRD1-203	SZRD1	protein_coding
ENST00000375535.4	-0.650394	1.62303e-07	2.46914e-05	MFAP2-202	MFAP2	protein_coding
ENST00000476788.5	-0.826286	0.00167805	0.0256615	MFAP2-203	MFAP2	processed_transcript
ENST00000326735.13	-0.534692	0.0429596	0.204597	ATP13A2-201	ATP13A2	protein_coding
ENST00000375486.9	-0.634513	0.000283869	0.00774922	PADI2-202	PADI2	protein_coding
ENST00000375406.2	-0.552812	0.0363712	0.184728	ACTL8-201	ACTL8	protein_coding
ENST00000375341.8	-0.50281	0.00371788	0.0439336	ALDH4A1-202	ALDH4A1	protein_coding
ENST00000486405.1	-0.588154	0.0359705	0.183677	EMC1-210	EMC1	protein_coding
ENST00000674278.1	-0.533626	0.00537776	0.0561593	CAPZB-211	CAPZB	protein_coding
ENST00000462646.5	-0.562339	0.00366189	0.0434386	MICOS10-202	MICOS10	processed_transcript
ENST00000375136.8	-0.504046	0.000135036	0.00446352	NBL1-202	NBL1	protein_coding
ENST00000400463.8	-0.658188	0.0205947	0.130599	KIF17-203	KIF17	protein_coding
ENST00000486901.1	-0.726962	0.0016951	0.0258515	HSPG2-211	HSPG2	retained_intron
ENST00000606561.5	-0.552993	0.000193141	0.00581623	HNRNPR-212	HNRNPR	protein_coding
ENST00000336689.8	-0.568333	0.00164787	0.0253571	ASAP3-201	ASAP3	protein_coding
ENST00000374561.6	-0.587754	1.62303e-07	2.46914e-05	ID3-201	ID3	protein_coding
ENST00000467075.2	3.35521	0.00225861	0.0314486	RPL11-204	RPL11	nonsense_mediated_decay
ENST00000456977.5	-0.921749	0.00561554	0.0576746	GALE-206	GALE	protein_coding
ENST00000459934.5	-0.590179	0.014416	0.104569	GALE-207	GALE	processed_transcript
ENST00000418277.5	-0.591265	0.00397514	0.0458824	GALE-202	GALE	protein_coding
ENST00000498488.5	0.500745	0.0460909	0.213294	STPG1-212	STPG1	processed_transcript
ENST00000432012.1	1.04461	2.80785e-05	0.00134945	NIPAL3-205	NIPAL3	protein_coding
ENST00000491936.5	1.95663	8.26124e-05	0.00309235	TMEM50A-205	TMEM50A	processed_transcript
ENST00000630065.2	0.650413	0.0251226	0.14753	SELENON-205	SELENON	protein_coding
ENST00000533762.5	0.697843	0.00223833	0.0312296	MTFR1L-223	MTFR1L	protein_coding
ENST00000513116.1	0.569883	0.00145716	0.0233924	STMN1-209	STMN1	processed_transcript
ENST00000374291.5	-1.05989	0.00650869	0.0634827	STMN1-202	STMN1	protein_coding
ENST00000484339.1	0.85268	0.00314982	0.0393731	EXTL1-204	EXTL1	processed_transcript
ENST00000470037.1	0.681319	0.000650025	0.0138056	EXTL1-202	EXTL1	processed_transcript
ENST00000374268.5	-0.663529	0.00523315	0.0551351	FAM110D-201	FAM110D	protein_coding
ENST00000472155.5	-0.799511	0.0431872	0.2053	UBXN11-213	UBXN11	retained_intron
ENST00000357089.8	-1.42984	0.00240063	0.0328106	UBXN11-202	UBXN11	protein_coding
ENST00000531312.5	-0.512538	0.0443864	0.208873	DHDDS-223	DHDDS	protein_coding
ENST00000460563.5	-0.657982	0.00810381	0.0725727	HMGN2-202	HMGN2	processed_transcript
ENST00000467700.5	-0.677655	0.00389025	0.04531	HMGN2-206	HMGN2	processed_transcript
ENST00000466194.1	-0.66086	0.000946716	0.0176758	HMGN2-205	HMGN2	processed_transcript
ENST00000374168.7	-0.511416	0.000954669	0.017765	RPS6KA1-204	RPS6KA1	protein_coding
ENST00000319394.8	-0.593926	0.000113125	0.00389385	WDTC1-201	WDTC1	protein_coding
ENST00000608611.5	-0.81063	0.000575528	0.0127097	TMEM222-210	TMEM222	protein_coding
ENST00000471498.5	0.86504	0.00728629	0.0678757	EYA3-206	EYA3	processed_transcript
ENST00000398958.6	0.955312	0.0092435	0.0788481	RCC1-204	RCC1	protein_coding
ENST00000411533.5	-0.785258	0.0177476	0.119232	RCC1-205	RCC1	protein_coding
ENST00000363217.1	0.646512	0.00124698	0.0210378	SNORA73B-201	SNORA73B	snoRNA
ENST00000475796.5	0.762978	0.00777125	0.0706939	YTHDF2-204	YTHDF2	processed_transcript
ENST00000521452.2	-1.22779	0.000201094	0.00600582	TMEM200B-202	TMEM200B	protein_coding
ENST00000373779.8	-0.816751	0.000802103	0.0158601	PTPRU-202	PTPRU	protein_coding
ENST00000525843.5	-0.616438	0.022001	0.136318	PUM1-214	PUM1	protein_coding
ENST00000498419.5	-0.831923	0.0150644	0.1076	PUM1-211	PUM1	protein_coding
ENST00000373713.7	-0.777507	0.00366189	0.0434386	FABP3-201	FABP3	protein_coding
ENST00000291358.11	0.760967	0.0400063	0.195986	IQCC-201	IQCC	protein_coding
ENST00000471486.6	1.12238	0.0173087	0.117372	EIF3I-203	EIF3I	retained_intron
ENST00000341071.11	0.59999	0.000312759	0.00827749	BSDC1-201	BSDC1	protein_coding
ENST00000473294.6	0.705893	8.45601e-05	0.00311976	ZBTB8OS-209	ZBTB8OS	nonsense_mediated_decay
ENST00000469100.5	0.650002	0.0015771	0.0245813	YARS1-203	YARS1	retained_intron
ENST00000373476.5	-1.27033	0.00109052	0.0193019	S100PBP-203	S100PBP	protein_coding
ENST00000373443.7	-0.815582	0.0149762	0.107257	AZIN2-204	AZIN2	protein_coding
ENST00000373428.5	-0.525443	2.95392e-05	0.00140324	ZNF362-201	ZNF362	protein_coding
ENST00000467894.5	-0.577459	0.0369875	0.186872	PHC2-206	PHC2	processed_transcript
ENST00000373243.7	-0.636487	0.00530748	0.0557182	NCDN-202	NCDN	protein_coding
ENST00000318121.8	-0.503869	5.51832e-06	0.000467033	CLSPN-202	CLSPN	protein_coding
ENST00000530729.1	-1.30897	0.000575528	0.0127097	MAP7D1-211	MAP7D1	protein_coding
ENST00000505871.7	0.699682	6.32983e-05	0.00252427	SH3D21-206	SH3D21	protein_coding
ENST00000508854.2	0.868552	0.00293542	0.0374374	SH3D21-207	SH3D21	processed_transcript
ENST00000672313.1	0.6099	0.00345658	0.0418573	SH3D21-208	SH3D21	processed_transcript
ENST00000373045.11	-0.704397	0.0156501	0.110389	MANEAL-202	MANEAL	protein_coding
ENST00000397631.7	-0.747883	0.00995634	0.0826293	MANEAL-203	MANEAL	protein_coding
ENST00000468084.1	-1.17058	0.0177476	0.119232	C1orf122-204	C1orf122	protein_coding
ENST00000373027.5	-0.911336	0.0132586	0.099295	INPP5B-205	INPP5B	protein_coding
ENST00000373026.5	1.41712	0.0349684	0.180823	INPP5B-204	INPP5B	protein_coding
ENST00000489537.5	0.690244	0.0359705	0.183677	SF3A3-208	SF3A3	processed_transcript
ENST00000495043.5	0.564413	0.000848522	0.0164973	MYCBP-204	MYCBP	processed_transcript
ENST00000446189.6	0.823771	0.000463863	0.0110262	AKIRIN1-203	AKIRIN1	protein_coding
ENST00000289893.8	0.756202	1.62303e-07	2.46914e-05	MACF1-201	MACF1	retained_intron
ENST00000372862.7	0.954618	0.000536088	0.0121657	PABPC4-204	PABPC4	protein_coding
ENST00000372852.4	-1.16662	3.24607e-06	0.000345423	HEYL-201	HEYL	protein_coding
ENST00000372708.5	-1.24086	0.00719377	0.0674012	SMAP2-201	SMAP2	protein_coding
ENST00000372638.4	-0.605537	0.0291189	0.161689	CITED4-201	CITED4	protein_coding
ENST00000648914.1	0.599552	0.0382535	0.190735	CTPS1-213	CTPS1	nonsense_mediated_decay
ENST00000397174.6	-1.45462	0.0359705	0.183677	SCMH1-209	SCMH1	protein_coding
ENST00000674545.1	0.873773	0.00777125	0.0706939	SLC2A1-211	SLC2A1	retained_intron
ENST00000463906.1	0.743625	0.0315583	0.16998	EBNA1BP2-204	EBNA1BP2	processed_transcript
ENST00000471187.1	-0.760152	0.00723743	0.0676354	TIE1-203	TIE1	processed_transcript
ENST00000497569.5	1.40054	0.0210928	0.132557	ELOVL1-215	ELOVL1	processed_transcript
ENST00000372433.5	0.613481	0.0192429	0.125289	HYI-204	HYI	protein_coding
ENST00000437607.1	0.789191	0.000688816	0.014333	PTPRF-208	PTPRF	protein_coding
ENST00000463151.5	0.564953	0.00557545	0.0574833	KDM4A-202	KDM4A	protein_coding
ENST00000414809.7	-0.948456	0.00504423	0.0538071	ARTN-203	ARTN	protein_coding
ENST00000473485.5	1.41332	0.0351734	0.18132	ATP6V0B-208	ATP6V0B	retained_intron
ENST00000481924.2	-0.530992	3.24607e-06	0.000345423	B4GALT2-205	B4GALT2	protein_coding
ENST00000315913.9	-1.36205	0.000430916	0.0104322	DMAP1-201	DMAP1	protein_coding
ENST00000335497.11	-0.566063	0.0171014	0.116544	RNF220-201	RNF220	protein_coding
ENST00000372237.8	-0.686207	0.00611121	0.0609075	TMEM53-202	TMEM53	protein_coding
ENST00000450269.5	-0.728499	0.0271501	0.154703	BTBD19-203	BTBD19	protein_coding
ENST00000651476.1	0.993159	0.0301344	0.164949	UROD-224	UROD	protein_coding
ENST00000456914.7	-1.07619	0.00893464	0.0771535	MUTYH-211	MUTYH	protein_coding
ENST00000625766.2	-0.74919	0.0193695	0.125781	CCDC163-201	CCDC163	nonsense_mediated_decay
ENST00000476957.5	-0.784582	0.0110706	0.0881595	AKR1A1-208	AKR1A1	processed_transcript
ENST00000453748.5	-0.502918	1.18481e-05	0.000758836	NASP-206	NASP	nonsense_mediated_decay
ENST00000470768.5	-0.735095	0.0191231	0.124879	NASP-208	NASP	protein_coding
ENST00000372008.6	0.74667	0.0499787	0.223724	MAST2-202	MAST2	protein_coding
ENST00000531355.6	0.61321	0.0260323	0.150731	MKNK1-224	MKNK1	nonsense_mediated_decay
ENST00000396148.2	-0.634037	2.64555e-05	0.00128245	CDKN2C-203	CDKN2C	protein_coding
ENST00000486691.1	-0.865504	0.0142363	0.103816	RNF11-202	RNF11	processed_transcript
ENST00000539524.5	-1.01767	0.014416	0.104569	NRDC-213	NRDC	protein_coding
ENST00000371655.4	0.566276	1.62303e-07	2.46914e-05	RAB3B-201	RAB3B	protein_coding
ENST00000487160.1	0.51336	0.0240827	0.14378	PRPF38A-203	PRPF38A	processed_transcript
ENST00000528642.5	0.644196	0.0214719	0.134024	TUT4-220	TUT4	protein_coding
ENST00000668071.1	0.547328	0.0140527	0.102989	LRP8-233	LRP8	protein_coding
ENST00000628545.1	-0.673968	0.00594128	0.0598724	GLIS1-202	GLIS1	protein_coding
ENST00000497820.1	-0.682082	0.00335254	0.0410493	CYB5RL-207	CYB5RL	protein_coding
ENST00000605337.5	0.504369	0.0213452	0.13353	MRPL37-206	MRPL37	protein_coding
ENST00000343744.7	-0.593206	0.0191231	0.124879	ACOT11-201	ACOT11	protein_coding
ENST00000493821.6	0.751204	0.00684255	0.0653831	MYSM1-206	MYSM1	processed_transcript
ENST00000659812.1	0.811621	0.0415505	0.200584	MYSM1-210	MYSM1	nonsense_mediated_decay
ENST00000303721.12	-0.623245	0.000817035	0.0160677	FGGY-201	FGGY	protein_coding
ENST00000371210.1	-0.836845	0.0127372	0.0967073	FGGY-202	FGGY	protein_coding
ENST00000403491.8	-0.603351	0.00138072	0.022625	NFIA-207	NFIA	protein_coding
ENST00000468586.5	0.611134	0.00428513	0.0483376	TM2D1-205	TM2D1	nonsense_mediated_decay
ENST00000371153.9	-0.776281	0.000675344	0.0141386	KANK4-204	KANK4	protein_coding
ENST00000475108.5	0.515928	0.0268111	0.153466	LEPROT-202	LEPROT	protein_coding
ENST00000371060.7	-0.54547	7.79056e-06	0.000576923	LEPR-205	LEPR	protein_coding
ENST00000361764.8	0.627791	0.0129982	0.0979765	HHLA3-202	HHLA3	lncRNA
ENST00000411986.6	-0.659577	0.0174148	0.117793	CTH-203	CTH	protein_coding
ENST00000487510.1	0.514517	0.000275104	0.00757711	ZRANB2-206	ZRANB2	processed_transcript
ENST00000370871.7	0.734231	0.000201094	0.00600582	CRYZ-203	CRYZ	protein_coding
ENST00000457880.6	-0.734153	0.0136106	0.101035	TYW3-203	TYW3	protein_coding
ENST00000370855.5	0.601756	0.00485336	0.0522597	SLC44A5-201	SLC44A5	protein_coding
ENST00000681289.1	-0.794486	0.00351273	0.0423708	ACADM-246	ACADM	retained_intron
ENST00000526196.5	-0.774214	0.0027353	0.0358498	ACADM-209	ACADM	nonsense_mediated_decay
ENST00000414381.5	0.814275	0.01072	0.0864403	ZZZ3-203	ZZZ3	protein_coding
ENST00000370759.4	0.66227	0.00332787	0.0408365	GIPC2-201	GIPC2	protein_coding
ENST00000370747.9	0.756379	0.00611121	0.0609075	IFI44-201	IFI44	protein_coding
ENST00000674393.1	-0.771698	0.0110706	0.0881595	ADGRL2-233	ADGRL2	protein_coding
ENST00000674208.1	-0.608644	0.0184149	0.121895	ADGRL2-225	ADGRL2	protein_coding
ENST00000370630.6	0.50015	8.05025e-05	0.0030355	CTBS-202	CTBS	protein_coding
ENST00000467666.2	0.88341	0.00218428	0.030726	AC092807.3-205	AC092807.3	lncRNA
ENST00000676007.1	0.647889	3.4246e-05	0.00157698	CCN1-206	CCN1	retained_intron
ENST00000674743.1	0.669037	1.62303e-07	2.46914e-05	CCN1-203	CCN1	retained_intron
ENST00000460698.6	-0.771312	0.000324445	0.00849915	ODF2L-206	ODF2L	protein_coding
ENST00000370566.7	0.505264	0.00862659	0.0753808	ODF2L-204	ODF2L	protein_coding
ENST00000645119.1	-0.515288	0.0182948	0.121426	RPL5-208	RPL5	protein_coding
ENST00000540243.5	-0.830312	0.0194865	0.126275	MTF2-213	MTF2	protein_coding
ENST00000489480.1	0.859281	0.00851038	0.074747	MTF2-210	MTF2	processed_transcript
ENST00000455267.1	0.657307	0.0378201	0.189356	CCDC18-207	CCDC18	protein_coding
ENST00000539242.5	0.834141	4.05759e-06	0.000386399	BCAR3-211	BCAR3	protein_coding
ENST00000433544.1	0.575174	0.0232367	0.140637	BCAR3-205	BCAR3	processed_transcript
ENST00000552844.5	0.507579	3.57068e-06	0.000364238	ARHGAP29-205	ARHGAP29	nonsense_mediated_decay
ENST00000482481.1	0.544068	1.46073e-05	0.000861244	ARHGAP29-203	ARHGAP29	processed_transcript
ENST00000370217.3	0.809721	0.00204843	0.029447	ARHGAP29-202	ARHGAP29	protein_coding
ENST00000334047.12	0.578623	1.62303e-07	2.46914e-05	F3-201	F3	protein_coding
ENST00000370207.4	0.751487	2.09371e-05	0.00108769	F3-202	F3	protein_coding
ENST00000480356.1	1.04506	1.62303e-07	2.46914e-05	F3-204	F3	processed_transcript
ENST00000461018.5	0.89143	0.00183176	0.0272675	CNN3-204	CNN3	processed_transcript
ENST00000263174.9	-0.5548	0.0111415	0.0885184	PALMD-201	PALMD	protein_coding
ENST00000646001.2	0.531938	0.00208333	0.0297543	FRRS1-205	FRRS1	protein_coding
ENST00000638336.1	1.58755	0.0434287	0.205955	SLC35A3-208	SLC35A3	protein_coding
ENST00000640178.1	1.06385	0.0108639	0.087179	SLC35A3-219	SLC35A3	nonsense_mediated_decay
ENST00000638338.1	1.17288	0.00374775	0.0441933	SLC35A3-209	SLC35A3	protein_coding
ENST00000498617.5	0.604926	0.00286514	0.0369155	RTCA-205	RTCA	processed_transcript
ENST00000294728.7	0.517464	1.62303e-07	2.46914e-05	VCAM1-201	VCAM1	protein_coding
ENST00000535414.5	-0.657506	0.00709542	0.066866	EXTL2-207	EXTL2	protein_coding
ENST00000492067.5	0.5276	0.0101626	0.0837323	DPH5-214	DPH5	processed_transcript
ENST00000342173.11	0.610001	0.00213056	0.0301701	DPH5-201	DPH5	protein_coding
ENST00000656224.1	-0.851795	0.0216055	0.134558	AC093157.1-220	AC093157.1	lncRNA
ENST00000305352.7	1.02812	0.0038349	0.0448519	S1PR1-201	S1PR1	protein_coding
ENST00000483371.1	0.549226	0.016155	0.112445	FAM102B-203	FAM102B	retained_intron
ENST00000608574.1	-0.747463	1.11989e-05	0.000724029	TMEM167B-DT-201	TMEM167B-DT	lncRNA
ENST00000369870.7	-0.515945	0.0413298	0.1998	ATXN7L2-202	ATXN7L2	protein_coding
ENST00000342115.8	-0.757305	0.0145109	0.105011	AMPD2-202	AMPD2	protein_coding
ENST00000369779.9	0.545909	0.00138072	0.022625	SLC16A4-201	SLC16A4	protein_coding
ENST00000369781.8	0.540344	0.0165593	0.114226	SLC16A4-202	SLC16A4	protein_coding
ENST00000492412.2	0.70665	0.000564654	0.0125732	SLC16A4-207	SLC16A4	nonsense_mediated_decay
ENST00000485275.2	-0.553821	1.75288e-05	0.000985401	LRIF1-202	LRIF1	protein_coding
ENST00000286692.8	0.557757	0.0200914	0.128559	DRAM2-201	DRAM2	protein_coding
ENST00000369738.9	0.580725	0.00679224	0.0651042	PIFO-202	PIFO	protein_coding
ENST00000433097.5	0.545719	0.0123205	0.094533	RAP1A-203	RAP1A	protein_coding
ENST00000369633.6	0.850667	0.0118399	0.0921888	RHOC-204	RHOC	protein_coding
ENST00000339083.12	-0.52796	7.23873e-05	0.0027875	RHOC-202	RHOC	protein_coding
ENST00000369638.6	-0.532645	0.016155	0.112445	RHOC-207	RHOC	protein_coding
ENST00000679846.1	-0.555827	0.00289111	0.0371724	SLC16A1-209	SLC16A1	retained_intron
ENST00000481652.1	0.530437	0.00962427	0.0808866	PHTF1-210	PHTF1	processed_transcript
ENST00000357783.6	0.551559	0.0199696	0.128112	PHTF1-201	PHTF1	protein_coding
ENST00000369530.5	-0.796659	0.00160664	0.024922	CSDE1-204	CSDE1	protein_coding
ENST00000675637.2	-0.543236	0.00975184	0.0814919	NGF-202	NGF	protein_coding
ENST00000310260.7	0.965437	0.0202134	0.129071	VANGL1-201	VANGL1	protein_coding
ENST00000537345.5	-1.41086	0.012912	0.0975178	ATP1A1-211	ATP1A1	protein_coding
ENST00000491626.5	-0.544232	0.00565514	0.0579654	GDAP2-204	GDAP2	processed_transcript
ENST00000667936.1	0.505865	0.0083312	0.0738363	WARS2-AS1-208	WARS2-AS1	lncRNA
ENST00000583271.5	0.532213	0.000888449	0.0169579	NBPF8-201	NBPF8	transcribed_unprocessed_pseudogene
ENST00000647832.1	0.623632	0.000575528	0.0127097	PDE4DIPP2-203	PDE4DIPP2	processed_transcript
ENST00000637601.1	0.652263	3.57068e-06	0.000364238	PDE4DIPP2-202	PDE4DIPP2	processed_transcript
ENST00000652763.1	0.529509	0.0287869	0.160642	NBPF26-211	NBPF26	protein_coding
ENST00000294715.6	-0.561283	0.0076169	0.0698155	LINC02802-201	LINC02802	lncRNA
ENST00000616993.1	0.887	0.000360963	0.00917492	LINC01145-206	LINC01145	processed_transcript
ENST00000632555.1	-0.810977	0.000472141	0.0111499	RBM8A-206	RBM8A	protein_coding
ENST00000606888.3	0.533696	0.000486586	0.0113992	ANKRD34A-201	ANKRD34A	protein_coding
ENST00000369313.7	-0.679541	0.00739049	0.0685149	POLR3GL-201	POLR3GL	protein_coding
ENST00000582401.6	-0.631882	1.62303e-07	2.46914e-05	TXNIP-204	TXNIP	protein_coding
ENST00000425134.2	-0.716079	0.0294564	0.162801	TXNIP-201	TXNIP	protein_coding
ENST00000664959.1	0.874416	0.0147863	0.106329	LINC01719-207	LINC01719	lncRNA
ENST00000579935.8	0.540401	0.0024761	0.0334708	NBPF12-202	NBPF12	protein_coding
ENST00000369259.4	-0.974376	0.0145109	0.105011	CHD1L-203	CHD1L	protein_coding
ENST00000579774.3	0.514942	0.0252721	0.14797	GJA5-202	GJA5	protein_coding
ENST00000322209.4	-0.581031	0.0434287	0.205955	NUDT4B-201	NUDT4B	protein_coding
ENST00000619981.4	0.777534	0.0339871	0.17805	PDE4DIP-248	PDE4DIP	nonsense_mediated_decay
ENST00000369351.7	0.941686	0.000390177	0.00975649	PDE4DIP-204	PDE4DIP	protein_coding
ENST00000530130.2	0.629664	0.000650025	0.0138056	PDE4DIP-229	PDE4DIP	protein_coding
ENST00000533768.5	0.744744	0.000750978	0.0151061	PDE4DIP-232	PDE4DIP	retained_intron
ENST00000464924.1	0.510859	0.00628487	0.0619965	PDE4DIP-209	PDE4DIP	retained_intron
ENST00000466343.2	0.577627	0.00104945	0.0188294	AC239804.1-201	AC239804.1	lncRNA
ENST00000613595.4	1.35361	0.00557545	0.0574833	NBPF9-205	NBPF9	protein_coding
ENST00000607355.2	-0.913898	0.0102964	0.0843379	H2AC19-201	H2AC19	protein_coding
ENST00000441340.1	-0.827438	0.0173087	0.117372	PLEKHO1-203	PLEKHO1	processed_transcript
ENST00000485470.1	0.501544	0.0169932	0.116011	PLEKHO1-206	PLEKHO1	retained_intron
ENST00000369098.3	0.521036	0.00190804	0.0280305	C1orf54-201	C1orf54	protein_coding
ENST00000581066.2	-1.17201	1.62303e-07	2.46914e-05	MRPS21-201	MRPS21	protein_coding
ENST00000369049.8	0.589914	0.00178501	0.0268506	ECM1-203	ECM1	protein_coding
ENST00000346569.6	0.856308	0.00975184	0.0814919	ECM1-201	ECM1	protein_coding
ENST00000369041.9	-0.892208	0.0185299	0.122367	ADAMTSL4-204	ADAMTSL4	protein_coding
ENST00000489159.1	-1.19107	0.00431597	0.0485433	ADAMTSL4-206	ADAMTSL4	retained_intron
ENST00000620947.4	0.549148	0.0357707	0.183234	MCL1-205	MCL1	protein_coding
ENST00000676824.1	0.869673	0.0146029	0.105515	CTSK-207	CTSK	protein_coding
ENST00000271688.10	0.843532	0.0324578	0.17289	CERS2-201	CERS2	protein_coding
ENST00000470877.1	0.661253	0.00628487	0.0619965	MINDY1-204	MINDY1	processed_transcript
ENST00000650563.1	0.647926	0.00537776	0.0561593	BNIPL-207	BNIPL	protein_coding
ENST00000540998.5	0.902689	0.0135218	0.100497	CDC42SE1-207	CDC42SE1	protein_coding
ENST00000470278.5	-0.668046	0.0465941	0.214639	CDC42SE1-203	CDC42SE1	processed_transcript
ENST00000640458.1	0.789731	0.0276231	0.156342	VPS72-206	VPS72	protein_coding
ENST00000368881.8	-0.538169	0.0021015	0.0298892	PSMD4-201	PSMD4	protein_coding
ENST00000491857.1	0.506142	0.0243893	0.145062	PSMD4-212	PSMD4	retained_intron
ENST00000495288.5	-0.552537	0.00151397	0.0239548	PSMB4-206	PSMB4	retained_intron
ENST00000358476.7	0.778491	0.0235186	0.141661	POGZ-202	POGZ	retained_intron
ENST00000485040.5	0.538407	0.0304807	0.16624	POGZ-212	POGZ	retained_intron
ENST00000660232.1	-0.660822	0.0172045	0.117026	TDRKH-AS1-203	TDRKH-AS1	lncRNA
ENST00000368708.9	-0.505137	6.11884e-05	0.00245763	S100A2-202	S100A2	protein_coding
ENST00000368705.2	-0.580791	0.000272507	0.00753591	S100A16-203	S100A16	protein_coding
ENST00000440685.6	-0.522094	0.000412738	0.0101315	S100A13-204	S100A13	protein_coding
ENST00000368687.1	-0.861797	0.00314982	0.0393731	CHTOP-202	CHTOP	protein_coding
ENST00000484014.5	-0.774057	0.029628	0.163353	SLC27A3-209	SLC27A3	processed_transcript
ENST00000461638.6	0.624297	0.0291189	0.161689	CRTC2-204	CRTC2	nonsense_mediated_decay
ENST00000368607.8	-0.577053	0.0365829	0.185497	CREB3L4-205	CREB3L4	protein_coding
ENST00000368545.7	0.613636	0.0194865	0.126275	TPM3-213	TPM3	retained_intron
ENST00000428595.1	-0.642924	0.0369875	0.186872	UBAP2L-206	UBAP2L	protein_coding
ENST00000492550.1	0.575585	0.0153539	0.108873	HAX1-209	HAX1	retained_intron
ENST00000492630.2	0.709159	0.0119192	0.0925495	ADAR-205	ADAR	retained_intron
ENST00000412170.5	-0.619118	0.0194865	0.126275	SHC1-206	SHC1	protein_coding
ENST00000368426.3	-0.700013	0.00293542	0.0374374	ZBTB7B-202	ZBTB7B	protein_coding
ENST00000292176.2	-1.1983	0.00113596	0.0198441	ZBTB7B-201	ZBTB7B	protein_coding
ENST00000368407.8	-1.10736	0.00102819	0.0185886	EFNA1-202	EFNA1	protein_coding
ENST00000303343.12	0.830107	0.00937221	0.0795386	SLC50A1-201	SLC50A1	protein_coding
ENST00000368404.9	-0.531007	0.000146073	0.00472193	SLC50A1-203	SLC50A1	protein_coding
ENST00000334634.9	-0.943979	0.0373871	0.188166	TRIM46-201	TRIM46	protein_coding
ENST00000463838.5	-0.609336	0.00874978	0.0760367	GBAP1-204	GBAP1	retained_intron
ENST00000350210.6	-0.746067	0.000609774	0.0132103	FAM189B-201	FAM189B	protein_coding
ENST00000368366.5	1.51244	0.00130508	0.0216855	FAM189B-203	FAM189B	retained_intron
ENST00000490999.5	1.81705	0.0265003	0.152381	SCAMP3-208	SCAMP3	processed_transcript
ENST00000611010.4	0.736228	0.0192429	0.125289	FDPS-220	FDPS	protein_coding
ENST00000470171.5	-0.56531	0.045598	0.212	FDPS-208	FDPS	processed_transcript
ENST00000392403.8	-1.00066	0.00911788	0.0781553	ASH1L-202	ASH1L	protein_coding
ENST00000678117.1	1.37373	0.0207219	0.131096	ASH1L-213	ASH1L	protein_coding
ENST00000368341.8	-0.911265	0.00437424	0.0487978	MSTO1-202	MSTO1	protein_coding
ENST00000473327.5	0.615837	0.0146998	0.105992	MSTO1-208	MSTO1	processed_transcript
ENST00000483734.5	-0.756493	0.00112557	0.0196905	MSTO1-212	MSTO1	processed_transcript
ENST00000500626.2	0.554338	0.0027353	0.0358498	AL353807.3-201	AL353807.3	unprocessed_pseudogene
ENST00000668003.1	0.593316	2.59685e-06	0.000345423	AL353807.5-201	AL353807.5	lncRNA
ENST00000471642.6	0.598813	0.0172045	0.117026	DAP3-214	DAP3	protein_coding
ENST00000462978.1	0.565611	0.0248306	0.14671	DAP3-206	DAP3	retained_intron
ENST00000622608.1	0.888646	0.00827942	0.0735892	GON4L-219	GON4L	protein_coding
ENST00000470541.6	0.700831	0.0079889	0.0719094	ARHGEF2-208	ARHGEF2	protein_coding
ENST00000470874.5	0.861971	0.0438969	0.207425	ARHGEF2-209	ARHGEF2	nonsense_mediated_decay
ENST00000471589.5	0.728143	0.00845114	0.0744389	ARHGEF2-211	ARHGEF2	protein_coding
ENST00000496742.5	-0.548486	0.0274632	0.155795	SSR2-213	SSR2	protein_coding
ENST00000448611.6	1.0849	0.0198487	0.127656	LMNA-207	LMNA	protein_coding
ENST00000368256.3	-0.751836	5.68062e-05	0.00233333	CCT3-202	CCT3	processed_transcript
ENST00000360595.7	-0.631465	0.00343012	0.0416598	MEF2D-202	MEF2D	protein_coding
ENST00000498756.5	0.847415	0.0269739	0.15414	GPATCH4-210	GPATCH4	retained_intron
ENST00000605886.1	-0.799751	0.000146073	0.00472193	AL365181.3-201	AL365181.3	lncRNA
ENST00000482651.5	-1.52465	0.00471183	0.0512734	HDGF-208	HDGF	processed_transcript
ENST00000562225.1	0.587882	0.00386412	0.0450824	IFI16-212	IFI16	retained_intron
ENST00000447527.1	0.77028	0.00881372	0.0764307	ATP1A2-203	ATP1A2	protein_coding
ENST00000447377.5	-0.657911	0.00956178	0.0805152	DCAF8-207	DCAF8	protein_coding
ENST00000495624.1	0.736946	0.0104381	0.0850238	PEX19-206	PEX19	protein_coding
ENST00000421914.5	0.673803	0.0320901	0.171555	NCSTN-203	NCSTN	protein_coding
ENST00000491629.5	0.663438	0.015451	0.109335	USF1-206	USF1	retained_intron
ENST00000461376.1	0.655785	0.0108639	0.087179	NIT1-205	NIT1	processed_transcript
ENST00000483191.5	-0.58843	0.000841219	0.0164019	UFC1-206	UFC1	processed_transcript
ENST00000352210.9	-0.61518	0.0373871	0.188166	PPOX-201	PPOX	protein_coding
ENST00000681492.1	-0.787914	0.0415505	0.200584	ATF6-215	ATF6	protein_coding
ENST00000680180.1	0.557001	0.00772337	0.0703831	ATF6-206	ATF6	processed_transcript
ENST00000294794.8	-0.627992	3.73298e-06	0.000369775	OLFML2B-201	OLFML2B	protein_coding
ENST00000367940.2	-0.846796	0.0198487	0.127656	OLFML2B-203	OLFML2B	protein_coding
ENST00000474728.1	0.651095	0.00787869	0.0713343	UAP1-205	UAP1	retained_intron
ENST00000367922.7	-0.714175	0.000297015	0.00799127	DDR2-202	DDR2	protein_coding
ENST00000421743.6	0.846842	0.00255384	0.0342661	RGS4-204	RGS4	protein_coding
ENST00000491263.1	0.860839	1.62303e-07	2.46914e-05	RGS4-205	RGS4	processed_transcript
ENST00000533019.1	0.69335	0.00183176	0.0272675	RGS4-210	RGS4	processed_transcript
ENST00000528938.1	0.649971	0.0276231	0.156342	RGS4-208	RGS4	protein_coding
ENST00000420696.7	-0.535417	0.00147031	0.0235177	PBX1-203	PBX1	protein_coding
ENST00000476143.7	1.06959	0.0458398	0.212691	TMCO1-204	TMCO1	nonsense_mediated_decay
ENST00000628579.1	-0.625387	0.0182948	0.121426	TMCO1-208	TMCO1	protein_coding
ENST00000642653.1	0.847487	0.0021015	0.0298892	UCK2-209	UCK2	protein_coding
ENST00000470820.1	0.519144	0.00489199	0.0525562	UCK2-206	UCK2	protein_coding
ENST00000475333.2	0.905154	0.000848522	0.0164973	UCK2-207	UCK2	processed_transcript
ENST00000367767.5	-0.553078	0.0169932	0.116011	KIFAP3-203	KIFAP3	protein_coding
ENST00000367760.7	-0.900997	3.60314e-05	0.00164811	PRRX1-202	PRRX1	protein_coding
ENST00000497230.2	-0.800459	2.07748e-05	0.00108769	PRRX1-207	PRRX1	protein_coding
ENST00000239461.11	-0.552152	1.62303e-07	2.46914e-05	PRRX1-201	PRRX1	protein_coding
ENST00000362019.7	-0.796867	0.00598185	0.060075	EEF1AKNMT-202	EEF1AKNMT	protein_coding
ENST00000648807.1	0.532376	0.0289492	0.161139	DARS2-208	DARS2	protein_coding
ENST00000647645.1	1.30764	0.0222677	0.13739	DARS2-202	DARS2	protein_coding
ENST00000449289.5	0.760575	0.00140863	0.0229179	GAS5-219	GAS5	lncRNA
ENST00000448718.5	0.521699	1.62303e-07	2.46914e-05	GAS5-218	GAS5	lncRNA
ENST00000450589.5	0.582843	1.62303e-07	2.46914e-05	GAS5-221	GAS5	lncRNA
ENST00000430245.5	0.65656	0.000569847	0.0126295	GAS5-209	GAS5	lncRNA
ENST00000442067.5	0.539985	0.016356	0.113357	GAS5-215	GAS5	retained_intron
ENST00000367696.7	0.713391	0.0397921	0.195402	RC3H1-203	RC3H1	protein_coding
ENST00000528461.5	-0.606217	0.00851038	0.074747	SEC16B-208	SEC16B	nonsense_mediated_decay
ENST00000433130.2	-0.627438	0.0269739	0.15414	RASAL2-202	RASAL2	protein_coding
ENST00000344730.7	0.725138	0.00704673	0.0666109	ABL2-201	ABL2	protein_coding
ENST00000508127.1	0.582032	0.00104945	0.0188294	ABL2-208	ABL2	retained_intron
ENST00000392029.6	1.97438	0.00419132	0.0476633	QSOX1-203	QSOX1	nonsense_mediated_decay
ENST00000415414.5	0.800496	0.0400063	0.195986	ACBD6-202	ACBD6	processed_transcript
ENST00000282990.10	0.734612	0.00216626	0.0305353	MR1-201	MR1	protein_coding
ENST00000461447.1	-0.806737	0.0458398	0.212691	GLUL-205	GLUL	processed_transcript
ENST00000367558.6	0.609886	0.00155503	0.024404	RGS16-201	RGS16	protein_coding
ENST00000264144.5	0.500216	1.62303e-07	2.46914e-05	LAMC2-201	LAMC2	protein_coding
ENST00000367535.8	0.954962	0.0369875	0.186872	NCF2-201	NCF2	protein_coding
ENST00000418089.5	0.538844	2.48324e-05	0.00122892	NCF2-204	NCF2	protein_coding
ENST00000420553.5	0.590536	0.00943389	0.079853	NCF2-206	NCF2	protein_coding
ENST00000602490.1	0.634681	0.000857774	0.01663	ARPC5-205	ARPC5	retained_intron
ENST00000360851.4	-0.565427	1.46073e-05	0.000861244	RGL1-202	RGL1	protein_coding
ENST00000367518.4	0.525489	0.0249839	0.147206	TSEN15-202	TSEN15	retained_intron
ENST00000367511.4	0.685359	1.62303e-07	2.46914e-05	NIBAN1-201	NIBAN1	protein_coding
ENST00000367498.8	-0.567988	1.62303e-07	2.46914e-05	IVNS1ABP-202	IVNS1ABP	protein_coding
ENST00000491783.5	0.773728	0.00851038	0.074747	TPR-207	TPR	retained_intron
ENST00000650197.1	-2.00823	0.000272507	0.00753591	CDC73-213	CDC73	nonsense_mediated_decay
ENST00000367429.9	-0.687929	0.000160193	0.00506934	CFH-202	CFH	protein_coding
ENST00000630130.2	-0.751735	0.00679224	0.0651042	CFH-206	CFH	protein_coding
ENST00000468589.5	0.574397	0.0010389	0.0187383	DENND1B-207	DENND1B	retained_intron
ENST00000493790.1	0.789899	0.0102964	0.0843379	NEK7-206	NEK7	retained_intron
ENST00000367353.2	0.516616	0.000569847	0.0126295	ZNF281-203	ZNF281	protein_coding
ENST00000614960.4	-0.530723	0.0128207	0.0971134	KIF14-202	KIF14	protein_coding
ENST00000458003.1	-0.617558	0.00434535	0.0486693	AL358473.1-202	AL358473.1	lncRNA
ENST00000367309.1	-1.32784	0.0378201	0.189356	PHLDA3-201	PHLDA3	protein_coding
ENST00000527662.5	0.905441	0.0147863	0.106329	CSRP1-211	CSRP1	retained_intron
ENST00000430015.5	-0.651879	0.00178501	0.0268506	NAV1-204	NAV1	protein_coding
ENST00000430114.1	-0.686259	0.00206369	0.0295766	TUBA5P-201	TUBA5P	processed_transcript
ENST00000456105.2	-1.0942	2.61308e-05	0.00127474	ACTG1P25-202	ACTG1P25	processed_transcript
ENST00000272198.10	0.824088	0.000301884	0.00811164	PPFIA4-201	PPFIA4	protein_coding
ENST00000337894.9	-0.688733	0.00428513	0.0483376	ADORA1-202	ADORA1	protein_coding
ENST00000343110.3	-0.550785	0.00179897	0.0270144	PRELP-201	PRELP	protein_coding
ENST00000495527.5	0.566777	0.00120608	0.020613	ZC3H11A-212	ZC3H11A	nonsense_mediated_decay
ENST00000367182.8	-1.02537	0.0024761	0.0334708	MDM4-203	MDM4	protein_coding
ENST00000360049.8	1.20359	0.0222677	0.13739	NFASC-202	NFASC	protein_coding
ENST00000401399.5	0.861984	0.012912	0.0975178	NFASC-204	NFASC	protein_coding
ENST00000425360.5	0.525315	0.0301344	0.164949	NFASC-210	NFASC	protein_coding
ENST00000495396.5	0.865881	0.0133504	0.0997284	NFASC-217	NFASC	processed_transcript
ENST00000503221.1	0.759587	0.0258733	0.149965	NFASC-218	NFASC	retained_intron
ENST00000437324.6	0.920189	0.00899567	0.0775066	RAB29-204	RAB29	protein_coding
ENST00000446390.6	0.938914	0.0119949	0.0928792	RAB29-205	RAB29	protein_coding
ENST00000670773.1	0.680677	0.0359705	0.183677	AC119673.2-218	AC119673.2	lncRNA
ENST00000623893.1	-0.556549	0.00206369	0.0295766	RAB7B-205	RAB7B	protein_coding
ENST00000294981.8	0.524688	0.0458398	0.212691	MAPKAPK2-201	MAPKAPK2	protein_coding
ENST00000391929.7	0.706358	0.020346	0.129636	IL24-204	IL24	protein_coding
ENST00000294984.7	1.07237	0.00183176	0.0272675	IL24-201	IL24	protein_coding
ENST00000367093.3	0.913359	0.0255641	0.149071	IL24-202	IL24	protein_coding
ENST00000491169.1	0.853831	0.00216626	0.0305353	IL24-206	IL24	processed_transcript
ENST00000357714.5	0.810747	0.000580397	0.0127806	CD46-204	CD46	protein_coding
ENST00000367041.5	0.962827	0.00232646	0.032103	CD46-207	CD46	protein_coding
ENST00000483048.1	0.513774	0.00464415	0.0507881	PLXNA2-205	PLXNA2	processed_transcript
ENST00000367029.5	0.576378	1.62303e-07	2.46914e-05	G0S2-201	G0S2	protein_coding
ENST00000537898.5	0.973411	0.0434287	0.205955	HHAT-206	HHAT	protein_coding
ENST00000423222.5	-0.789698	2.95392e-05	0.00140324	LINC00467-201	LINC00467	lncRNA
ENST00000261455.9	-0.554516	0.0277898	0.156853	PACC1-201	PACC1	protein_coding
ENST00000492118.2	0.551771	0.0436627	0.206715	ATF3-209	ATF3	processed_transcript
ENST00000478275.1	0.54902	0.0277898	0.156853	BATF3-203	BATF3	processed_transcript
ENST00000654859.1	0.872112	0.00911788	0.0781553	LYPLAL1-DT-202	LYPLAL1-DT	lncRNA
ENST00000670257.1	0.515659	0.0167778	0.115166	LYPLAL1-DT-210	LYPLAL1-DT	lncRNA
ENST00000460522.5	-0.596221	0.0345841	0.179832	LYPLAL1-203	LYPLAL1	processed_transcript
ENST00000366928.10	0.500246	0.00203301	0.0292937	LYPLAL1-202	LYPLAL1	protein_coding
ENST00000470521.1	0.510792	0.00116907	0.0201991	MIA3-206	MIA3	retained_intron
ENST00000442171.6	0.573985	0.0481217	0.2187	DISP1-208	DISP1	processed_transcript
ENST00000435378.6	0.544706	0.0169932	0.116011	DISP1-206	DISP1	processed_transcript
ENST00000433674.6	0.500088	0.00650869	0.0634827	CAPN2-202	CAPN2	protein_coding
ENST00000498027.5	0.631145	0.00874978	0.0760367	CAPN2-212	CAPN2	processed_transcript
ENST00000618397.1	0.517598	0.0463381	0.21402	AC138393.2-201	AC138393.2	lncRNA
ENST00000414423.9	0.863027	0.0115317	0.090625	WDR26-201	WDR26	protein_coding
ENST00000651653.1	-0.513653	0.00368883	0.0436573	SRP9-208	SRP9	retained_intron
ENST00000272167.10	0.692551	0.00437424	0.0487978	EPHX1-201	EPHX1	protein_coding
ENST00000614058.4	0.906612	0.0413298	0.1998	EPHX1-205	EPHX1	protein_coding
ENST00000676467.1	1.20595	0.0172045	0.117026	PSEN2-213	PSEN2	nonsense_mediated_decay
ENST00000366777.4	-1.2758	0.00266957	0.0353037	COQ8A-201	COQ8A	protein_coding
ENST00000485462.5	-1.17555	0.0177476	0.119232	COQ8A-206	COQ8A	processed_transcript
ENST00000620518.5	-0.65029	0.00167805	0.0256615	JMJD4-205	JMJD4	protein_coding
ENST00000272164.6	-0.784766	8.32616e-05	0.00309596	WNT9A-201	WNT9A	protein_coding
ENST00000470558.5	-0.949944	0.00530748	0.0557182	ARF1-203	ARF1	processed_transcript
ENST00000366742.5	-1.10699	0.00565514	0.0579654	MRPL55-215	MRPL55	protein_coding
ENST00000295008.8	-0.873951	0.0112965	0.0893007	MRPL55-201	MRPL55	protein_coding
ENST00000391865.7	-0.58964	0.00862659	0.0753808	GUK1-210	GUK1	protein_coding
ENST00000312726.9	-0.680032	0.0076169	0.0698155	GUK1-201	GUK1	protein_coding
ENST00000366728.6	-0.78166	0.0448715	0.210129	GUK1-208	GUK1	protein_coding
ENST00000366722.5	-0.914069	0.000810543	0.0159604	GUK1-205	GUK1	protein_coding
ENST00000477206.5	-1.05683	0.0108639	0.087179	GUK1-222	GUK1	processed_transcript
ENST00000284548.16	-0.82853	0.0261847	0.151258	OBSCN-201	OBSCN	protein_coding
ENST00000366706.7	-0.816009	0.018071	0.120486	OBSCN-203	OBSCN	protein_coding
ENST00000366691.4	-0.550597	2.14241e-05	0.00110276	RHOU-201	RHOU	protein_coding
ENST00000366678.4	0.967953	0.0188754	0.123773	NUP133-202	NUP133	processed_transcript
ENST00000391860.7	-0.668469	5.35601e-06	0.000467033	PGBD5-201	PGBD5	protein_coding
ENST00000525115.1	-0.884499	3.35968e-05	0.00155405	PGBD5-202	PGBD5	protein_coding
ENST00000366658.6	1.28809	0.0397921	0.195402	ARV1-202	ARV1	protein_coding
ENST00000435927.5	-0.668513	0.027961	0.15756	ARV1-203	ARV1	protein_coding
ENST00000436239.5	1.01348	0.000318439	0.00838462	GNPAT-203	GNPAT	protein_coding
ENST00000344698.6	0.560569	9.47852e-05	0.00340326	PCNX2-203	PCNX2	protein_coding
ENST00000475463.6	0.827577	0.0465941	0.214639	PCNX2-209	PCNX2	nonsense_mediated_decay
ENST00000484347.5	0.656122	0.0133504	0.0997284	PCNX2-211	PCNX2	protein_coding
ENST00000366617.3	0.786738	0.0427282	0.203983	SLC35F3-201	SLC35F3	protein_coding
ENST00000491430.1	-1.21974	0.00545583	0.0567246	IRF2BP2-203	IRF2BP2	processed_transcript
ENST00000495224.1	0.554712	0.00202133	0.0292347	RBM34-210	RBM34	processed_transcript
ENST00000366595.7	0.892029	0.0145109	0.105011	NID1-202	NID1	protein_coding
ENST00000334232.9	-0.582053	0.0434287	0.205955	EDARADD-201	EDARADD	protein_coding
ENST00000450372.6	1.33082	0.0200914	0.128559	LGALS8-212	LGALS8	protein_coding
ENST00000413359.6	-0.536824	0.0402285	0.196558	CEP170-205	CEP170	protein_coding
ENST00000638716.1	-1.55349	0.0104381	0.0850238	HNRNPU-216	HNRNPU	protein_coding
ENST00000638475.1	-0.94778	0.0347805	0.180336	HNRNPU-214	HNRNPU	protein_coding
ENST00000640056.1	-0.754936	2.02879e-05	0.00108696	HNRNPU-224	HNRNPU	nonsense_mediated_decay
ENST00000630181.2	0.73704	0.0011939	0.0204561	SMYD3-218	SMYD3	protein_coding
ENST00000606454.1	0.591546	0.0175213	0.118189	ZNF731P-204	ZNF731P	processed_transcript
ENST00000403658.5	-0.696878	0.016155	0.112445	SH3YL1-204	SH3YL1	protein_coding
ENST00000417243.5	-0.665606	0.0345841	0.179832	TRAPPC12-206	TRAPPC12	nonsense_mediated_decay
ENST00000415624.5	-0.681149	0.0186483	0.122859	TRAPPC12-204	TRAPPC12	protein_coding
ENST00000426725.1	-0.531656	0.00167805	0.0256615	RNASEH1-AS1-201	RNASEH1-AS1	lncRNA
ENST00000494760.1	-0.500836	0.0184149	0.121895	MBOAT2-210	MBOAT2	retained_intron
ENST00000641498.1	0.613488	0.023099	0.140106	RRM2-214	RRM2	nonsense_mediated_decay
ENST00000307845.8	-0.748691	0.00317043	0.0395505	HPCAL1-201	HPCAL1	protein_coding
ENST00000674199.1	-1.75387	0.000458507	0.0109411	LPIN1-220	LPIN1	protein_coding
ENST00000478695.2	0.731377	0.0489085	0.22094	DDX1-206	DDX1	retained_intron
ENST00000304101.9	-0.556108	0.00249541	0.0336728	KCNS3-201	KCNS3	protein_coding
ENST00000361078.7	0.531719	0.00335254	0.0410493	PUM2-202	PUM2	protein_coding
ENST00000402541.5	-0.626223	4.13874e-05	0.00183321	HS1BP3-202	HS1BP3	protein_coding
ENST00000404924.5	0.833726	0.0187587	0.123349	UBXN2A-202	UBXN2A	protein_coding
ENST00000407482.5	-0.850047	0.00655479	0.0637607	TP53I3-203	TP53I3	protein_coding
ENST00000443927.5	0.62574	0.0299658	0.164435	ITSN2-208	ITSN2	protein_coding
ENST00000498362.1	-0.568899	0.00874978	0.0760367	CENPO-209	CENPO	processed_transcript
ENST00000495146.5	0.97642	0.0172045	0.117026	RAB10-204	RAB10	retained_intron
ENST00000646483.1	0.965364	0.0420217	0.202004	HADHA-211	HADHA	nonsense_mediated_decay
ENST00000405867.7	0.522603	0.0069461	0.0660549	HADHB-202	HADHB	protein_coding
ENST00000653720.1	-0.61224	0.0451121	0.210583	AC010896.1-201	AC010896.1	lncRNA
ENST00000302909.4	-0.606615	4.21989e-06	0.000391566	KCNK3-201	KCNK3	protein_coding
ENST00000495312.1	0.674382	0.00434535	0.0486693	TMEM214-213	TMEM214	retained_intron
ENST00000404032.7	-0.899958	0.00623846	0.061657	TMEM214-203	TMEM214	protein_coding
ENST00000489683.5	-0.62173	0.00208333	0.0297543	AGBL5-210	AGBL5	retained_intron
ENST00000260595.9	-0.797361	0.00949816	0.0801219	CGREF1-201	CGREF1	protein_coding
ENST00000260643.7	-0.548875	0.000204827	0.00609957	PREB-201	PREB	protein_coding
ENST00000456259.5	0.592057	0.0232367	0.140637	PREB-207	PREB	protein_coding
ENST00000621183.4	0.821199	0.00777125	0.0706939	MPV17-221	MPV17	retained_intron
ENST00000323703.11	-0.581868	0.000272507	0.00753591	ZNF513-201	ZNF513	protein_coding
ENST00000379629.7	0.81101	0.0245349	0.145591	BABAM2-205	BABAM2	protein_coding
ENST00000379619.5	1.53995	0.000795449	0.0157893	FOSL2-202	FOSL2	protein_coding
ENST00000402003.7	1.23117	0.00607063	0.0606306	YPEL5-204	YPEL5	protein_coding
ENST00000398824.6	0.666519	0.0228215	0.139218	CAPN14-201	CAPN14	nonsense_mediated_decay
ENST00000379416.4	0.540918	7.46596e-06	0.000561661	XDH-201	XDH	protein_coding
ENST00000357055.7	-1.54679	0.0158436	0.111156	SLC30A6-202	SLC30A6	protein_coding
ENST00000406369.2	1.32028	0.0124053	0.0950186	SLC30A6-204	SLC30A6	protein_coding
ENST00000610331.1	0.536823	0.000905653	0.0171904	AL133243.2-201	AL133243.2	lncRNA
ENST00000407925.5	1.46759	0.00723743	0.0676354	LTBP1-204	LTBP1	protein_coding
ENST00000397226.2	1.01749	0.00637382	0.0626732	CEBPZOS-203	CEBPZOS	protein_coding
ENST00000452935.6	-0.878554	0.00641602	0.0628774	ATL2-210	ATL2	protein_coding
ENST00000472097.1	0.841811	0.0341884	0.178604	ATL2-212	ATL2	retained_intron
ENST00000409011.5	0.817478	0.0127372	0.0967073	GEMIN6-202	GEMIN6	protein_coding
ENST00000622155.4	-0.732921	0.0332151	0.175393	DHX57-211	DHX57	retained_intron
ENST00000667600.1	0.623472	0.0033811	0.0412597	MAP4K3-DT-217	MAP4K3-DT	lncRNA
ENST00000460072.5	0.614366	0.0208467	0.131682	THUMPD2-203	THUMPD2	retained_intron
ENST00000402711.6	0.950462	0.0228215	0.139218	EML4-203	EML4	protein_coding
ENST00000482463.5	0.685008	0.023099	0.140106	COX7A2L-207	COX7A2L	processed_transcript
ENST00000467925.5	0.69348	0.0429596	0.204597	MTA3-211	MTA3	retained_intron
ENST00000402360.6	1.61724	0.000735397	0.0148899	THADA-202	THADA	protein_coding
ENST00000459690.5	1.06258	0.00598185	0.060075	PPM1B-209	PPM1B	processed_transcript
ENST00000409936.5	0.54793	0.00232646	0.032103	PREPL-206	PREPL	protein_coding
ENST00000613618.1	0.774562	0.0208467	0.131682	CAMKMT-210	CAMKMT	protein_coding
ENST00000494370.1	0.614585	0.00519712	0.054934	RHOQ-208	RHOQ	retained_intron
ENST00000489448.1	0.62005	0.00467905	0.0510519	RHOQ-206	RHOQ	retained_intron
ENST00000495933.1	0.507045	0.0135218	0.100497	PIGF-207	PIGF	processed_transcript
ENST00000490950.5	0.545818	0.000502329	0.0116573	LINC01119-203	LINC01119	lncRNA
ENST00000418539.2	-1.2478	0.0221366	0.136965	BCYRN1-201	BCYRN1	scRNA
ENST00000403359.8	0.557788	0.0242369	0.144407	FBXO11-202	FBXO11	protein_coding
ENST00000404752.6	-0.522584	0.000226413	0.00658019	STON1-201	STON1	protein_coding
ENST00000389980.7	1.09052	0.000580397	0.0127806	SPTBN1-203	SPTBN1	protein_coding
ENST00000394609.6	0.885014	0.0468451	0.215377	RTN4-205	RTN4	protein_coding
ENST00000471772.6	0.537741	0.0229622	0.139648	RPS27A-207	RPS27A	retained_intron
ENST00000647547.1	1.13221	0.0091768	0.0784529	CCDC88A-268	CCDC88A	protein_coding
ENST00000394555.6	0.529187	9.90051e-06	0.000664488	EFEMP1-202	EFEMP1	protein_coding
ENST00000648897.1	0.552466	0.0153539	0.108873	VRK2-210	VRK2	protein_coding
ENST00000402135.7	-0.531834	0.0128207	0.0971134	FANCL-202	FANCL	protein_coding
ENST00000427708.6	-0.523755	0.0355683	0.182607	FANCL-206	FANCL	protein_coding
ENST00000335712.11	-0.669201	0.039342	0.194198	BCL11A-201	BCL11A	protein_coding
ENST00000496283.5	1.28085	0.00838995	0.0740906	PAPOLG-207	PAPOLG	retained_intron
ENST00000401576.1	-0.695991	0.0076169	0.0698155	PEX13-202	PEX13	protein_coding
ENST00000643913.1	0.573056	0.0397921	0.195402	AHSA2P-214	AHSA2P	retained_intron
ENST00000664869.1	-0.723574	0.0291189	0.161689	AC016727.1-202	AC016727.1	lncRNA
ENST00000677150.1	-0.646012	0.016155	0.112445	XPO1-228	XPO1	protein_coding
ENST00000406957.5	0.647511	0.0025915	0.034598	XPO1-203	XPO1	protein_coding
ENST00000476840.5	-0.775765	0.0178537	0.11958	ACTR2-204	ACTR2	nonsense_mediated_decay
ENST00000481714.1	-0.603676	0.0317412	0.170533	CNRIP1-204	CNRIP1	processed_transcript
ENST00000460439.5	-0.897001	0.0310183	0.1681	ANXA4-204	ANXA4	processed_transcript
ENST00000430566.6	2.48098	0.0255641	0.149071	FAM136A-202	FAM136A	protein_coding
ENST00000234396.10	0.520305	0.0386763	0.192081	ATP6V1B1-201	ATP6V1B1	protein_coding
ENST00000433258.5	0.55833	0.00114343	0.0199462	TEX261-202	TEX261	nonsense_mediated_decay
ENST00000455662.6	-1.20978	0.00120608	0.020613	NAGK-208	NAGK	protein_coding
ENST00000244221.9	-0.502068	0.000153701	0.00491948	PAIP2B-201	PAIP2B	protein_coding
ENST00000412253.1	0.855687	0.0120757	0.0932239	CYP26B1-202	CYP26B1	protein_coding
ENST00000482554.5	0.593308	0.00203301	0.0292937	RAB11FIP5-204	RAB11FIP5	processed_transcript
ENST00000258100.8	0.696097	0.029628	0.163353	SMYD5-201	SMYD5	nonsense_mediated_decay
ENST00000484298.5	0.527234	0.00343012	0.0416598	ALMS1-204	ALMS1	protein_coding
ENST00000452725.5	0.815398	0.0255641	0.149071	STAMBP-207	STAMBP	protein_coding
ENST00000409804.5	-0.898132	0.0312001	0.168714	MTHFD2-203	MTHFD2	protein_coding
ENST00000678633.1	-1.10535	0.023099	0.140106	MTHFD2-217	MTHFD2	protein_coding
ENST00000434055.5	0.829229	0.0167778	0.115166	DCTN1-210	DCTN1	nonsense_mediated_decay
ENST00000272430.10	1.09905	0.0483851	0.219493	RTKN-202	RTKN	protein_coding
ENST00000305557.9	-0.996856	0.000301884	0.00811164	RTKN-203	RTKN	protein_coding
ENST00000470536.5	-0.752678	0.0187587	0.123349	WBP1-208	WBP1	processed_transcript
ENST00000647753.1	-1.24275	0.0446344	0.209544	MOGS-210	MOGS	nonsense_mediated_decay
ENST00000393852.8	0.711771	0.0315583	0.16998	ELMOD3-202	ELMOD3	protein_coding
ENST00000462891.7	0.541283	0.0169932	0.116011	ELMOD3-216	ELMOD3	protein_coding
ENST00000453973.5	-0.83929	0.0175213	0.118189	CAPG-210	CAPG	protein_coding
ENST00000447219.6	0.793294	0.0174148	0.117793	CAPG-208	CAPG	protein_coding
ENST00000459775.5	-0.582292	0.0341884	0.178604	USP39-210	USP39	processed_transcript
ENST00000306279.4	-0.632116	0.000142665	0.00465819	ATOH8-201	ATOH8	protein_coding
ENST00000463422.5	-0.831298	2.48324e-05	0.00122892	ATOH8-202	ATOH8	processed_transcript
ENST00000489682.1	-0.530578	9.90051e-06	0.000664488	ATOH8-205	ATOH8	processed_transcript
ENST00000393808.8	-0.520537	0.00195738	0.0285309	ST3GAL5-204	ST3GAL5	protein_coding
ENST00000639074.1	-0.739345	0.0451121	0.210583	ST3GAL5-230	ST3GAL5	retained_intron
ENST00000480102.1	0.55402	0.049715	0.222916	PTCD3-213	PTCD3	retained_intron
ENST00000485465.1	0.530227	0.0114484	0.0901892	CHMP3-207	CHMP3	processed_transcript
ENST00000644478.1	-0.626149	0.0363712	0.184728	CYTOR-226	CYTOR	lncRNA
ENST00000638730.1	0.557151	0.00105887	0.0189376	RGPD2-203	RGPD2	protein_coding
ENST00000461916.5	0.536848	0.00368883	0.0436573	MRPS5-203	MRPS5	retained_intron
ENST00000360990.7	-0.945496	0.00444565	0.0493977	KCNIP3-202	KCNIP3	protein_coding
ENST00000664191.1	0.823711	0.0171014	0.116544	LINC00342-212	LINC00342	lncRNA
ENST00000660416.1	0.62682	1.62303e-07	2.46914e-05	LINC00342-206	LINC00342	lncRNA
ENST00000661329.1	0.67385	1.62303e-07	2.46914e-05	LINC00342-209	LINC00342	lncRNA
ENST00000435975.5	-0.80682	0.00163488	0.0252203	NCAPH-204	NCAPH	protein_coding
ENST00000456906.5	-0.678073	0.00614951	0.061131	NCAPH-206	NCAPH	protein_coding
ENST00000435349.1	-0.762093	0.00471183	0.0512734	NCAPH-203	NCAPH	protein_coding
ENST00000434524.5	-0.866006	0.0124902	0.0954908	LMAN2L-203	LMAN2L	nonsense_mediated_decay
ENST00000272610.3	-0.603808	0.0119949	0.0928792	FAHD2B-201	FAHD2B	protein_coding
ENST00000420699.9	0.844462	0.0274632	0.155795	ANKRD36-201	ANKRD36	protein_coding
ENST00000656384.1	0.50395	0.00911788	0.0781553	AC092683.1-218	AC092683.1	lncRNA
ENST00000655509.1	0.968552	0.000396994	0.00987086	AC092683.1-219	AC092683.1	lncRNA
ENST00000653793.1	0.589769	1.62303e-07	2.46914e-05	AC092683.1-221	AC092683.1	lncRNA
ENST00000609751.2	0.610983	0.00109052	0.0193019	AC092683.1-216	AC092683.1	lncRNA
ENST00000451664.1	-0.531201	0.00581825	0.0590382	ACTR1B-202	ACTR1B	retained_intron
ENST00000409145.5	0.740701	0.00549673	0.0570344	MRPL30-202	MRPL30	protein_coding
ENST00000308528.9	0.668264	0.029628	0.163353	LYG1-201	LYG1	protein_coding
ENST00000434323.5	-0.584881	0.0233735	0.141132	TXNDC9-205	TXNDC9	protein_coding
ENST00000409236.6	-0.53021	0.0448715	0.210129	AFF3-202	AFF3	protein_coding
ENST00000434301.1	-0.533329	0.008692	0.0756947	AC092667.1-201	AC092667.1	lncRNA
ENST00000448812.5	0.765962	0.00669372	0.0646021	NPAS2-204	NPAS2	protein_coding
ENST00000409028.8	0.608976	0.000265528	0.00739937	RPL31-203	RPL31	protein_coding
ENST00000264258.8	-0.879463	0.00719377	0.0674012	RPL31-201	RPL31	protein_coding
ENST00000409038.5	0.555528	0.0436627	0.206715	RPL31-204	RPL31	protein_coding
ENST00000409318.2	-0.637264	0.0076169	0.0698155	TBC1D8-202	TBC1D8	protein_coding
ENST00000413150.6	1.49246	0.0123205	0.094533	MAP4K4-206	MAP4K4	protein_coding
ENST00000421882.5	-0.625602	0.049715	0.222916	MAP4K4-209	MAP4K4	protein_coding
ENST00000409329.5	-0.9352	0.00641602	0.0628774	IL1R1-202	IL1R1	protein_coding
ENST00000410023.6	-0.528454	1.62303e-07	2.46914e-05	IL1R1-205	IL1R1	protein_coding
ENST00000428085.1	0.661059	0.0291189	0.161689	MFSD9-204	MFSD9	nonsense_mediated_decay
ENST00000409528.5	-0.716717	0.0011939	0.0204561	TMEM182-202	TMEM182	protein_coding
ENST00000358129.8	0.64823	0.0138769	0.102212	FHL2-203	FHL2	protein_coding
ENST00000409807.5	0.508926	0.00289111	0.0371724	FHL2-208	FHL2	protein_coding
ENST00000336905.3	-0.60225	0.0145109	0.105011	LINC01123-201	LINC01123	lncRNA
ENST00000666367.1	-0.977911	0.0184149	0.121895	MIR4435-2HG-259	MIR4435-2HG	lncRNA
ENST00000661707.1	-0.686231	0.00295993	0.0376409	MIR4435-2HG-245	MIR4435-2HG	lncRNA
ENST00000622940.1	-0.595991	0.00340204	0.0414249	MIR4435-2HG-222	MIR4435-2HG	lncRNA
ENST00000393256.8	-0.597656	0.0434287	0.205955	BCL2L11-206	BCL2L11	protein_coding
ENST00000467878.1	0.552399	0.0164602	0.11381	ANAPC1-206	ANAPC1	retained_intron
ENST00000409750.5	1.05324	0.018071	0.120486	RGPD8-203	RGPD8	protein_coding
ENST00000324913.9	-0.983233	0.000729392	0.0148024	CHCHD5-201	CHCHD5	protein_coding
ENST00000490674.1	0.580964	0.0147863	0.106329	SLC20A1-207	SLC20A1	retained_intron
ENST00000435431.5	-0.791033	0.015451	0.109335	CKAP2L-202	CKAP2L	nonsense_mediated_decay
ENST00000263339.4	1.12118	1.62303e-07	2.46914e-05	IL1A-201	IL1A	protein_coding
ENST00000263341.7	0.662918	1.62303e-07	2.46914e-05	IL1B-201	IL1B	protein_coding
ENST00000259199.9	0.674793	7.30365e-06	0.000554871	CBWD2-201	CBWD2	protein_coding
ENST00000447673.1	-0.7371	0.0357707	0.183234	SLC35F5-205	SLC35F5	protein_coding
ENST00000478928.1	0.540652	0.000895266	0.0170668	ACTR3-205	ACTR3	retained_intron
ENST00000409094.5	-0.52242	0.0287869	0.160642	DBI-204	DBI	protein_coding
ENST00000431283.1	0.798093	0.00673705	0.0647263	PTPN4-204	PTPN4	protein_coding
ENST00000443124.5	0.735477	0.00949816	0.0801219	EPB41L5-203	EPB41L5	protein_coding
ENST00000420510.5	-0.930474	0.00118124	0.0203126	RALB-203	RALB	protein_coding
ENST00000447668.2	-1.24955	0.0018152	0.027139	NIFK-AS1-205	NIFK-AS1	lncRNA
ENST00000393040.7	-0.864409	0.00255384	0.0342661	BIN1-209	BIN1	protein_coding
ENST00000456257.1	0.696335	0.041093	0.199014	ERCC3-204	ERCC3	protein_coding
ENST00000355119.9	-1.93553	0.000580397	0.0127806	LIMS2-202	LIMS2	protein_coding
ENST00000681313.1	1.14054	0.0417936	0.201363	AMMECR1L-211	AMMECR1L	nonsense_mediated_decay
ENST00000438277.5	1.43081	0.000502329	0.0116573	UGGT1-205	UGGT1	nonsense_mediated_decay
ENST00000680298.1	-0.588089	0.000418418	0.0102383	SMPD4-222	SMPD4	protein_coding
ENST00000281871.11	-0.925536	0.0229622	0.139648	MZT2B-201	MZT2B	protein_coding
ENST00000651709.1	-0.909047	0.00166377	0.0255508	CCDC115-205	CCDC115	nonsense_mediated_decay
ENST00000464432.5	-0.545922	0.0468451	0.215377	IMP4-211	IMP4	retained_intron
ENST00000409649.5	-1.17976	0.014416	0.104569	IMP4-202	IMP4	protein_coding
ENST00000490728.5	-0.697423	0.00457598	0.0502567	ARHGEF4-209	ARHGEF4	retained_intron
ENST00000409612.5	-0.854177	0.000786847	0.0156488	PLEKHB2-206	PLEKHB2	protein_coding
ENST00000309451.7	-0.805765	0.0339871	0.17805	MZT2A-201	MZT2A	protein_coding
ENST00000481510.1	-0.699555	0.000496162	0.0115402	CDRT15P4-201	CDRT15P4	processed_transcript
ENST00000397463.3	-1.06118	1.62303e-07	2.46914e-05	LYPD1-202	LYPD1	protein_coding
ENST00000345008.6	-0.956537	4.21989e-06	0.000391566	LYPD1-201	LYPD1	protein_coding
ENST00000468758.1	0.611747	0.00298476	0.0378707	MGAT5-203	MGAT5	processed_transcript
ENST00000442034.5	0.537519	0.00013244	0.0044132	RAB3GAP1-203	RAB3GAP1	protein_coding
ENST00000478212.5	1.11999	0.0140527	0.102989	DARS1-209	DARS1	retained_intron
ENST00000409654.5	-0.550191	0.00293542	0.0374374	EPC2-203	EPC2	protein_coding
ENST00000243347.5	-0.531671	0.0120757	0.0932239	TNFAIP6-201	TNFAIP6	protein_coding
ENST00000489741.1	-0.549939	0.0213452	0.13353	PRPF40A-210	PRPF40A	retained_intron
ENST00000397283.6	-0.568334	0.0313911	0.16945	ERMN-201	ERMN	protein_coding
ENST00000409175.6	0.614823	0.0146998	0.105992	MARCHF7-202	MARCHF7	protein_coding
ENST00000420397.1	1.91582	0.000662198	0.0139487	MARCHF7-204	MARCHF7	protein_coding
ENST00000259075.6	0.827544	0.00619269	0.061372	TANK-201	TANK	protein_coding
ENST00000676810.1	1.21406	0.00602762	0.0603085	DPP4-214	DPP4	protein_coding
ENST00000409672.5	0.56314	0.0222677	0.13739	SCN9A-203	SCN9A	protein_coding
ENST00000646694.1	1.22088	0.0025915	0.034598	SCN9A-213	SCN9A	retained_intron
ENST00000674881.1	-1.96929	2.59685e-06	0.000345423	DHRS9-209	DHRS9	protein_coding
ENST00000284669.2	-0.721573	0.000644182	0.0137241	KLHL41-201	KLHL41	protein_coding
ENST00000442798.5	-0.808449	0.018183	0.120945	GORASP2-202	GORASP2	nonsense_mediated_decay
ENST00000442778.5	0.793774	0.0499787	0.223724	METTL8-206	METTL8	protein_coding
ENST00000361725.5	-0.52375	0.00107023	0.0190688	DLX1-203	DLX1	protein_coding
ENST00000264107.11	0.686971	1.62303e-07	2.46914e-05	ITGA6-201	ITGA6	protein_coding
ENST00000409080.6	0.907538	5.51832e-06	0.000467033	ITGA6-202	ITGA6	protein_coding
ENST00000450443.1	1.21387	3.08376e-06	0.000345423	AC078883.1-202	AC078883.1	lncRNA
ENST00000409176.6	0.527102	0.0301344	0.164949	MAP3K20-203	MAP3K20	protein_coding
ENST00000476618.5	0.549519	2.61308e-05	0.00127474	MAP3K20-206	MAP3K20	retained_intron
ENST00000422149.1	0.7099	0.00594128	0.0598724	MAP3K20-204	MAP3K20	protein_coding
ENST00000409673.7	-0.805446	0.0140527	0.102989	SCRN3-202	SCRN3	protein_coding
ENST00000548921.5	0.581998	0.0382535	0.190735	SCRN3-213	SCRN3	processed_transcript
ENST00000295497.12	0.552104	0.000174152	0.00538655	CHN1-201	CHN1	protein_coding
ENST00000392541.3	2.17647	0.047863	0.218023	ATP5MC3-202	ATP5MC3	protein_coding
ENST00000679328.1	-1.46359	0.0168833	0.11571	HNRNPA3-219	HNRNPA3	protein_coding
ENST00000432457.2	-1.01021	0.000250921	0.00710152	HNRNPA3-203	HNRNPA3	protein_coding
ENST00000681891.1	1.02151	0.0123205	0.094533	AGPS-225	AGPS	retained_intron
ENST00000359685.7	0.52771	2.59685e-06	0.000345423	OSBPL6-204	OSBPL6	protein_coding
ENST00000665039.1	0.598274	1.85026e-05	0.00103074	CHROMR-213	CHROMR	lncRNA
ENST00000662743.1	0.547486	0.041093	0.199014	CHROMR-211	CHROMR	lncRNA
ENST00000419746.5	0.709038	0.00145716	0.0233924	TTN-AS1-203	TTN-AS1	lncRNA
ENST00000671355.1	0.730561	0.000750978	0.0151061	TTN-AS1-280	TTN-AS1	lncRNA
ENST00000603521.1	0.508867	0.0031271	0.0391526	AC010680.2-201	AC010680.2	lncRNA
ENST00000602959.5	-0.746272	0.00447811	0.0495884	UBE2E3-213	UBE2E3	protein_coding
ENST00000602499.5	-0.72825	0.00750702	0.0692825	UBE2E3-207	UBE2E3	protein_coding
ENST00000602710.5	-0.611041	0.0101626	0.0837323	UBE2E3-209	UBE2E3	protein_coding
ENST00000409001.5	-0.587869	0.0110058	0.0879279	ITPRID2-202	ITPRID2	protein_coding
ENST00000317840.9	0.676868	0.000492429	0.0114794	COL3A1-202	COL3A1	protein_coding
ENST00000470524.2	-0.637258	0.0386763	0.192081	COL5A2-202	COL5A2	retained_intron
ENST00000427960.5	0.861737	1.72042e-05	0.000971586	WDR75-202	WDR75	nonsense_mediated_decay
ENST00000425590.1	-0.881198	0.00102819	0.0185886	ASNSD1-203	ASNSD1	protein_coding
ENST00000517895.5	-0.780363	0.00714508	0.0671799	OSGEPL1-202	OSGEPL1	protein_coding
ENST00000392328.6	-0.575286	0.047863	0.218023	MFSD6-202	MFSD6	protein_coding
ENST00000409641.5	0.69924	0.00553844	0.0572454	NAB1-203	NAB1	protein_coding
ENST00000491331.5	0.605986	0.00619269	0.061372	NABP1-210	NABP1	retained_intron
ENST00000425611.9	0.689975	1.62303e-07	2.46914e-05	NABP1-205	NABP1	protein_coding
ENST00000410026.7	1.00216	1.62303e-07	2.46914e-05	NABP1-204	NABP1	protein_coding
ENST00000674187.1	1.33838	3.24607e-06	0.000345423	NABP1-212	NABP1	nonsense_mediated_decay
ENST00000451500.5	0.516285	0.00156623	0.0244613	NABP1-207	NABP1	nonsense_mediated_decay
ENST00000435931.1	0.814999	0.0100242	0.08298	NABP1-206	NABP1	protein_coding
ENST00000409475.5	1.10668	0.0111415	0.0885184	PGAP1-204	PGAP1	protein_coding
ENST00000409915.8	0.613431	0.0216055	0.134558	SF3B1-202	SF3B1	nonsense_mediated_decay
ENST00000451764.6	0.915075	0.00664925	0.0643847	SPATS2L-218	SPATS2L	protein_coding
ENST00000409157.5	0.539647	0.00133657	0.0220777	KCTD18-202	KCTD18	protein_coding
ENST00000374700.7	1.17537	3.57068e-06	0.000364238	AOX1-202	AOX1	protein_coding
ENST00000485965.5	0.745743	0.000357554	0.00915247	AOX1-208	AOX1	retained_intron
ENST00000465297.5	0.757813	0.000101602	0.00358739	AOX1-205	AOX1	processed_transcript
ENST00000485106.5	0.718141	0.0047477	0.0515726	AOX1-207	AOX1	processed_transcript
ENST00000464147.1	0.719268	0.00033613	0.00873471	ORC2-204	ORC2	retained_intron
ENST00000443227.5	1.59276	0.00330336	0.040641	CFLAR-214	CFLAR	protein_coding
ENST00000417748.1	0.562688	0.0249839	0.147206	CFLAR-207	CFLAR	protein_coding
ENST00000457277.5	0.666876	0.000757145	0.0151905	CFLAR-215	CFLAR	protein_coding
ENST00000494258.5	0.649417	0.00145716	0.0233924	CFLAR-225	CFLAR	protein_coding
ENST00000323492.11	-1.10533	0.00164787	0.0253571	CASP8-203	CASP8	protein_coding
ENST00000415688.1	0.637637	0.00400841	0.046154	STRADB-203	STRADB	protein_coding
ENST00000409883.7	-0.739332	0.0251226	0.14753	TMEM237-203	TMEM237	protein_coding
ENST00000396886.7	0.727519	0.000262769	0.00734907	MPP4-203	MPP4	protein_coding
ENST00000620095.4	1.23326	0.000750978	0.0151061	MPP4-212	MPP4	protein_coding
ENST00000486212.6	0.516812	0.0139586	0.102568	MPP4-210	MPP4	retained_intron
ENST00000679635.1	1.0637	0.0110706	0.0881595	ALS2-223	ALS2	retained_intron
ENST00000467448.5	-0.548724	0.00269132	0.0354619	ALS2-206	ALS2	protein_coding
ENST00000638587.1	0.748589	0.008692	0.0756947	BMPR2-204	BMPR2	protein_coding
ENST00000439222.5	0.561602	0.00699544	0.066299	RAPH1-209	RAPH1	protein_coding
ENST00000478013.1	0.766117	2.95392e-05	0.00140324	NRP2-214	NRP2	retained_intron
ENST00000272849.7	0.62613	1.62303e-07	2.46914e-05	NRP2-201	NRP2	protein_coding
ENST00000485684.5	0.568761	8.76438e-06	0.000633803	NRP2-217	NRP2	processed_transcript
ENST00000236957.9	-0.579159	0.000272507	0.00753591	EEF1B2-201	EEF1B2	protein_coding
ENST00000449792.5	-0.593587	0.0100912	0.0833445	MDH1B-204	MDH1B	protein_coding
ENST00000440326.2	-0.84411	3.24607e-06	0.000345423	MYOSLID-202	MYOSLID	lncRNA
ENST00000661935.1	-0.617816	0.00100515	0.018366	MYOSLID-204	MYOSLID	lncRNA
ENST00000448277.5	0.825145	0.0079889	0.0719094	CREB1-209	CREB1	protein_coding
ENST00000392202.7	-0.666332	0.00222161	0.0310808	PIKFYVE-203	PIKFYVE	protein_coding
ENST00000429921.5	1.34572	0.0355683	0.182607	RPE-206	RPE	protein_coding
ENST00000435437.2	0.761543	0.00684255	0.0653831	RPE-207	RPE	protein_coding
ENST00000418791.5	0.712526	0.0427282	0.203983	KANSL1L-203	KANSL1L	protein_coding
ENST00000451136.6	0.936281	0.00845114	0.0744389	IKZF2-210	IKZF2	protein_coding
ENST00000336916.8	-4.29381	1.62303e-07	2.46914e-05	FN1-202	FN1	protein_coding
ENST00000443816.5	0.642444	1.62303e-07	2.46914e-05	FN1-211	FN1	protein_coding
ENST00000494446.1	-1.05053	0.0204676	0.130088	FN1-225	FN1	retained_intron
ENST00000480737.1	1.48026	0.0257191	0.149578	FN1-221	FN1	retained_intron
ENST00000662624.1	-0.673066	0.000324445	0.00849915	LINC00607-212	LINC00607	lncRNA
ENST00000415479.1	-2.55338	1.62303e-07	2.46914e-05	LINC01614-201	LINC01614	lncRNA
ENST00000263268.11	1.00997	0.00602762	0.0603085	MREG-201	MREG	protein_coding
ENST00000471649.1	-0.85622	0.00343012	0.0416598	XRCC5-207	XRCC5	processed_transcript
ENST00000359681.3	0.754955	8.82931e-05	0.00322466	RPL37A-201	RPL37A	retained_intron
ENST00000233813.5	0.993739	1.62303e-07	2.46914e-05	IGFBP5-201	IGFBP5	protein_coding
ENST00000655995.1	0.630093	0.0025915	0.034598	DIRC3-AS1-202	DIRC3-AS1	lncRNA
ENST00000666326.1	0.590653	0.00447811	0.0495884	DIRC3-AS1-206	DIRC3-AS1	lncRNA
ENST00000663156.2	0.889777	0.00874978	0.0760367	DIRC3-206	DIRC3	lncRNA
ENST00000646520.1	-0.567625	0.0489085	0.22094	TNS1-222	TNS1	protein_coding
ENST00000392105.7	-0.62262	0.0458398	0.212691	STK36-202	STK36	protein_coding
ENST00000418099.5	-0.703876	0.000210508	0.00623258	NHEJ1-203	NHEJ1	nonsense_mediated_decay
ENST00000444522.6	-0.643103	0.00905815	0.0778165	ZFAND2B-212	ZFAND2B	protein_coding
ENST00000361242.9	-0.650686	0.00186146	0.0275432	ATG9A-201	ATG9A	protein_coding
ENST00000396761.6	0.507515	0.0172045	0.117026	ATG9A-202	ATG9A	protein_coding
ENST00000436856.5	1.5889	0.00714508	0.0671799	ATG9A-212	ATG9A	protein_coding
ENST00000474225.5	0.87688	0.0079889	0.0719094	ANKZF1-216	ANKZF1	retained_intron
ENST00000486203.5	0.770036	0.00409849	0.0469106	ANKZF1-220	ANKZF1	retained_intron
ENST00000493563.1	0.656405	0.0361696	0.18419	ANKZF1-224	ANKZF1	retained_intron
ENST00000496443.5	-0.68093	0.0186483	0.122859	STK16-212	STK16	retained_intron
ENST00000398989.2	1.20061	0.0124053	0.0950186	TUBA4A-203	TUBA4A	protein_coding
ENST00000447205.1	0.702915	0.014416	0.104569	TUBA4A-206	TUBA4A	protein_coding
ENST00000336576.10	-0.572072	0.000122214	0.00414648	DNAJB2-201	DNAJB2	protein_coding
ENST00000373963.5	-0.710942	0.0453494	0.211339	DNPEP-203	DNPEP	nonsense_mediated_decay
ENST00000521459.5	-0.797473	0.0491711	0.221477	DNPEP-218	DNPEP	protein_coding
ENST00000462385.1	0.579091	0.0117673	0.0918444	OBSL1-206	OBSL1	retained_intron
ENST00000497589.1	-0.659959	0.0049707	0.0531978	SLC4A3-209	SLC4A3	processed_transcript
ENST00000281830.3	-0.546113	8.26124e-05	0.00309235	KCNE4-201	KCNE4	protein_coding
ENST00000305409.3	-0.504269	9.28376e-05	0.00335091	SCG2-201	SCG2	protein_coding
ENST00000305123.6	0.541029	1.62303e-07	2.46914e-05	IRS1-201	IRS1	protein_coding
ENST00000431952.1	0.875157	0.00607063	0.0606306	SP100-209	SP100	protein_coding
ENST00000677158.1	0.777628	0.0310183	0.1681	PSMD1-219	PSMD1	protein_coding
ENST00000440107.5	0.727986	0.000700502	0.014459	ARMC9-205	ARMC9	protein_coding
ENST00000677703.1	1.10042	0.00756285	0.0695789	NCL-215	NCL	retained_intron
ENST00000678828.1	-1.75168	0.00995634	0.0826293	NCL-222	NCL	protein_coding
ENST00000678364.1	-1.19318	0.047863	0.218023	NCL-219	NCL	protein_coding
ENST00000468027.5	-0.57661	0.0185299	0.122367	PTMA-211	PTMA	retained_intron
ENST00000409772.5	0.633108	0.00581825	0.0590382	PDE6D-202	PDE6D	protein_coding
ENST00000412922.6	-0.570681	0.0289492	0.161139	COPS7B-209	COPS7B	nonsense_mediated_decay
ENST00000445090.5	-0.632775	0.0117673	0.0918444	DIS3L2-211	DIS3L2	nonsense_mediated_decay
ENST00000264059.8	-0.975306	0.00118124	0.0203126	EFHD1-201	EFHD1	protein_coding
ENST00000611312.1	-0.770395	0.0357707	0.183234	EFHD1-207	EFHD1	protein_coding
ENST00000427233.5	0.720183	0.000714135	0.0145889	GIGYF2-211	GIGYF2	protein_coding
ENST00000474312.5	0.806993	0.0214719	0.134024	GIGYF2-224	GIGYF2	retained_intron
ENST00000264051.8	-0.822559	0.00139516	0.0227709	NGEF-201	NGEF	protein_coding
ENST00000490764.5	0.835016	1.52565e-05	0.000891841	DGKD-213	DGKD	retained_intron
ENST00000414924.5	0.968538	0.00982358	0.0818915	HJURP-203	HJURP	protein_coding
ENST00000339728.6	1.09083	0.0417936	0.201363	ARL4C-201	ARL4C	protein_coding
ENST00000446904.5	0.924866	0.012912	0.0975178	SH3BP4-206	SH3BP4	protein_coding
ENST00000304032.13	-0.737903	0.00553844	0.0572454	AGAP1-201	AGAP1	protein_coding
ENST00000614409.4	1.3824	0.00557545	0.0574833	AGAP1-212	AGAP1	protein_coding
ENST00000306318.5	-0.555398	0.00105887	0.0189376	GBX2-201	GBX2	protein_coding
ENST00000660650.1	-0.530406	0.0151572	0.107938	AC012063.1-206	AC012063.1	lncRNA
ENST00000468178.5	0.58486	0.0092435	0.0788481	MLPH-213	MLPH	processed_transcript
ENST00000338530.8	-0.624211	5.19371e-06	0.00045977	MLPH-202	MLPH	protein_coding
ENST00000494110.5	-0.771601	0.00133657	0.0220777	MLPH-222	MLPH	retained_intron
ENST00000415753.5	-1.04272	0.00102073	0.0185079	MLPH-205	MLPH	protein_coding
ENST00000474195.1	0.543709	0.013435	0.100154	LRRFIP1-210	LRRFIP1	retained_intron
ENST00000480583.5	0.767663	0.0160533	0.112116	RBM44-204	RBM44	retained_intron
ENST00000467133.5	0.654271	0.00887378	0.0768217	ILKAP-207	ILKAP	retained_intron
ENST00000272937.10	-0.855276	0.0147863	0.106329	HES6-201	HES6	protein_coding
ENST00000491765.5	0.583047	0.00537776	0.0561593	COPS9-204	COPS9	retained_intron
ENST00000489698.1	-0.581732	0.0359705	0.183677	COPS9-203	COPS9	processed_transcript
ENST00000469694.5	-0.568506	0.00750702	0.0692825	GPC1-208	GPC1	retained_intron
ENST00000270357.10	-0.588796	0.00804327	0.0722195	RNPEPL1-201	RNPEPL1	protein_coding
ENST00000483602.1	-0.837961	0.00699544	0.066299	CAPN10-214	CAPN10	retained_intron
ENST00000406593.1	-0.550688	0.0443864	0.208873	MTERF4-204	MTERF4	protein_coding
ENST00000234040.9	-0.883021	0.00204843	0.029447	PASK-201	PASK	protein_coding
ENST00000438799.5	2.17977	0.0118399	0.0921888	PPP1R7-211	PPP1R7	protein_coding
ENST00000391975.5	-0.524006	5.43716e-05	0.00226351	HDLBP-203	HDLBP	protein_coding
ENST00000373292.8	-1.0718	0.00440751	0.0490623	HDLBP-202	HDLBP	protein_coding
ENST00000453141.5	0.7284	0.00366189	0.0434386	HDLBP-226	HDLBP	protein_coding
ENST00000407971.5	0.551276	0.0451121	0.210583	SEPTIN2-208	SEPTIN2	protein_coding
ENST00000429791.5	-0.504061	0.00628487	0.0619965	SEPTIN2-215	SEPTIN2	protein_coding
ENST00000627550.2	0.581732	0.00302728	0.0382291	FARP2-223	FARP2	protein_coding
ENST00000422951.1	-0.528595	0.00756285	0.0695789	FARP2-206	FARP2	protein_coding
ENST00000316586.9	-0.532354	0.00561554	0.0576746	STK25-201	STK25	protein_coding
ENST00000403346.7	-0.62273	0.0213452	0.13353	STK25-203	STK25	protein_coding
ENST00000475195.5	0.658843	0.00489199	0.0525562	ATG4B-216	ATG4B	retained_intron
ENST00000482507.5	-0.520191	0.0207219	0.131096	ATG4B-220	ATG4B	retained_intron
ENST00000305784.7	-0.555947	1.46073e-05	0.000861244	DTYMK-201	DTYMK	protein_coding
ENST00000319331.4	0.605352	0.00116907	0.0201991	LRRN1-201	LRRN1	protein_coding
ENST00000425046.1	-0.538712	1.72042e-05	0.000971586	SETMAR-204	SETMAR	nonsense_mediated_decay
ENST00000430981.1	-0.555006	0.0213452	0.13353	SETMAR-206	SETMAR	protein_coding
ENST00000615178.4	-0.740107	0.0252721	0.14797	BHLHE40-AS1-203	BHLHE40-AS1	lncRNA
ENST00000661279.1	-0.850395	0.00063769	0.0136376	AC069277.1-227	AC069277.1	lncRNA
ENST00000454244.4	-0.867846	0.00264977	0.0351172	LMCD1-205	LMCD1	protein_coding
ENST00000316793.8	0.871209	1.62303e-07	2.46914e-05	OXTR-201	OXTR	protein_coding
ENST00000665171.1	1.01874	0.013168	0.0987608	THUMPD3-AS1-230	THUMPD3-AS1	lncRNA
ENST00000522525.6	-1.31057	0.00325175	0.0401986	THUMPD3-AS1-218	THUMPD3-AS1	lncRNA
ENST00000673551.1	-0.765853	0.0282775	0.158806	BRPF1-210	BRPF1	nonsense_mediated_decay
ENST00000497565.2	0.754109	0.0304807	0.16624	BRPF1-207	BRPF1	retained_intron
ENST00000344629.12	-0.590461	0.0233735	0.141132	OGG1-205	OGG1	protein_coding
ENST00000449570.6	-0.657503	0.0320901	0.171555	OGG1-217	OGG1	protein_coding
ENST00000421120.1	1.49429	0.01072	0.0864403	CAMK1-204	CAMK1	protein_coding
ENST00000485273.1	0.724839	0.0143247	0.104214	ARPC4-207	ARPC4	protein_coding
ENST00000424442.5	0.5415	0.00851038	0.074747	ARPC4-TTLL3-203	ARPC4-TTLL3	nonsense_mediated_decay
ENST00000492440.1	0.67804	0.00186146	0.0275432	TTLL3-229	TTLL3	retained_intron
ENST00000397117.5	-0.574655	1.62303e-07	2.46914e-05	SEC13-209	SEC13	protein_coding
ENST00000477547.6	-0.530847	0.00189197	0.0278676	SEC13-215	SEC13	retained_intron
ENST00000397102.5	-0.520316	0.0210928	0.132557	SEC13-206	SEC13	retained_intron
ENST00000273037.9	-0.542212	0.0351734	0.18132	TAMM41-201	TAMM41	protein_coding
ENST00000295757.8	-0.715916	0.000381413	0.00958792	HDAC11-201	HDAC11	protein_coding
ENST00000622186.4	0.580622	0.0185299	0.122367	SLC6A6-210	SLC6A6	protein_coding
ENST00000475707.5	0.519014	0.016356	0.113357	NR2C2-210	NR2C2	retained_intron
ENST00000463417.5	0.871232	0.00723743	0.0676354	CAPN7-206	CAPN7	retained_intron
ENST00000412806.1	0.621648	0.000496162	0.0115402	SH3BP5-204	SH3BP5	nonsense_mediated_decay
ENST00000339732.10	0.82436	1.62303e-07	2.46914e-05	GALNT15-201	GALNT15	protein_coding
ENST00000617544.3	0.739311	0.049715	0.222916	GALNT15-206	GALNT15	protein_coding
ENST00000467766.5	0.540435	0.00684255	0.0653831	UBE2E1-206	UBE2E1	protein_coding
ENST00000421515.6	2.14832	0.00553844	0.0572454	NKIRAS1-205	NKIRAS1	protein_coding
ENST00000412097.5	-2.40105	0.0363712	0.184728	RPL15-203	RPL15	protein_coding
ENST00000330688.9	-0.524914	3.24607e-06	0.000345423	RARB-201	RARB	protein_coding
ENST00000480001.5	-0.968059	0.0322744	0.172181	RARB-207	RARB	processed_transcript
ENST00000413971.5	-0.924433	0.00719377	0.0674012	TOP2B-202	TOP2B	nonsense_mediated_decay
ENST00000334841.10	0.893355	0.0429596	0.204597	CMC1-201	CMC1	nonsense_mediated_decay
ENST00000463512.5	0.542801	0.0218675	0.135695	AZI2-209	AZI2	retained_intron
[truncated: 4,303 more rows]

## Sheet: Embryonic 10 mM
transcript_id	log2FC	pvalue	qvalue	transcript_name	gene_name	transcript_type
[truncated: 13,058 more rows]

[truncated: 2 more sheets: Pancreas, Primary Hepatocytes]
