# Supplementary material for: Metformin Treatment Modulates Long Non-Coding RNA Isoforms Expression in Human Cells
Source: Noncoding RNA. 2022 Oct 12;8(5):68. doi: 10.3390/ncrna8050068 (PMC9607547; doi:10.3390/ncrna8050068)
Supplement: Supplementary file 1 [file ncrna-08-00068-s001.zip › Sup_table_3.xlsx]

## Sheet: Correlation all DETs
pairs	Corr_embryonic_25mM	Pvalue_embryonic_25mM	Corr_Lung	Pvalue_Lung	Corr_Kidney	Pvalue_Kidney	Corr_Pancreas	Pvalue_Pancreas	Corr_Hepatocytes	Pvalue_hepatocytes	Corr_embryonic_10mM	Pvalue_embryonic_10mM	med_cor	med_p
STIL-203 GAS5-218	-0.885714	0.0188455	0.398601	0.199335	-1	0	-0.797059	0.000218098	NA	NA	NA	NA	-0.841387	0.00953179
ARHGEF2-208 GAS5-218	0.885714	0.0188455	NA	NA	0.942857	0.00480466	0.682353	0.00358797	NA	NA	0.874126	0.000200713	0.87992	0.00419632
TMEM50A-203 GAS5-221	0.942857	0.00480466	0.342657	0.275567	1	0	0.688235	0.00320391	NA	NA	NA	NA	0.815546	0.00400429
YARS1-208 GAS5-221	0.942857	0.00480466	0.762238	0.00395045	0.942857	0.00480466	-0.517647	0.0400018	NA	NA	NA	NA	0.852547	0.00480466
CTBS-204 GAS5-221	0.942857	0.00480466	0.93007	1.17022e-05	0.6	0.208	0.791176	0.000261946	NA	NA	NA	NA	0.860623	0.00253331
ARHGEF2-208 GAS5-221	0.885714	0.0188455	NA	NA	1	0	0.8	0.000198571	NA	NA	0.874126	0.000200713	0.87992	0.000199642
GAS5-218 GAS5-221	0.828571	0.0415627	0.951049	2.03842e-06	0.942857	0.00480466	0.908824	1.10059e-06	NA	NA	1	0	0.942857	2.03842e-06
GAS5-218 CD55-204	0.828571	0.0415627	0.867133	0.000259812	1	0	0.888235	4.32625e-06	NA	NA	NA	NA	0.877684	0.000132069
GAS5-221 CD55-204	1	0	0.916084	2.8428e-05	0.942857	0.00480466	0.826471	7.92355e-05	NA	NA	NA	NA	0.929471	5.38318e-05
AL160006.1-201 EPHX1-201	1	0	0.769231	0.00344645	0.942857	0.00480466	0.0942564	0.728429	NA	NA	NA	NA	0.856044	0.00412556
GAS5-218 EPHX1-201	0.828571	0.0415627	0.902098	5.99786e-05	0.771429	0.0723965	0.829412	7.08845e-05	NA	NA	0.909091	4.19104e-05	0.829412	7.08845e-05
GAS5-221 EPHX1-201	1	0	0.846154	0.000521134	0.828571	0.0415627	0.808824	0.000148476	NA	NA	0.909091	4.19104e-05	0.846154	0.000148476
AL160006.1-201 GFPT1-202	1	0	0.72028	0.00823977	0.942857	0.00480466	0.466864	0.068285	NA	NA	NA	NA	0.831568	0.00652222
GAS5-221 GFPT1-202	1	0	0.958042	9.54358e-07	0.828571	0.0415627	0.694118	0.00285371	NA	NA	NA	NA	0.893307	0.00142733
GAS5-221 MRPS5-203	0.942857	0.00480466	0.517483	0.0848688	0.942857	0.00480466	NA	NA	NA	NA	0.909091	4.19104e-05	0.925974	0.00480466
AL353807.5-201 LINC00342-209	0.885714	0.0188455	0.937063	6.99316e-06	NA	NA	-0.74025	0.00104143	NA	NA	0.923077	1.8622e-05	0.904396	0.000530025
MACF1-201 AC092683.1-221	0.771429	0.0723965	0.874126	0.000200713	NA	NA	0.744118	0.000948283	NA	NA	0.951049	2.03842e-06	0.822777	0.000574498
AL353807.5-201 AC092683.1-221	0.942857	0.00480466	0.958042	9.54358e-07	NA	NA	-0.761765	0.000605343	NA	NA	0.86014	0.000331668	0.901499	0.000468506
LINC00342-209 AC092683.1-221	0.942857	0.00480466	0.93007	1.17022e-05	NA	NA	0.966888	1.07217e-09	NA	NA	0.951049	2.03842e-06	0.946953	6.87033e-06
MORN1-205 NIFK-AS1-205	0.942857	0.00480466	0.86014	0.000331668	0.927634	0.00766584	NA	NA	NA	NA	0.904058	5.4395e-05	0.915846	0.00256817
SZRD1-203 NIFK-AS1-205	0.885714	0.0188455	0.818182	0.00114311	0.985611	0.000309086	NA	NA	NA	NA	0.669145	0.017326	0.851948	0.00923455
ALDH4A1-202 NIFK-AS1-205	0.771429	0.0723965	0.86014	0.000331668	0.898645	0.0148886	NA	NA	NA	NA	0.847109	0.000506007	0.853625	0.00769731
ID3-201 NIFK-AS1-205	-0.828571	0.0415627	0.902098	5.99786e-05	0.985611	0.000309086	NA	NA	NA	NA	0.800839	0.00174744	0.851468	0.00102826
CDKN2C-203 NIFK-AS1-205	0.771429	0.0723965	0.909091	4.19104e-05	0.985611	0.000309086	NA	NA	NA	NA	0.818635	0.00112985	0.863863	0.000719467
NCAPH-206 NIFK-AS1-205	0.942857	0.00480466	0.809879	0.00140794	0.811679	0.0498576	NA	NA	NA	NA	0.714887	0.0089746	0.810779	0.00688963
IL1R1-202 NIFK-AS1-205	0.941124	0.00509754	0.824845	0.000959803	0.985611	0.000309086	NA	NA	NA	NA	0.73481	0.00648334	0.882985	0.00302867
NIFK-AS1-205 SMPD4-222	0.941124	0.00509754	0.832168	0.000785442	0.753702	0.0835233	NA	NA	NA	NA	0.800839	0.00174744	0.816503	0.00342249
AL353807.5-201 ITGA6-201	0.942857	0.00480466	0.818182	0.00114311	-0.714286	0.110787	NA	NA	NA	NA	0.881119	0.000152674	0.84965	0.00297388
GAS5-218 MAP3K20-206	0.942857	0.00480466	NA	NA	0.771429	0.0723965	0.611765	0.0117884	NA	NA	0.93007	1.17022e-05	0.850749	0.00829653
GAS5-221 TFPI-202	1	0	0.146853	0.648796	1	0	0.65	0.00641571	NA	NA	NA	NA	0.825	0.00320785
AC092683.1-221 NABP1-205	0.657143	0.156175	0.874126	0.000200713	NA	NA	0.841176	4.4429e-05	NA	NA	0.916084	2.8428e-05	0.857651	0.000122571
GAS5-218 NRP2-201	-0.885714	0.0188455	0.958042	9.54358e-07	0.828571	0.0415627	NA	NA	NA	NA	0.93007	1.17022e-05	0.879321	0.00942859
GAS5-221 ATG9A-202	0.942857	0.00480466	0.804196	0.00161477	0.828571	0.0415627	NA	NA	NA	NA	0.818182	0.00114311	0.823377	0.00320972
AL160006.1-201 SERPINE2-208	0.942857	0.00480466	0.783217	0.00258621	0.942857	0.00480466	NA	NA	-0.6	0.208	NA	NA	0.863037	0.00480466
GAS5-218 MLPH-213	0.828571	0.0415627	0.846154	0.000521134	0.828571	0.0415627	0.788235	0.000286466	NA	NA	0.867133	0.000259812	0.828571	0.000521134
GAS5-221 MLPH-213	1	0	0.839161	0.000642826	0.771429	0.0723965	0.811765	0.000134322	NA	NA	0.867133	0.000259812	0.839161	0.000259812
GAS5-221 LRRFIP1-210	1	0	0.573427	0.0512656	0.942857	0.00480466	NA	NA	NA	NA	0.713287	0.00920178	0.828072	0.00700322
NIFK-AS1-205 PASK-201	0.714286	0.110787	0.802103	0.00169653	0.927634	0.00766584	NA	NA	NA	NA	0.847109	0.000506007	0.824606	0.00468119
GAS5-218 SEPTIN2-204	-0.885714	0.0188455	0.839161	0.000642826	-1	0	-0.776471	0.000404351	NA	NA	NA	NA	-0.831092	0.000523588
NIFK-AS1-205 DTYMK-201	0.942857	0.00480466	0.881119	0.000152674	0.724714	0.103243	NA	NA	NA	NA	0.847109	0.000506007	0.864114	0.00265534
AL353807.5-201 ARPC4-TTLL3-203	-0.828571	0.0415627	0.811189	0.00136332	0.942857	0.00480466	0.344118	0.191856	NA	NA	0.909091	4.19104e-05	0.811189	0.00480466
AL133243.2-201 ARPC4-TTLL3-203	1	0	0.840632	0.000615569	0.657143	0.156175	0.274135	0.304211	NA	NA	0.844134	0.000554262	0.840632	0.000615569
AC092683.1-221 TGFBR2-202	0.828571	0.0415627	0.818182	0.00114311	NA	NA	0.735294	0.00117162	NA	NA	0.839161	0.000642826	0.823377	0.00115736
GAS5-221 CDCP1-202	0.885714	0.0188455	0.563394	0.0564496	1	0	0.743194	0.00096989	NA	NA	NA	NA	0.814454	0.00990769
GAS5-221 TMEM158-201	0.885714	0.0188455	0.895105	8.36659e-05	NA	NA	0.391122	0.13413	NA	NA	0.874126	0.000200713	0.87992	0.0095231
NIFK-AS1-205 UCN2-201	1	0	0.86014	0.000331668	0.927634	0.00766584	NA	NA	NA	NA	0.911176	3.74536e-05	0.919405	0.000184561
NIFK-AS1-205 CYB561D2-205	0.885714	0.0188455	0.832168	0.000785442	0.840668	0.0360576	NA	NA	NA	NA	0.875583	0.000189842	0.858126	0.00981546
NIFK-AS1-205 FLNB-212	0.885714	0.0188455	0.936643	7.22445e-06	0.637748	0.173071	NA	NA	NA	NA	0.904058	5.4395e-05	0.894886	0.00944994
GAS5-221 CGGBP1-202	0.942857	0.00480466	0.517483	0.0848688	0.828571	0.0415627	-0.773529	0.000439356	NA	NA	0.811189	0.00136332	0.811189	0.00480466
GAS5-218 CGGBP1-205	0.942857	0.00480466	0.713287	0.00920178	1	0	-0.776471	0.000404351	NA	NA	NA	NA	0.828072	0.00260451
NIFK-AS1-205 LNP1-201	0.927634	0.00766584	0.804196	0.00161477	0.985611	0.000309086	NA	NA	NA	NA	0.872024	0.000217238	0.899829	0.000961927
NIFK-AS1-205 DZIP3-202	0.771429	0.0723965	0.86014	0.000331668	0.927634	0.00766584	NA	NA	NA	NA	0.786601	0.00240525	0.823371	0.00503555
FLNB-AS1-202 COPB2-218	0.885714	0.0188455	NA	NA	0.6	0.208	0.867647	1.33487e-05	1	0	NA	NA	0.876681	0.00942941
NIFK-AS1-205 AC093323.1-204	0.771429	0.0723965	0.839161	0.000642826	0.927634	0.00766584	NA	NA	NA	NA	0.807957	0.00147546	0.823559	0.00457065
NIFK-AS1-205 PACRGL-202	0.985611	0.000309086	0.838049	0.000664043	0.811679	0.0498576	NA	NA	NA	NA	0.74389	0.00553894	0.824864	0.00310149
GAS5-218 OCIAD2-204	0.885714	0.0188455	0.846154	0.000521134	NA	NA	0.647059	0.00674208	NA	NA	0.916084	2.8428e-05	0.865934	0.00363161
GAS5-221 OCIAD2-204	0.885714	0.0188455	0.902098	5.99786e-05	NA	NA	0.608824	0.0123152	NA	NA	0.916084	2.8428e-05	0.893906	0.00618759
YARS1-208 THAP9-AS1-204	0.942857	0.00480466	NA	NA	0.771429	0.0723965	-0.711765	0.00198404	0.942857	0.00480466	NA	NA	0.857143	0.00480466
CGGBP1-202 THAP9-AS1-204	0.942857	0.00480466	NA	NA	0.828571	0.0415627	-0.773529	0.000439356	1	0	NA	NA	0.885714	0.00262201
ATP13A3-212 THAP9-AS1-204	1	0	NA	NA	0.828571	0.0415627	0.676471	0.00400825	0.942857	0.00480466	NA	NA	0.885714	0.00440646
NIFK-AS1-205 HMGB2-203	0.942857	0.00480466	0.832168	0.000785442	0.985611	0.000309086	NA	NA	NA	NA	0.825754	0.000936688	0.887512	0.000861065
NIFK-AS1-205 PLEKHG4B-204	0.771429	0.0723965	0.951049	2.03842e-06	0.927634	0.00766584	NA	NA	NA	NA	0.790161	0.00222554	0.858897	0.00494569
NIFK-AS1-205 CDH6-201	0.657143	0.156175	0.902098	5.99786e-05	0.898645	0.0148886	NA	NA	NA	NA	0.911176	3.74536e-05	0.900372	0.0074743
NIFK-AS1-205 NREP-201	0.771429	0.0723965	0.937063	6.99316e-06	0.898645	0.0148886	NA	NA	NA	NA	0.864906	0.000281229	0.881775	0.00758493
GAS5-218 SH3RF2-201	1	0	0.881119	0.000152674	1	0	NA	NA	NA	NA	0.937063	6.99316e-06	0.968531	3.49658e-06
GAS5-221 SH3RF2-201	0.828571	0.0415627	0.804196	0.00161477	0.942857	0.00480466	NA	NA	NA	NA	0.937063	6.99316e-06	0.882817	0.00320972
LINC00342-209 SH3RF2-206	0.657143	0.156175	0.783217	0.00258621	NA	NA	0.865342	1.49673e-05	NA	NA	0.888112	0.000114134	0.82428	0.00135017
AC092683.1-221 SH3RF2-206	0.771429	0.0723965	0.881119	0.000152674	NA	NA	0.870588	1.14989e-05	NA	NA	0.867133	0.000259812	0.868861	0.000206243
NIFK-AS1-205 RMND5B-212	0.942857	0.00480466	0.832168	0.000785442	0.840668	0.0360576	NA	NA	NA	NA	0.825754	0.000936688	0.836418	0.00287068
FLNB-AS1-202 HNRNPH1-210	0.714286	0.110787	NA	NA	0.942857	0.00480466	0.888235	4.32625e-06	1	0	NA	NA	0.915546	0.0024045
THAP9-AS1-204 HNRNPH1-210	0.942857	0.00480466	NA	NA	0.942857	0.00480466	-0.823529	8.83914e-05	0.885714	0.0188455	NA	NA	0.914286	0.00480466
THAP9-AS1-204 HNRNPH1-235	0.771429	0.0723965	NA	NA	0.942857	0.00480466	-0.852941	2.67907e-05	0.942857	0.00480466	NA	NA	0.857143	0.00480466
GAS5-218 SQSTM1-202	0.828571	0.0415627	0.846154	0.000521134	1	0	0.917647	5.52865e-07	NA	NA	NA	NA	0.8819	0.000260843
GAS5-221 SQSTM1-202	1	0	0.804196	0.00161477	0.942857	0.00480466	0.926471	2.5614e-07	NA	NA	NA	NA	0.934664	0.000807513
GAS5-218 SQSTM1-201	0.942857	0.00480466	NA	NA	0.942857	0.00480466	-0.673529	0.00423274	NA	NA	0.685315	0.013906	0.814086	0.00480466
NIFK-AS1-205 ELOVL2-201	0.942857	0.00480466	0.763574	0.00385009	0.898645	0.0148886	NA	NA	NA	NA	0.911176	3.74536e-05	0.904911	0.00432738
NIFK-AS1-205 DEK-211	1	0	0.93007	1.17022e-05	0.927634	0.00766584	NA	NA	NA	NA	0.811516	0.00135232	0.928852	0.000682013
NIFK-AS1-205 BAG6-245	0.6	0.208	0.853147	0.000418118	0.927634	0.00766584	NA	NA	NA	NA	0.797279	0.00189705	0.825213	0.00478145
GAS5-218 NFYA-201	0.885714	0.0188455	0.916084	2.8428e-05	0.828571	0.0415627	NA	NA	NA	NA	0.937063	6.99316e-06	0.900899	0.00943695
GAS5-221 NFYA-201	0.885714	0.0188455	0.832168	0.000785442	0.771429	0.0723965	NA	NA	NA	NA	0.937063	6.99316e-06	0.858941	0.00981546
GAS5-221 VEGFA-216	1	0	0.839161	0.000642826	1	0	0.285294	0.284139	NA	NA	NA	NA	0.91958	0.000321413
AL160006.1-201 VEGFA-215	0.942857	0.00480466	0.79021	0.00222314	0.885714	0.0188455	0.698086	0.00263542	NA	NA	NA	NA	0.837962	0.00372004
GAS5-221 VEGFA-215	0.942857	0.00480466	0.748252	0.00512408	0.942857	0.00480466	0.8	0.000198571	NA	NA	NA	NA	0.871429	0.00480466
NIFK-AS1-205 PAQR8-202	0.828571	0.0415627	0.853147	0.000418118	0.927634	0.00766584	NA	NA	NA	NA	0.82007	0.00108864	0.840859	0.00437724
PRPF3-205 SNHG5-201	0.942857	0.00480466	NA	NA	1	0	-0.825962	8.07586e-05	0.714286	0.110787	NA	NA	0.828571	0.00244271
MAP3K20-206 SNHG5-201	0.942857	0.00480466	NA	NA	1	0	0.598823	0.014246	0.885714	0.0188455	NA	NA	0.914286	0.00952531
BHLHE40-201 SNHG5-201	0.942857	0.00480466	NA	NA	0.885714	0.0188455	-0.678469	0.00386126	0.942857	0.00480466	NA	NA	0.914286	0.00480466
EIF4A2-201 SNHG5-201	0.942857	0.00480466	NA	NA	0.885714	0.0188455	0.78229	0.000341853	0.942857	0.00480466	NA	NA	0.914286	0.00480466
TGFBI-205 SNHG5-201	0.942857	0.00480466	NA	NA	0.942857	0.00480466	-0.852511	2.73113e-05	0.771429	0.0723965	NA	NA	0.857143	0.00480466
ERGIC1-201 SNHG5-201	0.942857	0.00480466	NA	NA	0.885714	0.0188455	0.837762	5.10712e-05	0.942857	0.00480466	NA	NA	0.914286	0.00480466
H1-2-201 SNHG5-201	0.942857	0.00480466	NA	NA	0.771429	0.0723965	-0.836902	5.28675e-05	1	0	NA	NA	0.857143	0.00242877
NIFK-AS1-205 CRYBG1-203	0.885714	0.0188455	0.888112	0.000114134	0.927634	0.00766584	NA	NA	NA	NA	0.900498	6.48609e-05	0.894305	0.00388999
THAP9-AS1-204 ZUP1-204	0.942857	0.00480466	NA	NA	0.828571	0.0415627	0.802941	0.000180517	0.942857	0.00480466	NA	NA	0.885714	0.00480466
GAS5-218 AIG1-203	0.942857	0.00480466	0.783217	0.00258621	1	0	NA	NA	NA	NA	0.762238	0.00395045	0.863037	0.00326833
GAS5-221 AIG1-203	0.942857	0.00480466	0.881119	0.000152674	0.942857	0.00480466	NA	NA	NA	NA	0.762238	0.00395045	0.911988	0.00437756
NIFK-AS1-205 C7orf50-201	1	0	0.846154	0.000521134	0.811679	0.0498576	NA	NA	NA	NA	0.818635	0.00112985	0.832394	0.000825491
NIFK-AS1-205 MICALL2-201	0.771429	0.0723965	0.916084	2.8428e-05	0.927634	0.00766584	NA	NA	NA	NA	0.807957	0.00147546	0.862021	0.00457065
ATAD3A-203 PSMG3-AS1-201	0.828571	0.0415627	0.937063	6.99316e-06	0.942857	0.00480466	NA	NA	NA	NA	0.979021	3.0898e-08	0.93996	0.00240583
SSU72-202 PSMG3-AS1-201	-0.6	0.208	0.93007	1.17022e-05	0.942857	0.00480466	NA	NA	NA	NA	0.965035	3.88099e-07	0.936464	0.00240818
ALDH4A1-202 PSMG3-AS1-201	0.885714	0.0188455	0.825175	0.000951363	0.6	0.208	NA	NA	NA	NA	0.951049	2.03842e-06	0.855445	0.00989842
RCC1-202 PSMG3-AS1-201	1	0	0.937063	6.99316e-06	0.942857	0.00480466	-0.417647	0.107474	NA	NA	NA	NA	0.93996	0.00240583
CLSPN-202 PSMG3-AS1-201	0.885714	0.0188455	0.951049	2.03842e-06	0.942857	0.00480466	-0.335294	0.204255	NA	NA	0.972028	1.28681e-07	0.942857	0.00480466
TOE1-201 PSMG3-AS1-201	0.885714	0.0188455	0.979021	3.0898e-08	1	0	-0.344118	0.191856	NA	NA	NA	NA	0.932368	0.00942276
NASP-206 PSMG3-AS1-201	0.942857	0.00480466	0.986014	4.1169e-09	0.942857	0.00480466	NA	NA	NA	NA	0.979021	3.0898e-08	0.960939	0.00240235
ADGRL2-225 PSMG3-AS1-201	0.942857	0.00480466	0.93007	1.17022e-05	0.771429	0.0723965	NA	NA	NA	NA	0.825175	0.000951363	0.877622	0.00287801
ODF2L-206 PSMG3-AS1-201	0.985611	0.000309086	0.879161	0.000165104	NA	NA	0.331594	0.209604	NA	NA	0.923077	1.8622e-05	0.901119	0.000237095
RBM8A-206 PSMG3-AS1-201	0.885714	0.0188455	0.972028	1.28681e-07	0.942857	0.00480466	NA	NA	NA	NA	0.977234	4.63547e-08	0.957443	0.0024024
PSMD4-201 PSMG3-AS1-201	1	0	0.93007	1.17022e-05	0.942857	0.00480466	NA	NA	NA	NA	0.916084	2.8428e-05	0.936464	2.00651e-05
JMJD4-205 PSMG3-AS1-201	0.942857	0.00480466	0.874126	0.000200713	0.885714	0.0188455	NA	NA	NA	NA	0.986014	4.1169e-09	0.914286	0.00250269
MRPL55-201 PSMG3-AS1-201	0.942857	0.00480466	0.909091	4.19104e-05	NA	NA	0.197059	0.464464	NA	NA	0.93007	1.17022e-05	0.91958	0.00242329
GUK1-201 PSMG3-AS1-201	0.942857	0.00480466	0.867133	0.000259812	0.771429	0.0723965	NA	NA	NA	NA	0.951049	2.03842e-06	0.904995	0.00253224
FANCL-202 PSMG3-AS1-201	0.942857	0.00480466	0.818182	0.00114311	0.942857	0.00480466	NA	NA	NA	NA	0.909091	4.19104e-05	0.925974	0.00297388
NAGK-208 PSMG3-AS1-201	0.771429	0.0723965	0.881119	0.000152674	0.942857	0.00480466	NA	NA	NA	NA	0.965035	3.88099e-07	0.911988	0.00247867
ATOH8-201 PSMG3-AS1-201	0.942857	0.00480466	0.79021	0.00222314	0.657143	0.156175	NA	NA	NA	NA	0.993007	1.30167e-10	0.866533	0.0035139
NCAPH-202 PSMG3-AS1-201	0.942857	0.00480466	0.916084	2.8428e-05	0.942857	0.00480466	-0.164706	0.542148	NA	NA	NA	NA	0.929471	0.00480466
NCAPH-204 PSMG3-AS1-201	0.885714	0.0188455	0.839161	0.000642826	0.942857	0.00480466	-0.370588	0.15765	NA	NA	0.853147	0.000418118	0.853147	0.00480466
NCAPH-206 PSMG3-AS1-201	0.714286	0.110787	0.894388	8.64551e-05	0.942857	0.00480466	-0.00628322	0.981575	NA	NA	0.879161	0.000165104	0.879161	0.00480466
MLPH-202 PSMG3-AS1-201	0.927634	0.00766584	0.881119	0.000152674	0.985611	0.000309086	NA	NA	NA	NA	0.93007	1.17022e-05	0.928852	0.00023088
CDC25A-201 PSMG3-AS1-201	0.885714	0.0188455	0.972028	1.28681e-07	1	0	-0.271388	0.309277	NA	NA	NA	NA	0.928871	0.0094228
LNP1-201 PSMG3-AS1-201	0.898645	0.0148886	0.874126	0.000200713	0.771429	0.0723965	NA	NA	NA	NA	0.937063	6.99316e-06	0.886385	0.00754467
DZIP3-202 PSMG3-AS1-201	1	0	0.86014	0.000331668	0.885714	0.0188455	NA	NA	NA	NA	0.916084	2.8428e-05	0.900899	0.000180048
ECT2-216 PSMG3-AS1-201	0.885714	0.0188455	0.895105	8.36659e-05	0.771429	0.0723965	NA	NA	NA	NA	0.825175	0.000951363	0.855445	0.00989842
EIF4G1-202 PSMG3-AS1-201	0.942857	0.00480466	0.867133	0.000259812	0.942857	0.00480466	-0.0706402	0.794891	NA	NA	NA	NA	0.904995	0.00480466
EIF4G1-201 PSMG3-AS1-201	0.942857	0.00480466	NA	NA	0.942857	0.00480466	-0.0882353	0.745222	NA	NA	0.958042	9.54358e-07	0.942857	0.00480466
PACRGL-202 PSMG3-AS1-201	0.840668	0.0360576	0.880304	0.000157757	0.942857	0.00480466	NA	NA	NA	NA	0.867133	0.000259812	0.873718	0.00253224
HNRNPD-201 PSMG3-AS1-201	1	0	0.965035	3.88099e-07	0.885714	0.0188455	-0.294118	0.268847	NA	NA	NA	NA	0.925375	0.00942293
HNRNPD-203 PSMG3-AS1-201	0.942857	0.00480466	0.979021	3.0898e-08	0.942857	0.00480466	-0.247059	0.356275	NA	NA	NA	NA	0.942857	0.00480466
HMGB2-205 PSMG3-AS1-201	1	0	0.846154	0.000521134	-0.942857	0.00480466	NA	NA	NA	NA	0.944056	3.92726e-06	0.895105	0.00026253
CENPU-201 PSMG3-AS1-201	1	0	0.944056	3.92726e-06	0.714286	0.110787	-0.594118	0.0152324	NA	NA	NA	NA	0.829171	0.00761816
PLEKHG4B-204 PSMG3-AS1-201	0.885714	0.0188455	0.881119	0.000152674	0.714286	0.110787	NA	NA	NA	NA	0.951049	2.03842e-06	0.883417	0.00949908
PLEKHG4B-202 PSMG3-AS1-201	0.885714	0.0188455	0.846154	0.000521134	0.885714	0.0188455	NA	NA	NA	NA	0.937063	6.99316e-06	0.885714	0.00968331
CDH6-201 PSMG3-AS1-201	0.942857	0.00480466	0.979021	3.0898e-08	0.828571	0.0415627	NA	NA	NA	NA	0.93007	1.17022e-05	0.936464	0.00240818
NREP-201 PSMG3-AS1-201	0.885714	0.0188455	0.951049	2.03842e-06	0.828571	0.0415627	NA	NA	NA	NA	0.958042	9.54358e-07	0.918382	0.00942376
TCF7-201 PSMG3-AS1-201	0.885714	0.0188455	0.889821	0.000105995	0.828571	0.0415627	NA	NA	NA	NA	0.950728	2.10503e-06	0.887767	0.00947574
MACROH2A1-215 PSMG3-AS1-201	0.942857	0.00480466	NA	NA	0.942857	0.00480466	-0.543047	0.0297204	NA	NA	0.951049	2.03842e-06	0.942857	0.00480466
HARS2-201 PSMG3-AS1-201	0.942857	0.00480466	0.965035	3.88099e-07	0.942857	0.00480466	-0.338235	0.200066	NA	NA	NA	NA	0.942857	0.00480466
HMMR-203 PSMG3-AS1-201	1	0	0.874126	0.000200713	0.771429	0.0723965	-0.611765	0.0117884	NA	NA	NA	NA	0.822777	0.00599456
DBN1-202 PSMG3-AS1-201	0.885714	0.0188455	0.895105	8.36659e-05	0.942857	0.00480466	NA	NA	NA	NA	0.972028	1.28681e-07	0.918981	0.00244417
PDLIM7-202 PSMG3-AS1-201	0.771429	0.0723965	0.944056	3.92726e-06	0.942857	0.00480466	NA	NA	NA	NA	0.986014	4.1169e-09	0.943457	0.0024043
RMND5B-212 PSMG3-AS1-201	0.714286	0.110787	0.902098	5.99786e-05	0.942857	0.00480466	NA	NA	NA	NA	0.958042	9.54358e-07	0.922478	0.00243232
HNRNPH1-203 PSMG3-AS1-201	0.6	0.208	0.972028	1.28681e-07	1	0	0.0608337	0.822911	NA	NA	0.965035	3.88099e-07	0.965035	3.88099e-07
DEK-209 PSMG3-AS1-201	1	0	0.979021	3.0898e-08	0.828571	0.0415627	-0.711765	0.00198404	NA	NA	NA	NA	0.903796	0.000992037
TCF19-201 PSMG3-AS1-201	0.637748	0.173071	0.832168	0.000785442	0.942857	0.00480466	-0.236939	0.376937	NA	NA	0.972028	1.28681e-07	0.832168	0.00480466
SRSF3-202 PSMG3-AS1-201	0.885714	0.0188455	0.972028	1.28681e-07	1	0	-0.514706	0.0413458	NA	NA	NA	NA	0.928871	0.0094228
MCM3-205 PSMG3-AS1-201	1	0	0.937063	6.99316e-06	1	0	-0.420588	0.104768	NA	NA	NA	NA	0.968531	3.49658e-06
SYNCRIP-216 PSMG3-AS1-201	0.927634	0.00766584	0.748252	0.00512408	0.942857	0.00480466	-0.119416	0.659575	NA	NA	0.895105	8.36659e-05	0.895105	0.00512408
SNX9-204 PSMG3-AS1-201	0.985611	0.000309086	0.825175	0.000951363	NA	NA	-0.0764706	0.778341	NA	NA	0.928198	1.33123e-05	0.876686	0.000630224
C7orf50-201 PSMG3-AS1-201	0.771429	0.0723965	0.923077	1.8622e-05	0.942857	0.00480466	NA	NA	NA	NA	0.979021	3.0898e-08	0.932967	0.00241164
MICALL2-201 PSMG3-AS1-201	0.885714	0.0188455	0.958042	9.54358e-07	0.885714	0.0188455	NA	NA	NA	NA	0.979021	3.0898e-08	0.921878	0.00942322
PSMG3-AS1-201 SLC29A4-201	0.885714	0.0188455	0.935203	8.06383e-06	NA	NA	0.373529	0.154122	NA	NA	0.942208	4.60562e-06	0.910459	0.00942677
PSMG3-AS1-201 ZNF853-201	0.942857	0.00480466	0.861648	0.000315007	NA	NA	0.63623	0.00805923	NA	NA	0.970229	1.752e-07	0.902252	0.00255984
NIFK-AS1-205 HNRNPA2B1-209	0.771429	0.0723965	0.839161	0.000642826	0.927634	0.00766584	NA	NA	NA	NA	0.758127	0.00427167	0.805295	0.00596876
AL353807.5-201 DPY19L2P1-203	0.985611	0.000309086	0.895105	8.36659e-05	NA	NA	-0.329412	0.212801	NA	NA	0.874126	0.000200713	0.884615	0.000254899
AC092683.1-221 DPY19L2P1-203	0.898645	0.0148886	0.902098	5.99786e-05	NA	NA	0.670588	0.00446721	NA	NA	0.944056	3.92726e-06	0.900372	0.00226359
PSMG3-AS1-201 ANLN-210	0.898645	0.0148886	0.832168	0.000785442	1	0	-0.324485	0.220133	NA	NA	NA	NA	0.865406	0.00783703
PSMG3-AS1-201 POLR2J4-203	0.942857	0.00480466	0.811189	0.00136332	0.942857	0.00480466	-0.255882	0.33879	NA	NA	0.923077	1.8622e-05	0.923077	0.00480466
PSMG3-AS1-201 DDX56-201	0.771429	0.0723965	0.853147	0.000418118	0.942857	0.00480466	-0.273529	0.305323	NA	NA	0.951049	2.03842e-06	0.853147	0.00480466
NIFK-AS1-205 AUTS2-229	0.927634	0.00766584	0.888112	0.000114134	0.985611	0.000309086	NA	NA	NA	NA	0.832872	0.000770065	0.907873	0.000539575
PSMG3-AS1-201 BCL7B-201	0.942857	0.00480466	0.979021	3.0898e-08	1	0	-0.432353	0.094421	NA	NA	NA	NA	0.960939	0.00240235
NIFK-AS1-205 PEG10-202	0.828571	0.0415627	0.909091	4.19104e-05	0.985611	0.000309086	NA	NA	NA	NA	0.811516	0.00135232	0.868831	0.000830705
PSMG3-AS1-201 PEG10-202	0.942857	0.00480466	0.979021	3.0898e-08	0.771429	0.0723965	NA	NA	NA	NA	0.93007	1.17022e-05	0.936464	0.00240818
NIFK-AS1-205 ZNF655-202	0.942857	0.00480466	0.881119	0.000152674	0.811679	0.0498576	NA	NA	NA	NA	0.857787	0.00035903	0.869453	0.00258185
PSMG3-AS1-201 ZNF655-202	0.828571	0.0415627	0.818182	0.00114311	0.942857	0.00480466	-0.252941	0.344563	NA	NA	0.951049	2.03842e-06	0.828571	0.00480466
PSMG3-AS1-201 MCM7-201	0.885714	0.0188455	0.958042	9.54358e-07	0.942857	0.00480466	NA	NA	NA	NA	0.986014	4.1169e-09	0.95045	0.00240281
FLNB-AS1-202 IFRD1-204	0.942857	0.00480466	NA	NA	0.771429	0.0723965	-0.655882	0.00580074	0.942857	0.00480466	NA	NA	0.857143	0.0053027
ERRFI1-201 AC016831.6-205	0.942857	0.00480466	NA	NA	1	0	0.697059	0.00269059	0.828571	0.0415627	NA	NA	0.885714	0.00374763
YARS1-207 AC016831.6-205	0.657143	0.156175	0.804196	0.00161477	0.942857	0.00480466	NA	NA	1	0	NA	NA	0.873526	0.00320972
AL160006.1-201 AC016831.6-205	0.942857	0.00480466	0.839161	0.000642826	0.942857	0.00480466	0.686304	0.00332615	-0.885714	0.0188455	NA	NA	0.839161	0.00480466
ARHGEF2-208 AC016831.6-205	0.942857	0.00480466	NA	NA	0.828571	0.0415627	0.717647	0.00174754	NA	NA	0.783217	0.00258621	0.805894	0.00369544
GAS5-221 AC016831.6-205	0.942857	0.00480466	0.944056	3.92726e-06	0.828571	0.0415627	0.635294	0.00818206	NA	NA	0.832168	0.000785442	0.832168	0.00480466
EPHX1-201 AC016831.6-205	0.942857	0.00480466	0.804196	0.00161477	1	0	0.491176	0.0533504	NA	NA	0.825175	0.000951363	0.825175	0.00161477
GFPT1-202 AC016831.6-205	0.942857	0.00480466	0.881119	0.000152674	1	0	0.588235	0.0165397	NA	NA	NA	NA	0.911988	0.00247867
NRP2-201 AC016831.6-205	-0.6	0.208	0.937063	6.99316e-06	0.942857	0.00480466	NA	NA	NA	NA	0.846154	0.000521134	0.891608	0.0026629
ATG9A-202 AC016831.6-205	0.885714	0.0188455	0.685315	0.013906	1	0	NA	NA	NA	NA	0.811189	0.00136332	0.848452	0.00763464
NR2C2-210 AC016831.6-205	1	0	NA	NA	0.885714	0.0188455	NA	NA	0.942857	0.00480466	0.748252	0.00512408	0.914286	0.00496437
ACVR2B-201 AC016831.6-205	0.942857	0.00480466	0.251748	0.429919	1	0	0.714706	0.00186274	NA	NA	NA	NA	0.828782	0.0033337
CD47-204 AC016831.6-205	0.942857	0.00480466	NA	NA	0.828571	0.0415627	0.711765	0.00198404	0.942857	0.00480466	NA	NA	0.885714	0.00480466
OCIAD2-204 AC016831.6-205	0.942857	0.00480466	0.902098	5.99786e-05	NA	NA	0.323529	0.221574	NA	NA	0.832168	0.000785442	0.867133	0.00279505
GLRX-204 AC016831.6-205	0.942857	0.00480466	0.587413	0.0446093	0.942857	0.00480466	NA	NA	NA	NA	0.888112	0.000114134	0.915485	0.00480466
ERGIC1-201 AC016831.6-205	0.885714	0.0188455	NA	NA	1	0	0.788235	0.000286466	0.771429	0.0723965	NA	NA	0.836975	0.00956597
NFYA-201 AC016831.6-205	0.771429	0.0723965	0.79021	0.00222314	0.942857	0.00480466	NA	NA	NA	NA	0.853147	0.000418118	0.821678	0.0035139
ZUP1-204 AC016831.6-205	1	0	0.160839	0.617523	1	0	0.308824	0.244499	0.942857	0.00480466	NA	NA	0.942857	0.00480466
HBP1-203 AC016831.6-205	0.942857	0.00480466	NA	NA	0.942857	0.00480466	0.605882	0.0128603	0.885714	0.0188455	NA	NA	0.914286	0.00883248
NIFK-AS1-205 EZH2-208	0.880406	0.0205987	0.949213	2.44274e-06	0.927634	0.00766584	NA	NA	NA	NA	0.861346	0.000318283	0.90402	0.00399206
PSMG3-AS1-201 EZH2-208	0.941124	0.00509754	0.935203	8.06383e-06	0.771429	0.0723965	NA	NA	NA	NA	0.909091	4.19104e-05	0.922147	0.00256973
PSMG3-AS1-201 ATP6V0E2-202	0.885714	0.0188455	0.958042	9.54358e-07	0.828571	0.0415627	NA	NA	NA	NA	0.965035	3.88099e-07	0.921878	0.00942322
NIFK-AS1-205 NCAPG2-201	0.714286	0.110787	0.909091	4.19104e-05	0.927634	0.00766584	NA	NA	NA	NA	0.765246	0.00372726	0.837168	0.00569655
PSMG3-AS1-201 NCAPG2-201	0.942857	0.00480466	0.944056	3.92726e-06	0.885714	0.0188455	-0.197059	0.464464	NA	NA	0.839161	0.000642826	0.885714	0.00480466
PSMG3-AS1-201 SCARA3-201	0.942857	0.00480466	0.951049	2.03842e-06	0.542857	0.265703	-0.334069	0.206016	NA	NA	0.965035	3.88099e-07	0.942857	0.00480466
PSMG3-AS1-201 MCM4-222	0.942857	0.00480466	0.979021	3.0898e-08	0.942857	0.00480466	-0.144118	0.594378	NA	NA	NA	NA	0.942857	0.00480466
SQSTM1-202 SNHG6-205	0.885714	0.0188455	0.832168	0.000785442	0.942857	0.00480466	0.670588	0.00446721	NA	NA	NA	NA	0.858941	0.00463594
VEGFA-216 SNHG6-205	0.885714	0.0188455	0.818182	0.00114311	1	0	0.247059	0.356275	NA	NA	NA	NA	0.851948	0.00999429
NIFK-AS1-205 TERF1-202	0.985611	0.000309086	0.853147	0.000418118	0.985611	0.000309086	NA	NA	NA	NA	0.900498	6.48609e-05	0.943055	0.000309086
SNHG5-201 RIPK2-204	1	0	NA	NA	1	0	0.643071	0.00720559	0.771429	0.0723965	NA	NA	0.885714	0.00360279
ARHGEF19-201 GASAL1-203	0.941124	0.00509754	0.879161	0.000165104	NA	NA	0.279399	0.294641	NA	NA	0.881119	0.000152674	0.88014	0.00263132
CDKN2C-203 GASAL1-203	0.941124	0.00509754	0.949213	2.44274e-06	NA	NA	0.528095	0.035492	NA	NA	0.965035	3.88099e-07	0.945169	0.00254999
ODF2L-206 GASAL1-203	0.954864	0.00300995	0.854386	0.00040165	NA	NA	-0.480769	0.0594127	NA	NA	0.902098	5.99786e-05	0.878242	0.0017058
MRPL55-201 GASAL1-203	0.941124	0.00509754	0.816113	0.00120515	NA	NA	-0.29168	0.27302	NA	NA	0.951049	2.03842e-06	0.878619	0.00315135
SMPD4-222 GASAL1-203	0.935484	0.00610923	0.910684	3.84695e-05	NA	NA	0.618957	0.0105746	NA	NA	0.944056	3.92726e-06	0.923084	0.00307385
ACAA1-210 GASAL1-203	0.880406	0.0205987	0.861648	0.000315007	NA	NA	0.58029	0.0184423	NA	NA	0.937063	6.99316e-06	0.871027	0.00937863
CYB561D2-205 GASAL1-203	0.941124	0.00509754	0.868653	0.000245942	NA	NA	0.457477	0.074796	NA	NA	0.923077	1.8622e-05	0.895865	0.00267174
HMGB2-203 GASAL1-203	0.941124	0.00509754	0.812611	0.0013161	NA	NA	0.343876	0.192189	NA	NA	0.853147	0.000418118	0.832879	0.00320682
PCYOX1L-201 GASAL1-203	0.880406	0.0205987	0.847637	0.000497797	NA	NA	-0.601782	0.0136515	NA	NA	0.944056	3.92726e-06	0.864022	0.00707467
CEP162-202 GASAL1-203	0.89326	0.0164822	0.82807	0.00087968	NA	NA	0.334665	0.205159	NA	NA	0.909091	4.19104e-05	0.860665	0.00868094
SYNCRIP-203 GASAL1-203	0.941124	0.00509754	0.875658	0.000189298	NA	NA	0.517337	0.0401418	NA	NA	0.809108	0.00143474	0.842383	0.00326614
SYNCRIP-216 GASAL1-203	0.89326	0.0164822	0.882663	0.000143397	NA	NA	0.277368	0.298312	NA	NA	0.944056	3.92726e-06	0.887961	0.0083128
SNX9-204 GASAL1-203	0.954864	0.00300995	0.777584	0.00291017	NA	NA	0.494321	0.0516123	NA	NA	0.872155	0.000216175	0.82487	0.00296006
PSMG3-AS1-201 GASAL1-203	0.941124	0.00509754	0.847637	0.000497797	NA	NA	-0.0552657	0.838912	NA	NA	0.93007	1.17022e-05	0.888853	0.00279767
AP5Z1-217 GASAL1-203	0.935484	0.00610923	0.858145	0.000354759	NA	NA	0.435985	0.0913792	NA	NA	0.921192	2.09498e-05	0.889669	0.00323199
HNRNPA2B1-218 GASAL1-203	0.941124	0.00509754	0.826621	0.000915011	NA	NA	0.365368	0.164045	NA	NA	0.79021	0.00222314	0.808416	0.00366034
DDX56-201 GASAL1-203	0.880406	0.0205987	0.830124	0.000831418	NA	NA	0.601782	0.0136515	NA	NA	0.881119	0.000152674	0.855265	0.00724148
ZNF655-202 GASAL1-203	0.941124	0.00509754	0.914187	3.16859e-05	NA	NA	0.48818	0.0550464	NA	NA	0.895105	8.36659e-05	0.904646	0.0025906
PPP1R35-201 GASAL1-203	0.941124	0.00509754	0.889669	0.0001067	NA	NA	-0.690821	0.00304591	NA	NA	0.881119	0.000152674	0.885394	0.00159929
NCAPG2-201 GASAL1-203	0.941124	0.00509754	0.956219	1.1769e-06	NA	NA	0.1965	0.465757	NA	NA	0.762238	0.00395045	0.851681	0.00452399
TERF1-202 GASAL1-203	0.89326	0.0164822	0.942208	4.60562e-06	NA	NA	-0.432915	0.0939459	NA	NA	0.944056	3.92726e-06	0.917734	0.0082434
GAS5-218 AZIN1-209	0.714286	0.110787	0.804196	0.00161477	0.942857	0.00480466	0.591176	0.0158756	NA	NA	0.895105	8.36659e-05	0.804196	0.00480466
GAS5-221 AZIN1-209	0.885714	0.0188455	0.804196	0.00161477	1	0	0.520588	0.0386909	NA	NA	0.895105	8.36659e-05	0.885714	0.00161477
NIFK-AS1-205 ENY2-211	0.771429	0.0723965	0.888112	0.000114134	0.985611	0.000309086	NA	NA	NA	NA	0.84355	0.000564148	0.865831	0.000436617
PSMG3-AS1-201 JRK-209	0.771429	0.0723965	0.965035	3.88099e-07	0.942857	0.00480466	NA	NA	NA	NA	0.986014	4.1169e-09	0.953946	0.00240253
NIFK-AS1-205 THEM6-201	-0.771429	0.0723965	0.879161	0.000165104	0.985611	0.000309086	NA	NA	NA	NA	0.802242	0.00169099	0.840701	0.00100004
PSMG3-AS1-201 PYCR3-201	0.942857	0.00480466	0.909091	4.19104e-05	0.942857	0.00480466	NA	NA	NA	NA	0.965035	3.88099e-07	0.942857	0.00242329
PSMG3-AS1-201 BOP1-205	0.942857	0.00480466	0.944056	3.92726e-06	0.942857	0.00480466	-0.273529	0.305323	NA	NA	0.965035	3.88099e-07	0.942857	0.00480466
GASAL1-203 BOP1-205	0.941124	0.00509754	0.886166	0.000123989	NA	NA	0.497391	0.0499561	NA	NA	0.923077	1.8622e-05	0.904621	0.00261076
PSMG3-AS1-201 FBXL6-201	0.942857	0.00480466	0.874126	0.000200713	0.885714	0.0188455	NA	NA	NA	NA	0.944056	3.92726e-06	0.914286	0.00250269
NIFK-AS1-205 RECQL4-209	0.771429	0.0723965	0.93007	1.17022e-05	0.927634	0.00766584	NA	NA	NA	NA	0.854228	0.000403724	0.890931	0.00403478
GASAL1-203 RECQL4-209	0.880406	0.0205987	0.928198	1.33123e-05	NA	NA	0.618629	0.0106277	NA	NA	0.902098	5.99786e-05	0.891252	0.00534384
MORN1-205 MIR31HG-201	0.942857	0.00480466	0.81738	0.00116685	0.942857	0.00480466	NA	NA	NA	NA	0.713287	0.00920178	0.880119	0.00480466
NASP-206 MIR31HG-201	1	0	0.824845	0.000959803	0.885714	0.0188455	NA	NA	NA	NA	0.699301	0.0113742	0.85528	0.006167
PSMD4-201 MIR31HG-201	0.942857	0.00480466	0.798719	0.0018354	1	0	NA	NA	NA	NA	0.734266	0.00654349	0.870788	0.00332003
FANCL-202 MIR31HG-201	1	0	0.824845	0.000959803	0.885714	0.0188455	NA	NA	NA	NA	0.678322	0.0153173	0.85528	0.00813857
NCAPH-204 MIR31HG-201	0.942857	0.00480466	0.824845	0.000959803	1	0	NA	NA	NA	NA	0.482517	0.112109	0.883851	0.00288223
MLPH-202 MIR31HG-201	0.985611	0.000309086	0.787522	0.00235775	0.927634	0.00766584	NA	NA	NA	NA	0.629371	0.0283197	0.857578	0.0050118
DZIP3-202 MIR31HG-201	0.942857	0.00480466	0.787522	0.00235775	0.942857	0.00480466	NA	NA	NA	NA	0.636364	0.0260969	0.865189	0.00480466
NREP-201 MIR31HG-201	0.942857	0.00480466	0.824845	0.000959803	0.942857	0.00480466	NA	NA	NA	NA	0.692308	0.012593	0.883851	0.00480466
ELOVL2-201 MIR31HG-201	0.942857	0.00480466	0.818813	0.00112467	0.942857	0.00480466	NA	NA	NA	NA	0.678322	0.0153173	0.880835	0.00480466
SYNCRIP-216 MIR31HG-201	0.985611	0.000309086	0.862168	0.000309405	0.885714	0.0188455	NA	NA	NA	NA	0.79021	0.00222314	0.873941	0.00126627
MICALL2-201 MIR31HG-201	0.942857	0.00480466	0.794986	0.00199849	0.942857	0.00480466	NA	NA	NA	NA	0.65035	0.0220342	0.868922	0.00480466
PSMG3-AS1-201 MIR31HG-201	0.942857	0.00480466	0.794986	0.00199849	0.942857	0.00480466	NA	NA	NA	NA	0.657343	0.0201855	0.868922	0.00480466
HNRNPA2B1-209 MIR31HG-201	0.942857	0.00480466	0.824845	0.000959803	0.942857	0.00480466	NA	NA	NA	NA	0.552448	0.0625115	0.883851	0.00480466
MCM7-201 MIR31HG-201	0.942857	0.00480466	0.824845	0.000959803	0.885714	0.0188455	NA	NA	NA	NA	0.692308	0.012593	0.85528	0.00869885
PYCR3-201 MIR31HG-201	1	0	0.824845	0.000959803	0.885714	0.0188455	NA	NA	NA	NA	0.706294	0.0102452	0.85528	0.0056025
RECQL4-209 MIR31HG-201	0.942857	0.00480466	0.787522	0.00235775	0.942857	0.00480466	NA	NA	NA	NA	0.636364	0.0260969	0.865189	0.00480466
PSMG3-AS1-201 ARHGEF39-203	0.941124	0.00509754	0.889669	0.0001067	NA	NA	-0.456008	0.0758543	NA	NA	0.804196	0.00161477	0.846932	0.00335615
GASAL1-203 ARHGEF39-203	1	0	0.824561	0.000967112	NA	NA	0.365692	0.163643	NA	NA	0.867133	0.000259812	0.845847	0.000613462
NIFK-AS1-205 MELK-203	0.942857	0.00480466	0.825175	0.000951363	0.927634	0.00766584	NA	NA	NA	NA	0.832872	0.000770065	0.880253	0.00287801
MIR31HG-201 MELK-203	0.942857	0.00480466	0.809916	0.00140668	0.942857	0.00480466	NA	NA	NA	NA	0.706294	0.0102452	0.876386	0.00480466
YARS1-208 EBLN3P-204	0.714286	0.110787	0.818182	0.00114311	0.942857	0.00480466	NA	NA	1	0	NA	NA	0.880519	0.00297388
NIFK-AS1-205 MAPKAP1-205	0.942857	0.00480466	0.844134	0.000554262	0.927634	0.00766584	NA	NA	NA	NA	0.882702	0.00014317	0.905168	0.00267946
MIR31HG-201 MAPKAP1-205	0.942857	0.00480466	0.86368	0.00029359	0.771429	0.0723965	NA	NA	NA	NA	0.79021	0.00222314	0.826945	0.0035139
SNHG5-201 RPL12-204	1	0	NA	NA	0.885714	0.0188455	0.920358	4.40611e-07	0.771429	0.0723965	NA	NA	0.903036	0.00942296
PSMG3-AS1-201 PTRH1-208	0.942857	0.00480466	0.916084	2.8428e-05	0.942857	0.00480466	0.15	0.579249	NA	NA	0.965035	3.88099e-07	0.942857	0.00480466
GASAL1-203 PTRH1-208	0.941124	0.00509754	0.900177	6.58802e-05	NA	NA	-0.660118	0.00538778	NA	NA	0.937063	6.99316e-06	0.91862	0.00258171
PSMG3-AS1-201 FPGS-203	0.942857	0.00480466	0.965035	3.88099e-07	0.771429	0.0723965	NA	NA	NA	NA	0.979021	3.0898e-08	0.953946	0.00240253
GAS5-221 FAM102A-204	0.942857	0.00480466	0.811189	0.00136332	1	0	0.388235	0.137282	NA	NA	NA	NA	0.877023	0.00308399
NIFK-AS1-205 PKN3-201	0.771429	0.0723965	0.86014	0.000331668	0.927634	0.00766584	NA	NA	NA	NA	0.818635	0.00112985	0.839387	0.00439785
PSMG3-AS1-201 PKN3-201	0.885714	0.0188455	0.916084	2.8428e-05	0.885714	0.0188455	NA	NA	NA	NA	0.972028	1.28681e-07	0.900899	0.00943695
MIR31HG-201 PKN3-201	0.942857	0.00480466	0.824845	0.000959803	0.942857	0.00480466	NA	NA	NA	NA	0.72028	0.00823977	0.883851	0.00480466
PSMG3-AS1-201 ZDHHC12-201	0.885714	0.0188455	0.951049	2.03842e-06	0.714286	0.110787	NA	NA	NA	NA	0.979021	3.0898e-08	0.918382	0.00942376
GAS5-221 ASS1-201	1	0	0.825175	0.000951363	0.771429	0.0723965	0.823529	8.83914e-05	NA	NA	NA	NA	0.824352	0.000519877
AC016831.6-205 ASS1-201	0.942857	0.00480466	0.804196	0.00161477	0.942857	0.00480466	0.511765	0.0427234	NA	NA	NA	NA	0.873526	0.00480466
PSMG3-AS1-201 SAPCD2-201	0.885714	0.0188455	0.902098	5.99786e-05	0.714286	0.110787	NA	NA	NA	NA	0.958042	9.54358e-07	0.893906	0.00945273
DCAF6-203 MIR1915HG-201	0.942857	0.00480466	0.874126	0.000200713	NA	NA	0.602941	0.0134241	0.885714	0.0188455	NA	NA	0.87992	0.0091144
FAM13A-201 MIR1915HG-201	0.898645	0.0148886	0.916084	2.8428e-05	NA	NA	0.358824	0.172304	0.942857	0.00480466	NA	NA	0.907365	0.00984664
ENC1-208 MIR1915HG-201	1	0	0.832168	0.000785442	NA	NA	0.808824	0.000148476	-0.828571	0.0415627	NA	NA	0.820496	0.000466959
POP1-202 MIR1915HG-201	0.942857	0.00480466	0.629371	0.0283197	NA	NA	0.761765	0.000605343	0.942857	0.00480466	NA	NA	0.852311	0.00480466
MFSD3-201 MIR1915HG-201	0.771429	0.0723965	0.958042	9.54358e-07	NA	NA	-0.811765	0.000134322	0.942857	0.00480466	NA	NA	0.857143	0.00246949
AOPEP-210 MIR1915HG-201	0.885714	0.0188455	0.937063	6.99316e-06	NA	NA	0.820588	9.84127e-05	0.771429	0.0723965	NA	NA	0.853151	0.00947195
AC016831.6-205 ITGB1-220	0.657143	0.156175	NA	NA	1	0	0.732353	0.00125496	0.942857	0.00480466	NA	NA	0.837605	0.00302981
MIR1915HG-201 AL356056.2-203	1	0	0.958042	9.54358e-07	NA	NA	-0.708824	0.00211168	0.657143	0.156175	NA	NA	0.807592	0.00105632
PSMG3-AS1-201 DNA2-201	0.885714	0.0188455	0.972028	1.28681e-07	1	0	-0.420588	0.104768	NA	NA	NA	NA	0.928871	0.0094228
GAS5-221 DDIT4-201	0.942857	0.00480466	NA	NA	0.828571	0.0415627	0.897059	2.49238e-06	NA	NA	0.697024	0.011761	0.862815	0.00828282
AGO1-204 LINC00863-201	0.771429	0.0723965	0.72028	0.00823977	1	0	NA	NA	0.942857	0.00480466	NA	NA	0.857143	0.00652222
TOE1-201 LINC00863-201	0.942857	0.00480466	0.72028	0.00823977	0.942857	0.00480466	NA	NA	0.885714	0.0188455	NA	NA	0.914286	0.00652222
EIF4E2-202 LINC00863-201	0.942857	0.00480466	0.839161	0.000642826	1	0	NA	NA	0.485714	0.328723	NA	NA	0.891009	0.00272375
POP1-202 LINC00863-201	0.942857	0.00480466	0.748252	0.00512408	1	0	NA	NA	0.257143	0.622787	NA	NA	0.845554	0.00496437
HNRNPA1P33-201 LINC00863-201	0.927634	0.00766584	0.739055	0.00602782	0.985611	0.000309086	NA	NA	0.885714	0.0188455	NA	NA	0.906674	0.00684683
PSMG3-AS1-201 HELLS-202	0.942857	0.00480466	0.804196	0.00161477	0.942857	0.00480466	0.0882353	0.745222	NA	NA	NA	NA	0.873526	0.00480466
GAS5-221 OGA-203	0.885714	0.0188455	0.846154	0.000521134	0.771429	0.0723965	NA	NA	NA	NA	0.965035	3.88099e-07	0.865934	0.00968331
AC016831.6-205 OGA-203	0.942857	0.00480466	0.825175	0.000951363	0.942857	0.00480466	NA	NA	NA	NA	0.881119	0.000152674	0.911988	0.00287801
NIFK-AS1-205 SFXN2-201	0.942857	0.00480466	0.86014	0.000331668	0.927634	0.00766584	NA	NA	NA	NA	0.832872	0.000770065	0.893887	0.00278736
PSMG3-AS1-201 SFXN2-201	0.714286	0.110787	0.937063	6.99316e-06	0.885714	0.0188455	NA	NA	NA	NA	0.972028	1.28681e-07	0.911389	0.00942624
SNHG5-201 DUSP5-201	0.942857	0.00480466	NA	NA	0.942857	0.00480466	0.330385	0.211372	0.942857	0.00480466	NA	NA	0.942857	0.00480466
AL662795.2-201 AL139407.1-201	-0.942857	0.00480466	NA	NA	-0.657143	0.156175	-0.670141	0.00450376	-0.971008	0.00124859	NA	NA	-0.806499	0.00465421
GASAL1-203 SPRN-201	0.941124	0.00509754	0.783832	0.00255255	NA	NA	0.377649	0.149271	NA	NA	0.923077	1.8622e-05	0.853455	0.00382504
PSMG3-AS1-201 PKP3-201	0.942857	0.00480466	0.886166	0.000123989	0.714286	0.110787	NA	NA	NA	NA	0.972028	1.28681e-07	0.914512	0.00246433
PSMG3-AS1-201 RNH1-203	0.885714	0.0188455	0.902098	5.99786e-05	0.942857	0.00480466	NA	NA	NA	NA	0.977234	4.63547e-08	0.922478	0.00243232
PSMG3-AS1-201 TSSC4-201	-0.714286	0.110787	0.837129	0.000682001	0.942857	0.00480466	NA	NA	NA	NA	0.936643	7.22445e-06	0.886886	0.00274333
PSMG3-AS1-201 NAP1L4-222	0.942857	0.00480466	0.909091	4.19104e-05	0.942857	0.00480466	-0.376471	0.150648	NA	NA	NA	NA	0.925974	0.00480466
AC016831.6-205 DNHD1-202	0.942857	0.00480466	0.685315	0.013906	0.942857	0.00480466	0.461765	0.0717684	NA	NA	NA	NA	0.814086	0.00935532
THAP9-AS1-204 EIF4G2-225	0.828571	0.0415627	NA	NA	0.942857	0.00480466	-0.838235	5.01034e-05	0.942857	0.00480466	NA	NA	0.885714	0.00480466
MORN1-205 ZBED5-AS1-207	0.942857	0.00480466	0.825175	0.000951363	NA	NA	0.614706	0.0112795	NA	NA	0.888112	0.000114134	0.856643	0.00287801
HNRNPR-212 ZBED5-AS1-207	-0.885714	0.0188455	0.797203	0.00190037	NA	NA	0.870588	1.14989e-05	NA	NA	0.909091	4.19104e-05	0.833896	0.000971139
CLSPN-202 ZBED5-AS1-207	0.771429	0.0723965	0.867133	0.000259812	NA	NA	0.697059	0.00269059	NA	NA	0.93007	1.17022e-05	0.819281	0.0014752
CDKN2C-203 ZBED5-AS1-207	0.771429	0.0723965	0.874126	0.000200713	NA	NA	0.714706	0.00186274	NA	NA	0.93007	1.17022e-05	0.822777	0.00103173
ODF2L-206 ZBED5-AS1-207	0.898645	0.0148886	0.928198	1.33123e-05	NA	NA	-0.408352	0.11635	NA	NA	0.895105	8.36659e-05	0.896875	0.00748614
NCAPH-204 ZBED5-AS1-207	0.771429	0.0723965	0.93007	1.17022e-05	NA	NA	0.738235	0.00109285	NA	NA	0.846154	0.000521134	0.808791	0.000806992
SMPD4-222 ZBED5-AS1-207	0.880406	0.0205987	0.874126	0.000200713	NA	NA	0.66372	0.00505546	NA	NA	0.895105	8.36659e-05	0.877266	0.00262809
ACAA1-210 ZBED5-AS1-207	0.771429	0.0723965	0.874126	0.000200713	NA	NA	0.729412	0.00134308	NA	NA	0.909091	4.19104e-05	0.822777	0.000771896
CYB561D2-205 ZBED5-AS1-207	0.828571	0.0415627	0.846154	0.000521134	NA	NA	0.747059	0.000882107	NA	NA	0.944056	3.92726e-06	0.837363	0.00070162
HMGB2-203 ZBED5-AS1-207	0.942857	0.00480466	0.846154	0.000521134	NA	NA	0.605882	0.0128603	NA	NA	0.937063	6.99316e-06	0.891608	0.0026629
ELOVL2-201 ZBED5-AS1-207	0.942857	0.00480466	0.760071	0.00411738	NA	NA	0.688235	0.00320391	NA	NA	0.937063	6.99316e-06	0.848567	0.00366064
BAG6-245 ZBED5-AS1-207	0.771429	0.0723965	0.888112	0.000114134	NA	NA	0.785294	0.000312854	NA	NA	0.916084	2.8428e-05	0.836703	0.000213494
CEP162-202 ZBED5-AS1-207	0.753702	0.0835233	0.85114	0.000445901	NA	NA	0.679412	0.00379343	NA	NA	0.93007	1.17022e-05	0.802421	0.00211967
PSMG3-AS1-201 ZBED5-AS1-207	0.942857	0.00480466	0.818182	0.00114311	NA	NA	-0.402941	0.121746	NA	NA	0.909091	4.19104e-05	0.863636	0.00297388
ZNF853-201 ZBED5-AS1-207	0.885714	0.0188455	0.728548	0.00720175	NA	NA	-0.72165	0.0016001	NA	NA	0.903679	5.54404e-05	0.807131	0.00440093
POLR2J4-203 ZBED5-AS1-207	0.885714	0.0188455	0.944056	3.92726e-06	NA	NA	0.779412	0.00037168	NA	NA	0.93007	1.17022e-05	0.907892	0.000191691
ZNF655-202 ZBED5-AS1-207	0.942857	0.00480466	0.846154	0.000521134	NA	NA	0.617647	0.010788	NA	NA	0.944056	3.92726e-06	0.894505	0.0026629
SCARA3-201 ZBED5-AS1-207	0.885714	0.0188455	0.762238	0.00395045	NA	NA	0.675497	0.00408149	NA	NA	0.902098	5.99786e-05	0.823976	0.00401597
TERF1-202 ZBED5-AS1-207	0.927634	0.00766584	0.797203	0.00190037	NA	NA	-0.5	0.0485803	NA	NA	0.972028	1.28681e-07	0.862418	0.00478311
GASAL1-203 ZBED5-AS1-207	0.941124	0.00509754	0.854642	0.000398308	NA	NA	0.58029	0.0184423	NA	NA	0.93007	1.17022e-05	0.892356	0.00274792
ENY2-211 ZBED5-AS1-207	0.771429	0.0723965	0.846154	0.000521134	NA	NA	0.708168	0.00214104	NA	NA	0.951049	2.03842e-06	0.808791	0.00133109
GFUS-201 ZBED5-AS1-207	0.714286	0.110787	0.797203	0.00190037	NA	NA	0.808824	0.000148476	NA	NA	0.888112	0.000114134	0.803013	0.00102442
BOP1-205 ZBED5-AS1-207	0.828571	0.0415627	0.783217	0.00258621	NA	NA	0.694118	0.00285371	NA	NA	0.888112	0.000114134	0.805894	0.00271996
ARHGEF39-203 ZBED5-AS1-207	0.941124	0.00509754	0.728548	0.00720175	NA	NA	0.572275	0.0205291	NA	NA	0.902098	5.99786e-05	0.815323	0.00614965
MELK-203 ZBED5-AS1-207	0.942857	0.00480466	0.902098	5.99786e-05	NA	NA	0.712289	0.00196198	NA	NA	0.944056	3.92726e-06	0.922478	0.00101098
AFAP1L2-201 ZBED5-AS1-207	0.657143	0.156175	0.916084	2.8428e-05	NA	NA	0.708824	0.00211168	NA	NA	0.937063	6.99316e-06	0.812454	0.00107005
SPRN-201 ZBED5-AS1-207	0.771429	0.0723965	0.880707	0.000155225	NA	NA	0.861765	1.78052e-05	NA	NA	0.881119	0.000152674	0.871236	0.000153949
EIF4G2-214 ZBED5-AS1-207	0.885714	0.0188455	0.804196	0.00161477	NA	NA	0.613687	0.0114538	NA	NA	0.965035	3.88099e-07	0.844955	0.0065343
PSMG3-AS1-201 ARFGAP2-205	0.771429	0.0723965	0.979021	3.0898e-08	1	0	NA	NA	NA	NA	0.965035	3.88099e-07	0.972028	2.09498e-07
PSMG3-AS1-201 DAGLA-201	0.771429	0.0723965	0.937063	6.99316e-06	0.942857	0.00480466	-0.169367	0.530614	NA	NA	0.937063	6.99316e-06	0.937063	0.00480466
GAS5-218 FADS3-211	1	0	0.93007	1.17022e-05	0.771429	0.0723965	0.835294	5.63713e-05	NA	NA	NA	NA	0.882682	3.40368e-05
GAS5-221 FADS3-211	0.828571	0.0415627	0.881119	0.000152674	0.885714	0.0188455	0.894118	3.01131e-06	NA	NA	NA	NA	0.883417	0.00949908
GASAL1-203 INCENP-201	0.941124	0.00509754	0.833626	0.000753851	NA	NA	0.442126	0.0863964	NA	NA	0.853147	0.000418118	0.843387	0.0029257
PSMG3-AS1-201 MARK2-205	0.941124	0.00509754	0.746497	0.00528802	1	0	-0.0117995	0.965406	NA	NA	NA	NA	0.843811	0.00519278
PSMG3-AS1-201 RPS6KA4-201	0.942857	0.00480466	0.825175	0.000951363	0.942857	0.00480466	-0.00147167	0.995684	NA	NA	NA	NA	0.884016	0.00480466
PSMG3-AS1-201 SF1-204	0.885714	0.0188455	0.944056	3.92726e-06	0.942857	0.00480466	-0.2	0.457688	NA	NA	0.993007	1.30167e-10	0.942857	0.00480466
PSMG3-AS1-201 POLA2-201	0.942857	0.00480466	0.818182	0.00114311	0.942857	0.00480466	-0.347059	0.187834	NA	NA	NA	NA	0.880519	0.00480466
TTLL3-202 MALAT1-215	0.771429	0.0723965	0.86014	0.000331668	0.942857	0.00480466	0.597059	0.0146097	NA	NA	NA	NA	0.815784	0.0097072
LINC00863-201 EHBP1L1-201	0.942857	0.00480466	0.727273	0.00735503	1	0	NA	NA	0.942857	0.00480466	NA	NA	0.942857	0.00480466
PSMG3-AS1-201 MUS81-201	0.771429	0.0723965	0.93007	1.17022e-05	1	0	NA	NA	NA	NA	0.979021	3.0898e-08	0.954545	5.86656e-06
MIR31HG-201 MUS81-201	0.885714	0.0188455	0.824845	0.000959803	0.942857	0.00480466	NA	NA	NA	NA	0.699301	0.0113742	0.85528	0.00808943
GAS5-218 CCDC85B-201	0.942857	0.00480466	NA	NA	0.942857	0.00480466	0.144224	0.594104	NA	NA	0.748252	0.00512408	0.845554	0.00496437
NIFK-AS1-205 PELI3-201	0.942857	0.00480466	0.804196	0.00161477	0.811679	0.0498576	NA	NA	NA	NA	0.904058	5.4395e-05	0.857869	0.00320972
PSMG3-AS1-201 PELI3-201	0.885714	0.0188455	0.797203	0.00190037	0.942857	0.00480466	NA	NA	NA	NA	0.769231	0.00344645	0.841459	0.00412556
PSMG3-AS1-201 RBM14-201	-0.542857	0.265703	0.965035	3.88099e-07	0.942857	0.00480466	NA	NA	NA	NA	0.979021	3.0898e-08	0.953946	0.00240253
PSMG3-AS1-201 RBM4B-206	1	0	0.951049	2.03842e-06	1	0	-0.279412	0.294618	NA	NA	NA	NA	0.975524	1.01921e-06
SNHG5-201 CTTN-206	1	0	NA	NA	0.942857	0.00480466	0.601773	0.0136535	0.942857	0.00480466	NA	NA	0.942857	0.00480466
GAS5-218 RELT-207	0.942857	0.00480466	0.825175	0.000951363	0.828571	0.0415627	NA	NA	NA	NA	0.958042	9.54358e-07	0.885714	0.00287801
GAS5-221 RELT-207	0.771429	0.0723965	0.713287	0.00920178	0.942857	0.00480466	NA	NA	NA	NA	0.958042	9.54358e-07	0.857143	0.00700322
PSMG3-AS1-201 UCP2-211	0.771429	0.0723965	0.93007	1.17022e-05	0.942857	0.00480466	0.244118	0.362213	NA	NA	0.965035	3.88099e-07	0.93007	0.00480466
MIR1915HG-201 ARRB1-202	0.828571	0.0415627	0.93007	1.17022e-05	NA	NA	0.782353	0.000341221	0.885714	0.0188455	NA	NA	0.857143	0.00959335
LINC00863-201 ARRB1-202	0.885714	0.0188455	0.923077	1.8622e-05	1	0	NA	NA	0.714286	0.110787	NA	NA	0.904396	0.00943205
SNHG5-201 GAB2-202	1	0	NA	NA	0.942857	0.00480466	0.631271	0.0087268	0.885714	0.0188455	NA	NA	0.914286	0.00676573
AC016831.6-205 GAB2-202	0.942857	0.00480466	NA	NA	0.942857	0.00480466	0.747059	0.000882107	0.657143	0.156175	NA	NA	0.844958	0.00480466
NIFK-AS1-205 PRSS23-207	0.885714	0.0188455	0.867133	0.000259812	0.666737	0.14809	NA	NA	NA	NA	0.864906	0.000281229	0.866019	0.00956335
PSMG3-AS1-201 PRSS23-207	0.942857	0.00480466	0.965035	3.88099e-07	0.942857	0.00480466	-0.261765	0.32741	NA	NA	0.958042	9.54358e-07	0.942857	0.00480466
GASAL1-203 PRSS23-207	0.941124	0.00509754	0.875658	0.000189298	NA	NA	0.574149	0.0200255	NA	NA	0.923077	1.8622e-05	0.899368	0.00264342
ZBED5-AS1-207 PRSS23-207	1	0	0.748252	0.00512408	NA	NA	0.858824	2.04644e-05	NA	NA	0.937063	6.99316e-06	0.897943	1.37288e-05
NIFK-AS1-205 HMBS-232	0.885714	0.0188455	0.853147	0.000418118	0.811679	0.0498576	NA	NA	NA	NA	0.832872	0.000770065	0.843009	0.00980777
PSMG3-AS1-201 HMBS-232	0.942857	0.00480466	0.895105	8.36659e-05	0.942857	0.00480466	NA	NA	NA	NA	0.965035	3.88099e-07	0.942857	0.00244417
NIFK-AS1-205 FOXRED1-201	0.714286	0.110787	0.93007	1.17022e-05	0.927634	0.00766584	NA	NA	NA	NA	0.896939	7.68463e-05	0.912286	0.00387135
PSMG3-AS1-201 FOXRED1-201	0.942857	0.00480466	0.839161	0.000642826	0.885714	0.0188455	NA	NA	NA	NA	0.937063	6.99316e-06	0.911389	0.00272375
MIR31HG-201 FOXRED1-201	0.885714	0.0188455	0.81738	0.00116685	0.942857	0.00480466	NA	NA	NA	NA	0.692308	0.012593	0.851547	0.00869885
MORN1-205 AC125807.2-201	0.771429	0.0723965	0.916084	2.8428e-05	0.885714	0.0188455	0.811765	0.000134322	NA	NA	NA	NA	0.848739	0.0094899
HNRNPR-202 AC125807.2-201	0.885714	0.0188455	0.965035	3.88099e-07	0.942857	0.00480466	0.902941	1.67772e-06	NA	NA	NA	NA	0.922899	0.00240317
E2F2-201 AC125807.2-201	1	0	0.917143	2.67271e-05	0.885714	0.0188455	0.940398	6.11516e-08	NA	NA	NA	NA	0.92877	1.33941e-05
AUNIP-201 AC125807.2-201	-0.542857	0.265703	0.965035	3.88099e-07	0.942857	0.00480466	0.870588	1.14989e-05	NA	NA	NA	NA	0.906723	0.00240808
RCC1-202 AC125807.2-201	0.942857	0.00480466	0.979021	3.0898e-08	0.942857	0.00480466	0.847059	3.46805e-05	NA	NA	NA	NA	0.942857	0.00241967
SFPQ-201 AC125807.2-201	0.942857	0.00480466	0.979021	3.0898e-08	0.942857	0.00480466	0.888235	4.32625e-06	NA	NA	NA	NA	0.942857	0.0024045
CLSPN-201 AC125807.2-201	0.771429	0.0723965	0.846154	0.000521134	0.942857	0.00480466	0.838235	5.01034e-05	NA	NA	NA	NA	0.842195	0.0026629
CLSPN-202 AC125807.2-201	0.942857	0.00480466	0.895105	8.36659e-05	0.942857	0.00480466	0.882353	6.09562e-06	NA	NA	NA	NA	0.918981	0.00244417
CDCA8-202 AC125807.2-201	0.771429	0.0723965	0.965035	3.88099e-07	0.942857	0.00480466	0.835294	5.63713e-05	NA	NA	NA	NA	0.889076	0.00243052
TOE1-201 AC125807.2-201	0.942857	0.00480466	0.944056	3.92726e-06	1	0	0.817647	0.000109363	NA	NA	NA	NA	0.943457	5.66452e-05
NASP-202 AC125807.2-201	0.942857	0.00480466	0.944056	3.92726e-06	0.885714	0.0188455	0.888235	4.32625e-06	NA	NA	NA	NA	0.915546	0.0024045
CDKN2C-203 AC125807.2-201	0.942857	0.00480466	0.853147	0.000418118	0.771429	0.0723965	0.785294	0.000312854	NA	NA	NA	NA	0.81922	0.00261139
ORC1-202 AC125807.2-201	0.942857	0.00480466	0.979021	3.0898e-08	0.828571	0.0415627	0.7	0.00253509	NA	NA	NA	NA	0.885714	0.00366988
SF3B4-201 AC125807.2-201	0.942857	0.00480466	0.965035	3.88099e-07	0.942857	0.00480466	0.897059	2.49238e-06	NA	NA	NA	NA	0.942857	0.00240358
TPM3-212 AC125807.2-201	0.885714	0.0188455	0.895105	8.36659e-05	0.771429	0.0723965	0.867647	1.33487e-05	NA	NA	NA	NA	0.876681	0.00946457
PMVK-201 AC125807.2-201	1	0	0.993007	1.30167e-10	0.771429	0.0723965	0.815306	0.000118789	NA	NA	NA	NA	0.904156	5.93948e-05
MSTO1-201 AC125807.2-201	0.828571	0.0415627	0.972028	1.28681e-07	0.942857	0.00480466	0.785294	0.000312854	NA	NA	NA	NA	0.885714	0.00255876
DTL-201 AC125807.2-201	0.714286	0.110787	0.944056	3.92726e-06	0.942857	0.00480466	0.832353	6.32812e-05	NA	NA	NA	NA	0.887605	0.00243397
CENPO-206 AC125807.2-201	0.771429	0.0723965	0.888112	0.000114134	0.942857	0.00480466	0.607672	0.0125264	NA	NA	NA	NA	0.82977	0.00866552
MSH2-201 AC125807.2-201	0.942857	0.00480466	0.881119	0.000152674	0.885714	0.0188455	0.738235	0.00109285	NA	NA	NA	NA	0.883417	0.00294876
PRADC1-201 AC125807.2-201	0.942857	0.00480466	0.986014	4.1169e-09	0.885714	0.0188455	0.758824	0.00065403	NA	NA	NA	NA	0.914286	0.00272935
NCAPH-201 AC125807.2-201	0.771429	0.0723965	0.902098	5.99786e-05	0.942857	0.00480466	0.838235	5.01034e-05	NA	NA	NA	NA	0.870167	0.00243232
NCAPH-204 AC125807.2-201	0.942857	0.00480466	0.79021	0.00222314	0.942857	0.00480466	0.579412	0.0186625	NA	NA	NA	NA	0.866533	0.00480466
CKAP2L-201 AC125807.2-201	1	0	0.965035	3.88099e-07	0.771429	0.0723965	0.841176	4.4429e-05	NA	NA	NA	NA	0.903106	2.24086e-05
SMPD4-222 AC125807.2-201	0.880406	0.0205987	0.846154	0.000521134	0.885714	0.0188455	0.820063	0.0001003	NA	NA	NA	NA	0.86328	0.00968331
MCM6-201 AC125807.2-201	0.942857	0.00480466	0.979021	3.0898e-08	0.942857	0.00480466	0.891176	3.61865e-06	NA	NA	NA	NA	0.942857	0.00240414
SPC25-201 AC125807.2-201	0.942857	0.00480466	0.909091	4.19104e-05	0.942857	0.00480466	0.782353	0.000341221	NA	NA	NA	NA	0.925974	0.00257294
SLC25A12-202 AC125807.2-201	1	0	0.748252	0.00512408	0.885714	0.0188455	0.729412	0.00134308	NA	NA	NA	NA	0.816983	0.00323358
CAPN10-207 AC125807.2-201	0.885714	0.0188455	0.958042	9.54358e-07	0.942857	0.00480466	0.697059	0.00269059	NA	NA	NA	NA	0.914286	0.00374763
SETMAR-204 AC125807.2-201	0.885714	0.0188455	0.937063	6.99316e-06	0.885714	0.0188455	0.779412	0.00037168	NA	NA	NA	NA	0.885714	0.00960858
TGFBR2-202 AC125807.2-201	0.885714	0.0188455	-0.0839161	0.795415	1	0	0.747059	0.000882107	NA	NA	NA	NA	0.816387	0.00986379
COL7A1-211 AC125807.2-201	0.942857	0.00480466	1	0	-0.885714	0.0188455	0.802941	0.000180517	NA	NA	NA	NA	0.872899	0.00249259
MCM2-201 AC125807.2-201	0.942857	0.00480466	0.986014	4.1169e-09	0.771429	0.0723965	0.864706	1.54423e-05	NA	NA	NA	NA	0.903782	0.00241005
TOPBP1-201 AC125807.2-201	0.942857	0.00480466	0.958042	9.54358e-07	0.885714	0.0188455	0.941176	5.58894e-08	NA	NA	NA	NA	0.942017	0.00240281
PFN2-201 AC125807.2-201	1	0	0.972028	1.28681e-07	0.885714	0.0188455	0.882353	6.09562e-06	NA	NA	NA	NA	0.928871	3.11215e-06
MBNL1-204 AC125807.2-201	0.942857	0.00480466	0.867133	0.000259812	0.771429	0.0723965	0.902941	1.67772e-06	NA	NA	NA	NA	0.885037	0.00253224
MFSD1-203 AC125807.2-201	0.942857	0.00480466	0.881119	0.000152674	0.885714	0.0188455	0.864706	1.54423e-05	NA	NA	NA	NA	0.883417	0.00247867
SMC4-202 AC125807.2-201	0.942857	0.00480466	0.909091	4.19104e-05	0.771429	0.0723965	0.820588	9.84127e-05	NA	NA	NA	NA	0.86484	0.00245154
ECT2-204 AC125807.2-201	0.885714	0.0188455	0.93007	1.17022e-05	0.771429	0.0723965	0.764706	0.000559676	NA	NA	NA	NA	0.828571	0.00970258
ACTL6A-202 AC125807.2-201	0.942857	0.00480466	0.993007	1.30167e-10	0.942857	0.00480466	0.861765	1.78052e-05	NA	NA	NA	NA	0.942857	0.00241123
EIF4G1-202 AC125807.2-201	1	0	0.923077	1.8622e-05	0.942857	0.00480466	0.66961	0.00454745	NA	NA	NA	NA	0.932967	0.00228303
TRA2B-203 AC125807.2-201	0.828571	0.0415627	0.937063	6.99316e-06	0.942857	0.00480466	0.865342	1.49673e-05	NA	NA	NA	NA	0.901203	0.00240982
TACC3-201 AC125807.2-201	0.885714	0.0188455	0.881119	0.000152674	0.942857	0.00480466	0.66961	0.00454745	NA	NA	NA	NA	0.883417	0.00467605
LAP3-210 AC125807.2-201	0.942857	0.00480466	0.755245	0.00450844	0.942857	0.00480466	0.709682	0.00207377	NA	NA	NA	NA	0.849051	0.00465655
NCAPG-201 AC125807.2-201	0.942857	0.00480466	0.902098	5.99786e-05	0.771429	0.0723965	0.847059	3.46805e-05	NA	NA	NA	NA	0.874578	0.00243232
CEP135-201 AC125807.2-201	0.942857	0.00480466	0.909091	4.19104e-05	0.828571	0.0415627	0.788816	0.000281484	NA	NA	NA	NA	0.868831	0.00254307
CXCL1-201 AC125807.2-201	0.942857	0.00480466	0.867133	0.000259812	0.942857	0.00480466	0.852097	2.782e-05	NA	NA	NA	NA	0.904995	0.00253224
HNRNPD-201 AC125807.2-201	0.942857	0.00480466	0.909091	4.19104e-05	0.885714	0.0188455	0.802941	0.000180517	NA	NA	NA	NA	0.897403	0.00249259
HNRNPD-203 AC125807.2-201	1	0	0.958042	9.54358e-07	0.942857	0.00480466	0.870588	1.14989e-05	NA	NA	NA	NA	0.95045	6.22665e-06
HNRNPDL-206 AC125807.2-201	0.885714	0.0188455	0.979021	3.0898e-08	0.942857	0.00480466	0.905882	1.36351e-06	NA	NA	NA	NA	0.92437	0.00240301
COQ2-206 AC125807.2-201	0.942857	0.00480466	0.965035	3.88099e-07	0.885714	0.0188455	0.864706	1.54423e-05	NA	NA	NA	NA	0.914286	0.00241005
EXOSC9-201 AC125807.2-201	0.942857	0.00480466	0.944056	3.92726e-06	0.942857	0.00480466	0.761765	0.000605343	NA	NA	NA	NA	0.942857	0.002705
CENPU-201 AC125807.2-201	0.942857	0.00480466	0.888112	0.000114134	0.714286	0.110787	0.805882	0.000163847	NA	NA	NA	NA	0.846997	0.00248426
TRIP13-201 AC125807.2-201	0.942857	0.00480466	0.972028	1.28681e-07	0.942857	0.00480466	0.752941	0.000761081	NA	NA	NA	NA	0.942857	0.00278287
PAIP1-201 AC125807.2-201	0.885714	0.0188455	0.923077	1.8622e-05	0.657143	0.156175	0.826471	7.92355e-05	NA	NA	NA	NA	0.856092	0.00946236
CCNB1-201 AC125807.2-201	0.942857	0.00480466	0.93007	1.17022e-05	0.942857	0.00480466	0.638235	0.00780114	NA	NA	NA	NA	0.936464	0.00480466
DHFR-201 AC125807.2-201	0.885714	0.0188455	0.972028	1.28681e-07	0.942857	0.00480466	0.870588	1.14989e-05	NA	NA	NA	NA	0.914286	0.00240808
NR2F1-201 AC125807.2-201	0.942857	0.00480466	0.965035	3.88099e-07	0.942857	0.00480466	0.85	3.05226e-05	NA	NA	NA	NA	0.942857	0.00241759
JADE2-203 AC125807.2-201	0.942857	0.00480466	0.685315	0.013906	0.771429	0.0723965	0.879412	7.18727e-06	NA	NA	NA	NA	0.82542	0.00935532
ARHGAP26-222 AC125807.2-201	1	0	0.559441	0.0585895	0.942857	0.00480466	0.811765	0.000134322	NA	NA	NA	NA	0.877311	0.00246949
SH3RF2-206 AC125807.2-201	0.942857	0.00480466	0.433566	0.159106	1	0	0.879412	7.18727e-06	NA	NA	NA	NA	0.911134	0.00240593
RPS14-202 AC125807.2-201	0.771429	0.0723965	0.909091	4.19104e-05	0.942857	0.00480466	0.794118	0.000239191	NA	NA	NA	NA	0.851604	0.00252193
HNRNPH1-203 AC125807.2-201	0.714286	0.110787	0.965035	3.88099e-07	1	0	-0.670861	0.00444505	NA	NA	NA	NA	0.83966	0.00222272
GMNN-201 AC125807.2-201	1	0	0.944056	3.92726e-06	0.771429	0.0723965	0.844118	3.93024e-05	NA	NA	NA	NA	0.894087	2.16148e-05
BAG6-245 AC125807.2-201	0.942857	0.00480466	0.839161	0.000642826	0.885714	0.0188455	0.776471	0.000404351	NA	NA	NA	NA	0.862438	0.00272375
ZNF76-202 AC125807.2-201	0.753702	0.0835233	0.93007	1.17022e-05	0.942857	0.00480466	0.65192	0.00620951	NA	NA	NA	NA	0.841886	0.00550709
SRSF3-202 AC125807.2-201	0.942857	0.00480466	0.944056	3.92726e-06	1	0	0.823529	8.83914e-05	NA	NA	NA	NA	0.943457	4.61593e-05
SRSF3-208 AC125807.2-201	0.942857	0.00480466	0.965035	3.88099e-07	0.942857	0.00480466	0.835294	5.63713e-05	NA	NA	NA	NA	0.942857	0.00243052
MCM3-205 AC125807.2-201	0.942857	0.00480466	0.902098	5.99786e-05	1	0	0.917647	5.52865e-07	NA	NA	NA	NA	0.930252	3.02657e-05
SYNCRIP-208 AC125807.2-201	0.714286	0.110787	0.958042	9.54358e-07	1	0	0.813834	0.000125053	NA	NA	NA	NA	0.885938	6.30036e-05
SYNCRIP-216 AC125807.2-201	0.927634	0.00766584	0.748252	0.00512408	0.942857	0.00480466	0.471694	0.0651	NA	NA	NA	NA	0.837943	0.00639496
BCLAF1-213 AC125807.2-201	0.942857	0.00480466	0.944056	3.92726e-06	0.811679	0.0498576	0.638235	0.00780114	NA	NA	NA	NA	0.877268	0.0063029
VTA1-202 AC125807.2-201	1	0	0.916084	2.8428e-05	0.771429	0.0723965	0.826471	7.92355e-05	NA	NA	NA	NA	0.871277	5.38318e-05
PSMG3-AS1-201 AC125807.2-201	0.942857	0.00480466	0.958042	9.54358e-07	1	0	-0.317647	0.230573	NA	NA	NA	NA	0.95045	0.00240281
HNRNPA2B1-209 AC125807.2-201	0.942857	0.00480466	0.937063	6.99316e-06	0.885714	0.0188455	0.920588	4.32041e-07	NA	NA	NA	NA	0.928826	0.00240583
HNRNPA2B1-203 AC125807.2-201	0.942857	0.00480466	0.979021	3.0898e-08	0.942857	0.00480466	0.917647	5.52865e-07	NA	NA	NA	NA	0.942857	0.00240261
CBX3-203 AC125807.2-201	0.771429	0.0723965	0.895105	8.36659e-05	0.885714	0.0188455	0.814706	0.00012131	NA	NA	NA	NA	0.85021	0.0094834
ANLN-201 AC125807.2-201	0.885714	0.0188455	0.965035	3.88099e-07	0.771429	0.0723965	0.747059	0.000882107	NA	NA	NA	NA	0.828571	0.00986379
ANLN-210 AC125807.2-201	0.811679	0.0498576	0.811189	0.00136332	1	0	0.687319	0.00326147	NA	NA	NA	NA	0.811434	0.00231239
POLR2J4-203 AC125807.2-201	0.885714	0.0188455	0.783217	0.00258621	0.942857	0.00480466	0.767647	0.000516884	NA	NA	NA	NA	0.834466	0.00369544
DDX56-201 AC125807.2-201	0.885714	0.0188455	0.888112	0.000114134	0.942857	0.00480466	0.814706	0.00012131	NA	NA	NA	NA	0.886913	0.00246299
H2AZ2-201 AC125807.2-201	0.942857	0.00480466	0.972028	1.28681e-07	0.771429	0.0723965	0.891176	3.61865e-06	NA	NA	NA	NA	0.917017	0.00240414
H2AZ2-202 AC125807.2-201	0.942857	0.00480466	0.979021	3.0898e-08	0.6	0.208	0.791176	0.000261946	NA	NA	NA	NA	0.867017	0.00253331
LANCL2-202 AC125807.2-201	1	0	0.923077	1.8622e-05	0.828571	0.0415627	0.755882	0.000705891	NA	NA	NA	NA	0.875824	0.000362256
BCL7B-201 AC125807.2-201	1	0	0.965035	3.88099e-07	1	0	0.823529	8.83914e-05	NA	NA	NA	NA	0.982517	1.94049e-07
RFC2-201 AC125807.2-201	0.942857	0.00480466	0.958042	9.54358e-07	0.942857	0.00480466	0.879412	7.18727e-06	NA	NA	NA	NA	0.942857	0.00240593
ZNF655-202 AC125807.2-201	0.771429	0.0723965	0.867133	0.000259812	0.942857	0.00480466	0.638235	0.00780114	NA	NA	NA	NA	0.819281	0.0063029
XRCC2-201 AC125807.2-201	0.885714	0.0188455	0.888112	0.000114134	0.885714	0.0188455	0.897719	2.3869e-06	NA	NA	NA	NA	0.886913	0.00947981
PAXIP1-201 AC125807.2-201	0.885714	0.0188455	0.93007	1.17022e-05	0.942857	0.00480466	0.855882	2.34492e-05	NA	NA	NA	NA	0.907892	0.00241406
NCAPG2-201 AC125807.2-201	1	0	0.923077	1.8622e-05	0.885714	0.0188455	0.741176	0.00101847	NA	NA	NA	NA	0.904396	0.000518546
SCARA3-201 AC125807.2-201	0.885714	0.0188455	0.986014	4.1169e-09	0.542857	0.265703	0.875644	8.82222e-06	NA	NA	NA	NA	0.880679	0.00942715
GINS4-201 AC125807.2-201	0.942857	0.00480466	0.972028	1.28681e-07	0.942857	0.00480466	0.832353	6.32812e-05	NA	NA	NA	NA	0.942857	0.00243397
MCM4-222 AC125807.2-201	1	0	0.965035	3.88099e-07	0.942857	0.00480466	0.764706	0.000559676	NA	NA	NA	NA	0.953946	0.000280032
MMP16-201 AC125807.2-201	0.942857	0.00480466	0.979021	3.0898e-08	0.771429	0.0723965	0.832353	6.32812e-05	NA	NA	NA	NA	0.887605	0.00243397
POP1-202 AC125807.2-201	0.942857	0.00480466	0.951049	2.03842e-06	0.942857	0.00480466	0.882353	6.09562e-06	NA	NA	NA	NA	0.942857	0.00240538
HAS2-201 AC125807.2-201	0.927634	0.00766584	0.951049	2.03842e-06	0.942857	0.00480466	0.885294	5.14715e-06	NA	NA	NA	NA	0.935245	0.00240491
ATAD2-201 AC125807.2-201	0.942857	0.00480466	0.979021	3.0898e-08	0.771429	0.0723965	0.911765	8.81899e-07	NA	NA	NA	NA	0.927311	0.00240277
GFUS-201 AC125807.2-201	0.885714	0.0188455	0.944056	3.92726e-06	0.771429	0.0723965	0.838235	5.01034e-05	NA	NA	NA	NA	0.861975	0.00944779
BOP1-205 AC125807.2-201	1	0	0.972028	1.28681e-07	0.942857	0.00480466	0.897059	2.49238e-06	NA	NA	NA	NA	0.957443	1.31053e-06
TONSL-201 AC125807.2-201	0.942857	0.00480466	0.937063	6.99316e-06	0.942857	0.00480466	0.794118	0.000239191	NA	NA	NA	NA	0.93996	0.00252193
KIF24-202 AC125807.2-201	0.771429	0.0723965	0.874126	0.000200713	0.942857	0.00480466	0.767647	0.000516884	NA	NA	NA	NA	0.822777	0.00266077
MELK-209 AC125807.2-201	0.942857	0.00480466	0.916084	2.8428e-05	0.542857	0.265703	0.850626	2.96943e-05	NA	NA	NA	NA	0.883355	0.00241718
MELK-201 AC125807.2-201	0.840668	0.0360576	0.916084	2.8428e-05	0.942857	0.00480466	0.702941	0.00238695	NA	NA	NA	NA	0.878376	0.00359581
CENPP-203 AC125807.2-201	0.885714	0.0188455	0.979021	3.0898e-08	0.885714	0.0188455	0.902941	1.67772e-06	NA	NA	NA	NA	0.894328	0.00942358
ZNF367-201 AC125807.2-201	0.885714	0.0188455	0.958042	9.54358e-07	0.942857	0.00480466	0.835909	5.50096e-05	NA	NA	NA	NA	0.914286	0.00242984
SMC2-203 AC125807.2-201	0.942857	0.00480466	0.867133	0.000259812	0.771429	0.0723965	0.858824	2.04644e-05	NA	NA	NA	NA	0.862978	0.00253224
MAPKAP1-202 AC125807.2-201	0.942857	0.00480466	0.671329	0.0168315	0.942857	0.00480466	0.782353	0.000341221	NA	NA	NA	NA	0.862605	0.00480466
PTRH1-208 AC125807.2-201	1	0	0.902098	5.99786e-05	0.942857	0.00480466	-0.285294	0.284139	NA	NA	NA	NA	0.922478	0.00243232
PTPA-201 AC125807.2-201	0.771429	0.0723965	0.902098	5.99786e-05	0.942857	0.00480466	0.679412	0.00379343	NA	NA	NA	NA	0.836763	0.00429905
SLC2A6-202 AC125807.2-201	0.771429	0.0723965	0.902098	5.99786e-05	0.942857	0.00480466	0.629412	0.00898809	NA	NA	NA	NA	0.836763	0.00689638
TUBB4B-201 AC125807.2-201	0.942857	0.00480466	0.972028	1.28681e-07	0.942857	0.00480466	0.870588	1.14989e-05	NA	NA	NA	NA	0.942857	0.00240808
MCM10-202 AC125807.2-201	0.885714	0.0188455	0.902098	5.99786e-05	1	0	0.832353	6.32812e-05	NA	NA	NA	NA	0.893906	6.16299e-05
PDSS1-201 AC125807.2-201	0.942857	0.00480466	0.944056	3.92726e-06	0.942857	0.00480466	0.882353	6.09562e-06	NA	NA	NA	NA	0.942857	0.00240538
ZNF33B-201 AC125807.2-201	0.942857	0.00480466	0.965035	3.88099e-07	0.771429	0.0723965	0.779412	0.00037168	NA	NA	NA	NA	0.861134	0.00258817
ZWINT-203 AC125807.2-201	0.885714	0.0188455	0.937063	6.99316e-06	1	0	0.911765	8.81899e-07	NA	NA	NA	NA	0.924414	3.93753e-06
DNA2-201 AC125807.2-201	0.942857	0.00480466	0.958042	9.54358e-07	1	0	0.882353	6.09562e-06	NA	NA	NA	NA	0.95045	3.52499e-06
DNAJC9-201 AC125807.2-201	0.885714	0.0188455	0.958042	9.54358e-07	0.942857	0.00480466	0.902941	1.67772e-06	NA	NA	NA	NA	0.922899	0.00240317
KIF20B-201 AC125807.2-201	0.885714	0.0188455	0.958042	9.54358e-07	0.714286	0.110787	0.929412	1.94012e-07	NA	NA	NA	NA	0.907563	0.00942322
MARCHF5-204 AC125807.2-201	-0.942857	0.00480466	-0.195804	0.541936	-0.942857	0.00480466	-0.661765	0.00523375	NA	NA	NA	NA	-0.802311	0.00501921
KIF11-201 AC125807.2-201	0.942857	0.00480466	0.979021	3.0898e-08	0.771429	0.0723965	0.9	2.05109e-06	NA	NA	NA	NA	0.921429	0.00240336
HELLS-202 AC125807.2-201	0.885714	0.0188455	0.79021	0.00222314	0.942857	0.00480466	0.658824	0.00551142	NA	NA	NA	NA	0.837962	0.00515804
MKI67-201 AC125807.2-201	0.942857	0.00480466	0.895105	8.36659e-05	0.885714	0.0188455	0.8	0.000198571	NA	NA	NA	NA	0.89041	0.00250162
MKI67-202 AC125807.2-201	0.942857	0.00480466	0.951049	2.03842e-06	0.714286	0.110787	0.838235	5.01034e-05	NA	NA	NA	NA	0.890546	0.00242738
HRAS-201 AC125807.2-201	0.942857	0.00480466	0.986014	4.1169e-09	0.771429	0.0723965	0.764706	0.000559676	NA	NA	NA	NA	0.857143	0.00268217
NAP1L4-222 AC125807.2-201	1	0	0.965035	3.88099e-07	0.942857	0.00480466	0.855882	2.34492e-05	NA	NA	NA	NA	0.953946	1.19186e-05
DENND5A-214 AC125807.2-201	-0.657143	0.156175	0.958042	9.54358e-07	0.942857	0.00480466	0.752941	0.000761081	NA	NA	NA	NA	0.847899	0.00278287
SAAL1-202 AC125807.2-201	0.942857	0.00480466	0.951049	2.03842e-06	0.771429	0.0723965	0.820588	9.84127e-05	NA	NA	NA	NA	0.881723	0.00245154
FAM111B-201 AC125807.2-201	1	0	0.964813	4.00444e-07	0.771429	0.0723965	0.854198	2.53167e-05	NA	NA	NA	NA	0.909505	1.28586e-05
DAGLA-201 AC125807.2-201	0.885714	0.0188455	0.986014	4.1169e-09	0.942857	0.00480466	0.886599	4.76811e-06	NA	NA	NA	NA	0.914728	0.00240472
FEN1-201 AC125807.2-201	0.885714	0.0188455	0.986014	4.1169e-09	0.942857	0.00480466	0.894118	3.01131e-06	NA	NA	NA	NA	0.918487	0.00240384
FADS2-202 AC125807.2-201	0.885714	0.0188455	0.965035	3.88099e-07	0.657143	0.156175	0.867647	1.33487e-05	NA	NA	NA	NA	0.876681	0.00942941
MARK2-205 AC125807.2-201	0.941124	0.00509754	0.809879	0.00140794	1	0	0.619472	0.0104917	NA	NA	NA	NA	0.875502	0.00325274
RPS6KA4-201 AC125807.2-201	0.885714	0.0188455	0.888112	0.000114134	0.942857	0.00480466	0.663724	0.00505512	NA	NA	NA	NA	0.886913	0.00492989
SF1-204 AC125807.2-201	0.942857	0.00480466	0.902098	5.99786e-05	0.942857	0.00480466	0.826471	7.92355e-05	NA	NA	NA	NA	0.922478	0.00244195
POLA2-201 AC125807.2-201	1	0	0.881119	0.000152674	0.942857	0.00480466	0.817647	0.000109363	NA	NA	NA	NA	0.911988	0.000131019
RBM4B-206 AC125807.2-201	0.942857	0.00480466	0.972028	1.28681e-07	1	0	0.794118	0.000239191	NA	NA	NA	NA	0.957443	0.00011966
TPCN2-201 AC125807.2-201	0.942857	0.00480466	0.944056	3.92726e-06	0.942857	0.00480466	0.785294	0.000312854	NA	NA	NA	NA	0.942857	0.00255876
CTTN-202 AC125807.2-201	0.942857	0.00480466	0.468531	0.124455	0.942857	0.00480466	0.797059	0.000218098	NA	NA	NA	NA	0.869958	0.00480466
UCP2-211 AC125807.2-201	0.885714	0.0188455	0.937063	6.99316e-06	0.942857	0.00480466	-0.597059	0.0146097	NA	NA	NA	NA	0.911389	0.0097072
ARRB1-202 AC125807.2-201	0.885714	0.0188455	0.79021	0.00222314	0.942857	0.00480466	0.855882	2.34492e-05	NA	NA	NA	NA	0.870798	0.0035139
DDIAS-211 AC125807.2-201	0.885714	0.0188455	0.951049	2.03842e-06	0.942857	0.00480466	0.791176	0.000261946	NA	NA	NA	NA	0.914286	0.00253331
PRSS23-207 AC125807.2-201	0.828571	0.0415627	0.979021	3.0898e-08	0.942857	0.00480466	0.788235	0.000286466	NA	NA	NA	NA	0.885714	0.00254557
H2AX-202 AC125807.2-201	0.942857	0.00480466	0.937063	6.99316e-06	0.771429	0.0723965	0.867647	1.33487e-05	NA	NA	NA	NA	0.902355	0.00240901
FOXM1-202 AC125807.2-201	0.942857	0.00480466	0.944056	3.92726e-06	0.771429	0.0723965	0.835294	5.63713e-05	NA	NA	NA	NA	0.889076	0.00243052
AC125807.2-201 CDCA3-207	0.942857	0.00480466	0.937063	6.99316e-06	0.657143	0.156175	0.685294	0.00339156	NA	NA	NA	NA	0.811179	0.00409811
WDR91-204 C1RL-AS1-205	1	0	0.181818	0.571701	1	0	0.605882	0.0128603	NA	NA	NA	NA	0.802941	0.00643015
AC125807.2-201 MAGOHB-204	0.714286	0.110787	0.937063	6.99316e-06	1	0	0.808824	0.000148476	NA	NA	NA	NA	0.872943	7.77344e-05
AC016831.6-205 DDX47-212	0.714286	0.110787	NA	NA	0.942857	0.00480466	-0.635294	0.00818206	0.942857	0.00480466	NA	NA	0.828571	0.00649336
GAS5-218 HEBP1-201	0.942857	0.00480466	0.825175	0.000951363	1	0	0.438235	0.08953	NA	NA	NA	NA	0.884016	0.00287801
GAS5-221 HEBP1-201	0.942857	0.00480466	0.727273	0.00735503	0.942857	0.00480466	0.467647	0.0677609	NA	NA	NA	NA	0.835065	0.00607985
PSMG3-AS1-201 SCAF11-203	0.885714	0.0188455	0.895105	8.36659e-05	1	0	-0.25	0.350391	NA	NA	NA	NA	0.89041	0.00946457
AC125807.2-201 SCAF11-203	0.942857	0.00480466	0.853147	0.000418118	1	0	0.861765	1.78052e-05	NA	NA	NA	NA	0.902311	0.000217962
AC016831.6-205 MCRS1-201	-0.6	0.208	NA	NA	-0.942857	0.00480466	-0.667647	0.00471198	-0.942857	0.00480466	NA	NA	-0.805252	0.00480466
PSMG3-AS1-201 KRT81-201	-0.6	0.208	0.937063	6.99316e-06	NA	NA	0.676471	0.00400825	NA	NA	0.986014	4.1169e-09	0.806767	0.00200762
PSMG3-AS1-201 KRT8-201	-0.657143	0.156175	0.958042	9.54358e-07	0.942857	0.00480466	-0.244118	0.362213	NA	NA	0.965035	3.88099e-07	0.942857	0.00480466
AC125807.2-201 KRT8-201	-0.6	0.208	1	0	0.942857	0.00480466	0.882353	6.09562e-06	NA	NA	NA	NA	0.912605	0.00240538
AC125807.2-201 CBX5-202	0.714286	0.110787	0.881119	0.000152674	0.942857	0.00480466	0.794118	0.000239191	NA	NA	NA	NA	0.837618	0.00252193
NIFK-AS1-205 MYL6-218	0.942857	0.00480466	0.881119	0.000152674	0.811679	0.0498576	NA	NA	NA	NA	0.800839	0.00174744	0.846399	0.00327605
PSMG3-AS1-201 MYL6-218	0.885714	0.0188455	0.965035	3.88099e-07	0.828571	0.0415627	NA	NA	NA	NA	0.986014	4.1169e-09	0.925375	0.00942293
LINC00863-201 TIMELESS-201	0.942857	0.00480466	0.734266	0.00654349	0.942857	0.00480466	NA	NA	0.542857	0.265703	NA	NA	0.838561	0.00567408
AL160006.1-201 DDIT3-201	1	0	0.916084	2.8428e-05	0.942857	0.00480466	0.0898381	0.740741	-0.828571	0.0415627	NA	NA	0.916084	0.00480466
AC016831.6-205 DDIT3-201	0.942857	0.00480466	0.839161	0.000642826	1	0	0.229412	0.39272	0.714286	0.110787	NA	NA	0.839161	0.00480466
AC125807.2-201 NUP107-211	0.828571	0.0415627	0.86014	0.000331668	0.942857	0.00480466	0.770588	0.000476822	NA	NA	NA	NA	0.844356	0.00264074
GAS5-218 NAP1L1-212	0.942857	0.00480466	0.846154	0.000521134	NA	NA	0.667647	0.00471198	NA	NA	0.93007	1.17022e-05	0.888112	0.00261656
GAS5-221 NAP1L1-212	0.942857	0.00480466	0.797203	0.00190037	NA	NA	0.505882	0.0455816	NA	NA	0.93007	1.17022e-05	0.863636	0.00335252
AC125807.2-201 METAP2-202	0.942857	0.00480466	0.937063	6.99316e-06	0.942857	0.00480466	0.888235	4.32625e-06	NA	NA	NA	NA	0.93996	0.00240583
PSMG3-AS1-201 MMAB-206	1	0	0.937063	6.99316e-06	0.771429	0.0723965	-0.326471	0.217159	NA	NA	0.900177	6.58802e-05	0.900177	6.58802e-05
GASAL1-203 MMAB-206	0.941124	0.00509754	0.896674	7.78046e-05	NA	NA	0.439055	0.0888628	NA	NA	0.85114	0.000445901	0.873907	0.00277172
ZBED5-AS1-207 MMAB-206	0.942857	0.00480466	0.881119	0.000152674	NA	NA	0.741176	0.00101847	NA	NA	0.847637	0.000497797	0.864378	0.000758133
AC125807.2-201 MMAB-206	0.942857	0.00480466	0.909091	4.19104e-05	0.771429	0.0723965	0.847059	3.46805e-05	NA	NA	NA	NA	0.878075	0.00242329
AC125807.2-201 RPL6-202	0.942857	0.00480466	0.972028	1.28681e-07	0.942857	0.00480466	0.770588	0.000476822	NA	NA	NA	NA	0.942857	0.00264074
SNHG5-201 RSRC2-203	0.942857	0.00480466	NA	NA	0.942857	0.00480466	0.823012	9.00884e-05	0.828571	0.0415627	NA	NA	0.885714	0.00480466
PSMG3-AS1-201 CCDC92-201	0.942857	0.00480466	0.944056	3.92726e-06	0.714286	0.110787	NA	NA	NA	NA	0.965035	3.88099e-07	0.943457	0.0024043
AC125807.2-201 RAN-212	0.942857	0.00480466	0.951049	2.03842e-06	0.771429	0.0723965	0.844118	3.93024e-05	NA	NA	NA	NA	0.893487	0.00242198
AC125807.2-201 POLE-201	0.942857	0.00480466	0.951049	2.03842e-06	0.942857	0.00480466	0.858824	2.04644e-05	NA	NA	NA	NA	0.942857	0.00241256
ZBED5-AS1-207 POLE-203	0.885714	0.0188455	0.874126	0.000200713	NA	NA	0.670588	0.00446721	NA	NA	0.881119	0.000152674	0.877622	0.00233396
AC125807.2-201 ZNF268-209	0.942857	0.00480466	0.811189	0.00136332	0.828571	0.0415627	0.73928	0.00106595	NA	NA	NA	NA	0.81988	0.00308399
AC016831.6-205 ZMYM2-205	1	0	0.181818	0.571701	NA	NA	0.638235	0.00780114	1	0	NA	NA	0.819118	0.00390057
AC125807.2-201 SKA3-202	0.885714	0.0188455	0.86014	0.000331668	1	0	0.735294	0.00117162	NA	NA	NA	NA	0.872927	0.000751642
AL160006.1-201 MICU2-207	0.942857	0.00480466	0.853147	0.000418118	0.942857	0.00480466	NA	NA	-0.771429	0.0723965	NA	NA	0.898002	0.00480466
AC125807.2-201 RFC3-201	0.885714	0.0188455	0.951049	2.03842e-06	1	0	0.788235	0.000286466	NA	NA	NA	NA	0.918382	0.000144252
AC125807.2-201 ESD-204	0.942857	0.00480466	0.979021	3.0898e-08	0.828571	0.0415627	0.85	3.05226e-05	NA	NA	NA	NA	0.896429	0.00241759
MORN1-205 DLEU2-206	0.942857	0.00480466	0.839161	0.000642826	0.885714	0.0188455	0.729412	0.00134308	NA	NA	NA	NA	0.862438	0.00307387
HNRNPR-202 DLEU2-206	0.714286	0.110787	0.958042	9.54358e-07	0.942857	0.00480466	0.770588	0.000476822	NA	NA	NA	NA	0.856723	0.00264074
E2F2-201 DLEU2-206	0.657143	0.156175	0.927726	1.37444e-05	0.885714	0.0188455	0.875644	8.82222e-06	NA	NA	NA	NA	0.880679	0.00942961
ID3-201 DLEU2-206	-0.885714	0.0188455	0.895105	8.36659e-05	0.771429	0.0723965	0.841176	4.4429e-05	NA	NA	NA	NA	0.806303	0.00946457
AUNIP-201 DLEU2-206	-0.885714	0.0188455	0.958042	9.54358e-07	0.942857	0.00480466	0.829412	7.08845e-05	NA	NA	NA	NA	0.886134	0.00243777
RCC1-202 DLEU2-206	0.771429	0.0723965	0.909091	4.19104e-05	0.942857	0.00480466	0.811765	0.000134322	NA	NA	NA	NA	0.860428	0.00246949
SFPQ-201 DLEU2-206	0.771429	0.0723965	0.951049	2.03842e-06	0.942857	0.00480466	0.738235	0.00109285	NA	NA	NA	NA	0.857143	0.00294876
CLSPN-202 DLEU2-206	0.771429	0.0723965	0.958042	9.54358e-07	0.942857	0.00480466	0.932353	1.45175e-07	NA	NA	NA	NA	0.937605	0.00240281
CDCA8-202 DLEU2-206	0.942857	0.00480466	0.93007	1.17022e-05	0.942857	0.00480466	0.908824	1.10059e-06	NA	NA	NA	NA	0.936464	0.00240818
TOE1-201 DLEU2-206	0.771429	0.0723965	0.951049	2.03842e-06	1	0	0.788235	0.000286466	NA	NA	NA	NA	0.869642	0.000144252
NASP-202 DLEU2-206	0.771429	0.0723965	0.965035	3.88099e-07	0.885714	0.0188455	0.9	2.05109e-06	NA	NA	NA	NA	0.892857	0.00942377
SF3B4-201 DLEU2-206	0.771429	0.0723965	0.923077	1.8622e-05	0.942857	0.00480466	0.870588	1.14989e-05	NA	NA	NA	NA	0.896833	0.00241164
MSTO1-201 DLEU2-206	0.657143	0.156175	0.937063	6.99316e-06	0.942857	0.00480466	0.820588	9.84127e-05	NA	NA	NA	NA	0.878826	0.00245154
C1orf112-208 DLEU2-206	0.714286	0.110787	0.839161	0.000642826	0.885714	0.0188455	0.77557	0.00041481	NA	NA	NA	NA	0.807366	0.00974415
DTL-201 DLEU2-206	0.885714	0.0188455	0.965035	3.88099e-07	0.942857	0.00480466	0.9	2.05109e-06	NA	NA	NA	NA	0.921429	0.00240336
HS1BP3-202 DLEU2-206	-0.885714	0.0188455	0.839161	0.000642826	0.828571	0.0415627	0.838235	5.01034e-05	NA	NA	NA	NA	0.833403	0.00974415
PRADC1-201 DLEU2-206	0.6	0.208	0.923077	1.8622e-05	0.885714	0.0188455	0.817647	0.000109363	NA	NA	NA	NA	0.851681	0.00947742
NCAPH-201 DLEU2-206	0.771429	0.0723965	0.986014	4.1169e-09	0.942857	0.00480466	0.758824	0.00065403	NA	NA	NA	NA	0.857143	0.00272935
NCAPH-202 DLEU2-206	0.828571	0.0415627	0.972028	1.28681e-07	0.942857	0.00480466	0.785294	0.000312854	NA	NA	NA	NA	0.885714	0.00255876
NCAPH-204 DLEU2-206	0.771429	0.0723965	0.867133	0.000259812	0.942857	0.00480466	0.697059	0.00269059	NA	NA	NA	NA	0.819281	0.00374763
MCM6-201 DLEU2-206	0.771429	0.0723965	0.944056	3.92726e-06	0.942857	0.00480466	0.902941	1.67772e-06	NA	NA	NA	NA	0.922899	0.0024043
SPC25-201 DLEU2-206	0.6	0.208	0.916084	2.8428e-05	0.942857	0.00480466	0.847059	3.46805e-05	NA	NA	NA	NA	0.881571	0.00241967
CRELD1-203 DLEU2-206	-0.885714	0.0188455	0.888112	0.000114134	-0.942857	0.00480466	-0.747059	0.000882107	NA	NA	NA	NA	-0.816387	0.00284339
CDC25A-201 DLEU2-206	0.942857	0.00480466	0.93007	1.17022e-05	1	0	0.592923	0.0154912	NA	NA	NA	NA	0.936464	0.00240818
TOPBP1-201 DLEU2-206	0.6	0.208	0.958042	9.54358e-07	0.885714	0.0188455	0.932353	1.45175e-07	NA	NA	NA	NA	0.909034	0.00942322
PFN2-201 DLEU2-206	0.657143	0.156175	0.965035	3.88099e-07	0.885714	0.0188455	0.767647	0.000516884	NA	NA	NA	NA	0.826681	0.00968118
ECT2-204 DLEU2-206	0.885714	0.0188455	0.881119	0.000152674	0.771429	0.0723965	0.829412	7.08845e-05	NA	NA	NA	NA	0.855265	0.00949908
ACTL6A-202 DLEU2-206	0.6	0.208	0.909091	4.19104e-05	0.942857	0.00480466	0.873529	9.86965e-06	NA	NA	NA	NA	0.89131	0.00242329
TRA2B-203 DLEU2-206	0.828571	0.0415627	0.958042	9.54358e-07	0.942857	0.00480466	0.682855	0.0035538	NA	NA	NA	NA	0.885714	0.00417923
TRA2B-213 DLEU2-206	0.942857	0.00480466	0.895105	8.36659e-05	0.828571	0.0415627	0.911765	8.81899e-07	NA	NA	NA	NA	0.903435	0.00244417
TACC3-201 DLEU2-206	0.714286	0.110787	0.909091	4.19104e-05	0.942857	0.00480466	0.893304	3.16997e-06	NA	NA	NA	NA	0.901198	0.00242329
HNRNPD-203 DLEU2-206	0.657143	0.156175	0.958042	9.54358e-07	0.942857	0.00480466	0.838235	5.01034e-05	NA	NA	NA	NA	0.890546	0.00242738
HNRNPDL-206 DLEU2-206	0.6	0.208	0.951049	2.03842e-06	0.942857	0.00480466	0.920588	4.32041e-07	NA	NA	NA	NA	0.931723	0.00240335
COQ2-206 DLEU2-206	0.771429	0.0723965	0.923077	1.8622e-05	0.885714	0.0188455	0.858824	2.04644e-05	NA	NA	NA	NA	0.872269	0.00943297
EXOSC9-201 DLEU2-206	0.771429	0.0723965	0.944056	3.92726e-06	0.942857	0.00480466	0.655882	0.00580074	NA	NA	NA	NA	0.857143	0.0053027
MAP9-204 DLEU2-206	0.985611	0.000309086	0.888112	0.000114134	0.771429	0.0723965	0.582238	0.0179608	NA	NA	NA	NA	0.82977	0.00913493
TRIP13-201 DLEU2-206	0.771429	0.0723965	0.965035	3.88099e-07	0.942857	0.00480466	0.882353	6.09562e-06	NA	NA	NA	NA	0.912605	0.00240538
CCNB1-201 DLEU2-206	0.771429	0.0723965	0.951049	2.03842e-06	0.942857	0.00480466	0.761765	0.000605343	NA	NA	NA	NA	0.857143	0.002705
DHFR-201 DLEU2-206	0.714286	0.110787	0.937063	6.99316e-06	0.942857	0.00480466	0.894118	3.01131e-06	NA	NA	NA	NA	0.91559	0.00240583
NR2F1-201 DLEU2-206	0.771429	0.0723965	0.958042	9.54358e-07	0.942857	0.00480466	0.897059	2.49238e-06	NA	NA	NA	NA	0.919958	0.00240358
RPS14-202 DLEU2-206	0.771429	0.0723965	0.867133	0.000259812	0.942857	0.00480466	0.635294	0.00818206	NA	NA	NA	NA	0.819281	0.00649336
CREBRF-201 DLEU2-206	-0.942857	0.00480466	0.839161	0.000642826	-1	0	-0.738235	0.00109285	NA	NA	NA	NA	-0.840546	0.000867838
HNRNPH1-203 DLEU2-206	0.714286	0.110787	0.923077	1.8622e-05	1	0	-0.576231	0.0194776	NA	NA	NA	NA	0.818681	0.0097481
ELOVL2-201 DLEU2-206	0.942857	0.00480466	0.833626	0.000753851	0.828571	0.0415627	0.847059	3.46805e-05	NA	NA	NA	NA	0.840343	0.00277926
TCF19-201 DLEU2-206	0.811679	0.0498576	0.853147	0.000418118	0.942857	0.00480466	0.841796	4.33057e-05	NA	NA	NA	NA	0.847471	0.00261139
ZNF76-202 DLEU2-206	0.927634	0.00766584	0.93007	1.17022e-05	0.942857	0.00480466	0.675519	0.0040798	NA	NA	NA	NA	0.928852	0.00444223
SRSF3-202 DLEU2-206	0.771429	0.0723965	0.965035	3.88099e-07	1	0	0.747059	0.000882107	NA	NA	NA	NA	0.868232	0.000441248
SRSF3-208 DLEU2-206	0.771429	0.0723965	0.958042	9.54358e-07	0.942857	0.00480466	0.814706	0.00012131	NA	NA	NA	NA	0.878782	0.00246299
MCM3-205 DLEU2-206	0.771429	0.0723965	0.937063	6.99316e-06	1	0	0.932353	1.45175e-07	NA	NA	NA	NA	0.934708	3.56917e-06
SYNCRIP-208 DLEU2-206	0.885714	0.0188455	0.888112	0.000114134	1	0	0.75791	0.000669784	NA	NA	NA	NA	0.886913	0.000391959
HNRNPA2B1-209 DLEU2-206	0.771429	0.0723965	0.818182	0.00114311	0.885714	0.0188455	0.926471	2.5614e-07	NA	NA	NA	NA	0.851948	0.00999429
HNRNPA2B1-203 DLEU2-206	0.771429	0.0723965	0.944056	3.92726e-06	0.942857	0.00480466	0.841176	4.4429e-05	NA	NA	NA	NA	0.892017	0.00242455
ANLN-201 DLEU2-206	0.885714	0.0188455	0.958042	9.54358e-07	0.771429	0.0723965	0.858824	2.04644e-05	NA	NA	NA	NA	0.872269	0.00943297
ANLN-210 DLEU2-206	0.811679	0.0498576	0.902098	5.99786e-05	1	0	0.817113	0.000111457	NA	NA	NA	NA	0.859605	8.5718e-05
POLR2J4-203 DLEU2-206	0.714286	0.110787	0.825175	0.000951363	0.942857	0.00480466	0.782353	0.000341221	NA	NA	NA	NA	0.803764	0.00287801
BCL7B-201 DLEU2-206	0.657143	0.156175	0.951049	2.03842e-06	1	0	0.729412	0.00134308	NA	NA	NA	NA	0.84023	0.000672559
RFC2-201 DLEU2-206	0.6	0.208	0.972028	1.28681e-07	0.942857	0.00480466	0.85	3.05226e-05	NA	NA	NA	NA	0.896429	0.00241759
XRCC2-201 DLEU2-206	0.885714	0.0188455	0.951049	2.03842e-06	0.885714	0.0188455	0.778514	0.000381414	NA	NA	NA	NA	0.885714	0.00961345
PAXIP1-201 DLEU2-206	0.714286	0.110787	0.937063	6.99316e-06	0.942857	0.00480466	0.905882	1.36351e-06	NA	NA	NA	NA	0.921473	0.00240583
NCAPG2-201 DLEU2-206	0.657143	0.156175	0.965035	3.88099e-07	0.885714	0.0188455	0.8	0.000198571	NA	NA	NA	NA	0.842857	0.00952203
SCARA3-201 DLEU2-206	0.885714	0.0188455	0.895105	8.36659e-05	0.542857	0.265703	0.934511	1.16375e-07	NA	NA	NA	NA	0.89041	0.00946457
ESCO2-201 DLEU2-206	0.942857	0.00480466	0.937063	6.99316e-06	0.771429	0.0723965	0.841176	4.4429e-05	NA	NA	NA	NA	0.88912	0.00242455
GINS4-201 DLEU2-206	0.6	0.208	0.965035	3.88099e-07	0.942857	0.00480466	0.897059	2.49238e-06	NA	NA	NA	NA	0.919958	0.00240358
MCM4-222 DLEU2-206	0.657143	0.156175	0.958042	9.54358e-07	0.942857	0.00480466	0.870588	1.14989e-05	NA	NA	NA	NA	0.906723	0.00240808
TERF1-202 DLEU2-206	0.927634	0.00766584	0.923077	1.8622e-05	0.771429	0.0723965	-0.617647	0.010788	NA	NA	NA	NA	0.847253	0.00922691
CCNE2-201 DLEU2-206	0.941124	0.00509754	0.909091	4.19104e-05	0.885714	0.0188455	0.629647	0.00895471	NA	NA	NA	NA	0.897403	0.00702613
POP1-202 DLEU2-206	0.771429	0.0723965	0.951049	2.03842e-06	0.942857	0.00480466	0.782353	0.000341221	NA	NA	NA	NA	0.862605	0.00257294
HAS2-201 DLEU2-206	0.753702	0.0835233	0.965035	3.88099e-07	0.942857	0.00480466	0.791176	0.000261946	NA	NA	NA	NA	0.867017	0.00253331
BOP1-205 DLEU2-206	0.657143	0.156175	0.93007	1.17022e-05	0.942857	0.00480466	0.873529	9.86965e-06	NA	NA	NA	NA	0.9018	0.00240818
TONSL-201 DLEU2-206	0.6	0.208	0.895105	8.36659e-05	0.942857	0.00480466	0.8	0.000198571	NA	NA	NA	NA	0.847552	0.00250162
KIF24-202 DLEU2-206	0.942857	0.00480466	0.902098	5.99786e-05	0.942857	0.00480466	0.535294	0.0326159	NA	NA	NA	NA	0.922478	0.00480466
MELK-203 DLEU2-206	0.942857	0.00480466	0.902098	5.99786e-05	0.885714	0.0188455	0.828551	7.32497e-05	NA	NA	NA	NA	0.893906	0.00243896
CENPP-203 DLEU2-206	0.714286	0.110787	0.951049	2.03842e-06	0.885714	0.0188455	0.755882	0.000705891	NA	NA	NA	NA	0.820798	0.00977569
ZNF367-201 DLEU2-206	0.714286	0.110787	0.958042	9.54358e-07	0.942857	0.00480466	0.668139	0.00467035	NA	NA	NA	NA	0.828571	0.00473751
PTPA-201 DLEU2-206	0.942857	0.00480466	0.902098	5.99786e-05	0.942857	0.00480466	0.802941	0.000180517	NA	NA	NA	NA	0.922478	0.00249259
TUBB4B-201 DLEU2-206	0.771429	0.0723965	0.937063	6.99316e-06	0.942857	0.00480466	0.929412	1.94012e-07	NA	NA	NA	NA	0.933237	0.00240583
MCM10-202 DLEU2-206	0.714286	0.110787	0.902098	5.99786e-05	1	0	0.847059	3.46805e-05	NA	NA	NA	NA	0.874578	4.73295e-05
PDSS1-201 DLEU2-206	0.771429	0.0723965	0.965035	3.88099e-07	0.942857	0.00480466	0.735294	0.00117162	NA	NA	NA	NA	0.857143	0.00298814
ZWINT-203 DLEU2-206	0.714286	0.110787	0.958042	9.54358e-07	1	0	0.902941	1.67772e-06	NA	NA	NA	NA	0.930492	1.31604e-06
DNA2-201 DLEU2-206	0.771429	0.0723965	0.923077	1.8622e-05	1	0	0.905882	1.36351e-06	NA	NA	NA	NA	0.91448	9.99273e-06
DNAJC9-201 DLEU2-206	0.714286	0.110787	0.944056	3.92726e-06	0.942857	0.00480466	0.85	3.05226e-05	NA	NA	NA	NA	0.896429	0.00241759
KIF20B-201 DLEU2-206	0.885714	0.0188455	0.923077	1.8622e-05	0.714286	0.110787	0.85	3.05226e-05	NA	NA	NA	NA	0.867857	0.009438
MKI67-201 DLEU2-206	0.6	0.208	0.951049	2.03842e-06	0.885714	0.0188455	0.882353	6.09562e-06	NA	NA	NA	NA	0.884034	0.00942579
NAP1L4-222 DLEU2-206	0.657143	0.156175	0.874126	0.000200713	0.942857	0.00480466	0.755882	0.000705891	NA	NA	NA	NA	0.815004	0.00275528
DAGLA-201 DLEU2-206	0.714286	0.110787	0.916084	2.8428e-05	0.942857	0.00480466	0.826216	7.99956e-05	NA	NA	NA	NA	0.87115	0.00244233
FEN1-201 DLEU2-206	0.714286	0.110787	0.93007	1.17022e-05	0.942857	0.00480466	0.923529	3.3439e-07	NA	NA	NA	NA	0.9268	0.00240818
RPS6KA4-201 DLEU2-206	0.885714	0.0188455	0.818182	0.00114311	0.942857	0.00480466	0.61663	0.010956	NA	NA	NA	NA	0.851948	0.00788033
SF1-204 DLEU2-206	0.771429	0.0723965	0.93007	1.17022e-05	0.942857	0.00480466	0.885294	5.14715e-06	NA	NA	NA	NA	0.907682	0.00240818
RBM4B-206 DLEU2-206	0.771429	0.0723965	0.916084	2.8428e-05	1	0	0.832353	6.32812e-05	NA	NA	NA	NA	0.874218	4.58546e-05
TPCN2-201 DLEU2-206	0.771429	0.0723965	0.881119	0.000152674	0.942857	0.00480466	0.847059	3.46805e-05	NA	NA	NA	NA	0.864089	0.00247867
ARRB1-202 DLEU2-206	0.714286	0.110787	0.762238	0.00395045	0.942857	0.00480466	0.9	2.05109e-06	NA	NA	NA	NA	0.831119	0.00437756
DDIAS-211 DLEU2-206	0.714286	0.110787	0.965035	3.88099e-07	0.942857	0.00480466	0.879412	7.18727e-06	NA	NA	NA	NA	0.911134	0.00240593
HYLS1-202 DLEU2-206	0.714286	0.110787	0.867133	0.000259812	0.885714	0.0188455	0.75	0.000819764	NA	NA	NA	NA	0.808566	0.00983262
AC125807.2-201 DLEU2-206	0.657143	0.156175	0.916084	2.8428e-05	1	0	0.817647	0.000109363	NA	NA	NA	NA	0.866865	6.88956e-05
MAGOHB-204 DLEU2-206	0.885714	0.0188455	0.895105	8.36659e-05	1	0	0.632353	0.00857758	NA	NA	NA	NA	0.89041	0.00433062
SCAF11-203 DLEU2-206	0.771429	0.0723965	0.923077	1.8622e-05	1	0	0.870588	1.14989e-05	NA	NA	NA	NA	0.896833	1.50604e-05
KRT8-201 DLEU2-206	-0.771429	0.0723965	0.916084	2.8428e-05	0.942857	0.00480466	0.902941	1.67772e-06	NA	NA	NA	NA	0.909513	0.00241655
CBX5-202 DLEU2-206	0.885714	0.0188455	0.902098	5.99786e-05	0.942857	0.00480466	0.708824	0.00211168	NA	NA	NA	NA	0.893906	0.00345817
NUP107-211 DLEU2-206	0.657143	0.156175	0.881119	0.000152674	0.942857	0.00480466	0.847059	3.46805e-05	NA	NA	NA	NA	0.864089	0.00247867
METAP2-202 DLEU2-206	0.771429	0.0723965	0.93007	1.17022e-05	0.942857	0.00480466	0.802941	0.000180517	NA	NA	NA	NA	0.866506	0.00249259
POLE-201 DLEU2-206	0.771429	0.0723965	0.923077	1.8622e-05	0.942857	0.00480466	0.923529	3.3439e-07	NA	NA	NA	NA	0.923303	0.00241164
SKA3-202 DLEU2-206	0.714286	0.110787	0.867133	0.000259812	1	0	0.835294	5.63713e-05	NA	NA	NA	NA	0.851213	0.000158092
RFC3-201 DLEU2-206	0.714286	0.110787	0.965035	3.88099e-07	1	0	0.85	3.05226e-05	NA	NA	NA	NA	0.907517	1.54553e-05
PSMG3-AS1-201 BORA-202	0.771429	0.0723965	0.881119	0.000152674	1	0	-0.582353	0.0179327	NA	NA	NA	NA	0.826274	0.0090427
AC125807.2-201 BORA-202	0.828571	0.0415627	0.93007	1.17022e-05	1	0	0.711765	0.00198404	NA	NA	NA	NA	0.879321	0.000997873
DLEU2-206 BORA-202	0.828571	0.0415627	0.853147	0.000418118	1	0	0.714706	0.00186274	NA	NA	NA	NA	0.840859	0.00114043
AC125807.2-201 TEX30-206	0.942857	0.00480466	0.839161	0.000642826	0.885714	0.0188455	0.826471	7.92355e-05	NA	NA	NA	NA	0.862438	0.00272375
AC016831.6-205 IRS2-201	0.828571	0.0415627	0.853147	0.000418118	0.942857	0.00480466	0.667647	0.00471198	0.6	0.208	NA	NA	0.828571	0.00480466
GAS5-218 CCNB1IP1-202	0.828571	0.0415627	0.881119	0.000152674	0.942857	0.00480466	0.735294	0.00117162	NA	NA	NA	NA	0.854845	0.00298814
GAS5-221 CCNB1IP1-202	1	0	0.769231	0.00344645	1	0	0.738235	0.00109285	NA	NA	NA	NA	0.884615	0.000546425
AL160006.1-201 ABHD4-203	1	0	0.72028	0.00823977	0.942857	0.00480466	0.335788	0.203547	NA	NA	NA	NA	0.831568	0.00652222
GAS5-221 ABHD4-203	1	0	0.895105	8.36659e-05	0.828571	0.0415627	0.697059	0.00269059	NA	NA	NA	NA	0.861838	0.00138713
AC016831.6-205 ABHD4-203	0.942857	0.00480466	0.86014	0.000331668	1	0	0.511765	0.0427234	NA	NA	NA	NA	0.901499	0.00256817
GAS5-221 MRPL52-217	0.942857	0.00480466	0.72028	0.00823977	1	0	0.261765	0.32741	NA	NA	NA	NA	0.831568	0.00652222
GAS5-218 MMP14-201	0.885714	0.0188455	0.979021	3.0898e-08	1	0	0.473529	0.0639191	NA	NA	NA	NA	0.932368	0.00942276
PSMG3-AS1-201 RNF31-201	0.771429	0.0723965	0.832168	0.000785442	0.942857	0.00480466	0.311994	0.239436	NA	NA	0.972028	1.28681e-07	0.832168	0.00480466
PSMG3-AS1-201 IPO4-201	0.885714	0.0188455	0.881119	0.000152674	0.942857	0.00480466	-0.302941	0.254067	NA	NA	0.965035	3.88099e-07	0.885714	0.00480466
MIR31HG-201 IPO4-201	0.942857	0.00480466	0.81738	0.00116685	0.885714	0.0188455	NA	NA	NA	NA	0.692308	0.012593	0.851547	0.00869885
AC125807.2-201 IPO4-201	0.942857	0.00480466	0.951049	2.03842e-06	0.942857	0.00480466	0.873529	9.86965e-06	NA	NA	NA	NA	0.942857	0.00240727
DLEU2-206 IPO4-201	0.771429	0.0723965	0.86014	0.000331668	0.942857	0.00480466	0.873529	9.86965e-06	NA	NA	NA	NA	0.866835	0.00256817
FBXW7-205 LINC01588-205	0.942857	0.00480466	0.755245	0.00450844	1	0	NA	NA	NA	NA	0.706294	0.0102452	0.849051	0.00465655
PSMG3-AS1-201 DMAC2L-211	0.771429	0.0723965	0.811189	0.00136332	0.942857	0.00480466	NA	NA	NA	NA	0.916084	2.8428e-05	0.863636	0.00308399
THAP9-AS1-204 GMFB-208	0.885714	0.0188455	NA	NA	1	0	-0.744118	0.000948283	1	0	NA	NA	0.942857	0.000474141
AC125807.2-201 DLGAP5-201	0.942857	0.00480466	0.965035	3.88099e-07	0.771429	0.0723965	0.835294	5.63713e-05	NA	NA	NA	NA	0.889076	0.00243052
GAS5-218 MAX-202	0.942857	0.00480466	0.51049	0.0899137	0.942857	0.00480466	0.711765	0.00198404	NA	NA	NA	NA	0.827311	0.00480466
GAS5-218 ARG2-201	0.771429	0.0723965	0.818182	0.00114311	0.771429	0.0723965	0.870588	1.14989e-05	NA	NA	0.944056	3.92726e-06	0.818182	0.00114311
GAS5-221 ARG2-201	0.942857	0.00480466	0.874126	0.000200713	0.885714	0.0188455	0.864706	1.54423e-05	NA	NA	0.944056	3.92726e-06	0.885714	0.000200713
AC016831.6-205 ARG2-201	0.885714	0.0188455	0.797203	0.00190037	0.885714	0.0188455	0.652941	0.00610205	NA	NA	0.811189	0.00136332	0.811189	0.00610205
GAS5-218 ACTN1-211	0.771429	0.0723965	0.762238	0.00395045	0.942857	0.00480466	NA	NA	NA	NA	0.888112	0.000114134	0.82977	0.00437756
GASAL1-203 FOS-204	0.89326	0.0164822	0.875439	0.000190901	NA	NA	0.178078	0.509358	NA	NA	0.823964	0.000982639	0.849701	0.00873242
PSMG3-AS1-201 TTC8-202	1	0	0.818182	0.00114311	0.885714	0.0188455	NA	NA	NA	NA	0.972028	1.28681e-07	0.928871	0.000571617
AC016831.6-205 PPP4R3A-204	0.942857	0.00480466	0.440559	0.151735	0.942857	0.00480466	NA	NA	1	0	NA	NA	0.942857	0.00480466
AC125807.2-201 UBR7-201	0.942857	0.00480466	0.979021	3.0898e-08	0.942857	0.00480466	0.767647	0.000516884	NA	NA	NA	NA	0.942857	0.00266077
DLEU2-206 UBR7-201	0.771429	0.0723965	0.951049	2.03842e-06	0.942857	0.00480466	0.847059	3.46805e-05	NA	NA	NA	NA	0.894958	0.00241967
PSMG3-AS1-201 TRMT61A-202	-0.657143	0.156175	0.888112	0.000114134	0.942857	0.00480466	NA	NA	NA	NA	0.965035	3.88099e-07	0.915485	0.0024594
SNHG5-201 KLC1-204	-0.771429	0.0723965	NA	NA	-0.942857	0.00480466	-0.690268	0.00307915	-0.942857	0.00480466	NA	NA	-0.857143	0.00480466
NIFK-AS1-205 XRCC3-211	1	0	0.819616	0.00110155	0.753702	0.0835233	NA	NA	NA	NA	0.882702	0.00014317	0.851159	0.00062236
PSMG3-AS1-201 SIVA1-208	0.885714	0.0188455	0.804196	0.00161477	1	0	NA	NA	NA	NA	0.937063	6.99316e-06	0.911389	0.000810881
MIR31HG-201 SIVA1-208	0.942857	0.00480466	0.81738	0.00116685	0.942857	0.00480466	NA	NA	NA	NA	0.671329	0.0168315	0.880119	0.00480466
PSMG3-AS1-201 BRF1-211	0.942857	0.00480466	0.853147	0.000418118	0.942857	0.00480466	NA	NA	NA	NA	0.949213	2.44274e-06	0.942857	0.00261139
NIFK-AS1-205 TEDC1-205	0.942857	0.00480466	0.845091	0.000538366	0.811679	0.0498576	NA	NA	NA	NA	0.839991	0.000627337	0.842541	0.002716
ATAD3A-203 AC022613.1-201	0.885714	0.0188455	0.9317	1.04294e-05	0.6	0.208	NA	NA	NA	NA	0.958042	9.54358e-07	0.908707	0.00942796
ARHGEF19-201 AC022613.1-201	0.885714	0.0188455	0.942208	4.60562e-06	NA	NA	0.398822	0.125968	NA	NA	0.937063	6.99316e-06	0.911389	0.00942624
ALDH4A1-202 AC022613.1-201	1	0	0.886166	0.000123989	0.942857	0.00480466	NA	NA	NA	NA	0.944056	3.92726e-06	0.943457	6.39581e-05
CLSPN-202 AC022613.1-201	1	0	0.9317	1.04294e-05	0.6	0.208	-0.413593	0.111284	NA	NA	0.944056	3.92726e-06	0.9317	1.04294e-05
HEYL-201 AC022613.1-201	0.942857	0.00480466	0.889474	0.00010761	NA	NA	-0.0356613	0.895685	NA	NA	0.93007	1.17022e-05	0.909772	0.00245614
NASP-206 AC022613.1-201	0.942857	0.00480466	0.910684	3.84695e-05	0.6	0.208	NA	NA	NA	NA	0.937063	6.99316e-06	0.923874	0.00242157
ADGRL2-225 AC022613.1-201	0.942857	0.00480466	0.840632	0.000615569	0.6	0.208	NA	NA	NA	NA	0.825175	0.000951363	0.832903	0.00287801
ODF2L-206 AC022613.1-201	0.927634	0.00766584	0.796491	0.00193146	NA	NA	0.456425	0.0755529	NA	NA	0.944056	3.92726e-06	0.862062	0.00479865
RBM8A-206 AC022613.1-201	0.885714	0.0188455	0.928198	1.33123e-05	0.6	0.208	NA	NA	NA	NA	0.963224	4.98049e-07	0.906956	0.0094294
PSMD4-201 AC022613.1-201	0.885714	0.0188455	0.907182	4.63469e-05	0.771429	0.0723965	NA	NA	NA	NA	0.951049	2.03842e-06	0.896448	0.00944591
IVNS1ABP-202 AC022613.1-201	0.942857	0.00480466	0.921192	2.09498e-05	NA	NA	0.481541	0.0589466	NA	NA	0.965035	3.88099e-07	0.932025	0.00241281
COQ8A-201 AC022613.1-201	1	0	0.913593	3.27644e-05	-0.657143	0.156175	0.590848	0.0159488	NA	NA	0.879161	0.000165104	0.879161	0.000165104
JMJD4-205 AC022613.1-201	0.942857	0.00480466	0.889669	0.0001067	0.542857	0.265703	NA	NA	NA	NA	0.965035	3.88099e-07	0.916263	0.00245568
MRPL55-201 AC022613.1-201	0.942857	0.00480466	0.900177	6.58802e-05	NA	NA	0.716403	0.00179554	NA	NA	0.902098	5.99786e-05	0.901137	0.00093071
GUK1-201 AC022613.1-201	0.771429	0.0723965	0.812611	0.0013161	0.942857	0.00480466	NA	NA	NA	NA	0.958042	9.54358e-07	0.877734	0.00306038
RRM2-217 AC022613.1-201	0.942857	0.00480466	0.806287	0.00153612	0.942857	0.00480466	-0.0894346	0.741868	NA	NA	NA	NA	0.874572	0.00480466
LPIN1-220 AC022613.1-201	0.840668	0.0360576	0.949213	2.44274e-06	0.942857	0.00480466	NA	NA	NA	NA	0.93007	1.17022e-05	0.936464	0.00240818
FANCL-202 AC022613.1-201	0.942857	0.00480466	0.844134	0.000554262	0.6	0.208	NA	NA	NA	NA	0.902098	5.99786e-05	0.873116	0.00267946
NAGK-208 AC022613.1-201	0.942857	0.00480466	0.896674	7.78046e-05	0.771429	0.0723965	NA	NA	NA	NA	0.986014	4.1169e-09	0.919766	0.00244123
ATOH8-201 AC022613.1-201	0.942857	0.00480466	0.812611	0.0013161	1	0	NA	NA	NA	NA	0.958042	9.54358e-07	0.95045	0.000658528
NCAPH-204 AC022613.1-201	1	0	0.816113	0.00120515	0.771429	0.0723965	-0.274744	0.303094	NA	NA	0.867133	0.000259812	0.816113	0.00120515
IL1R1-202 AC022613.1-201	0.941124	0.00509754	0.901068	6.30867e-05	0.828571	0.0415627	NA	NA	NA	NA	0.795794	0.00196229	0.86482	0.00352991
SMPD4-222 AC022613.1-201	0.941124	0.00509754	0.86515	0.000278812	0.542857	0.265703	-0.345186	0.190389	NA	NA	0.958042	9.54358e-07	0.86515	0.00509754
MLPH-202 AC022613.1-201	0.985611	0.000309086	0.886166	0.000123989	0.724714	0.103243	NA	NA	NA	NA	0.937063	6.99316e-06	0.911614	0.000216537
PASK-201 AC022613.1-201	0.942857	0.00480466	0.810526	0.00138575	0.714286	0.110787	NA	NA	NA	NA	0.958042	9.54358e-07	0.876692	0.00309521
SETMAR-204 AC022613.1-201	0.942857	0.00480466	0.854642	0.000398308	0.542857	0.265703	-0.354509	0.177897	NA	NA	0.986014	4.1169e-09	0.854642	0.00480466
ACAA1-210 AC022613.1-201	1	0	0.816113	0.00120515	0.771429	0.0723965	-0.169869	0.529379	NA	NA	0.951049	2.03842e-06	0.816113	0.00120515
COL7A1-211 AC022613.1-201	1	0	0.928198	1.33123e-05	-0.714286	0.110787	-0.206797	0.442219	NA	NA	0.937063	6.99316e-06	0.928198	1.33123e-05
GMPPB-202 AC022613.1-201	0.942857	0.00480466	0.952716	1.71904e-06	0.885714	0.0188455	NA	NA	NA	NA	0.944056	3.92726e-06	0.943457	0.0024043
ACY1-215 AC022613.1-201	0.885714	0.0188455	0.924695	1.67907e-05	NA	NA	0.277698	0.297712	NA	NA	0.93007	1.17022e-05	0.905205	0.00943114
DZIP3-202 AC022613.1-201	0.885714	0.0188455	0.907182	4.63469e-05	0.714286	0.110787	NA	NA	NA	NA	0.888112	0.000114134	0.886913	0.00947981
ABTB1-203 AC022613.1-201	0.942857	0.00480466	0.886166	0.000123989	-0.771429	0.0723965	0.132941	0.623557	NA	NA	0.937063	6.99316e-06	0.886166	0.00480466
ECT2-216 AC022613.1-201	1	0	0.826621	0.000915011	0.771429	0.0723965	NA	NA	NA	NA	0.832168	0.000785442	0.829395	0.000850226
AC093323.1-204 AC022613.1-201	0.885714	0.0188455	0.858145	0.000354759	0.771429	0.0723965	NA	NA	NA	NA	0.944056	3.92726e-06	0.87193	0.00960012
HMGB2-205 AC022613.1-201	0.885714	0.0188455	0.900177	6.58802e-05	-0.485714	0.328723	NA	NA	NA	NA	0.951049	2.03842e-06	0.892945	0.00945568
PLEKHG4B-204 AC022613.1-201	1	0	0.893171	9.13597e-05	0.714286	0.110787	NA	NA	NA	NA	0.909091	4.19104e-05	0.901131	6.66351e-05
MYO10-212 AC022613.1-201	0.942857	0.00480466	0.903679	5.54404e-05	0.771429	0.0723965	NA	NA	NA	NA	0.958042	9.54358e-07	0.923268	0.00243005
NREP-201 AC022613.1-201	1	0	0.893171	9.13597e-05	0.828571	0.0415627	NA	NA	NA	NA	0.965035	3.88099e-07	0.929103	4.58739e-05
TCF7-201 AC022613.1-201	1	0	0.959125	8.38898e-07	0.828571	0.0415627	NA	NA	NA	NA	0.964813	4.00444e-07	0.961969	6.19671e-07
DBN1-202 AC022613.1-201	1	0	0.868653	0.000245942	0.6	0.208	NA	NA	NA	NA	0.958042	9.54358e-07	0.913347	0.000123448
PDLIM7-202 AC022613.1-201	0.942857	0.00480466	0.886166	0.000123989	0.6	0.208	NA	NA	NA	NA	0.965035	3.88099e-07	0.914512	0.00246433
PAQR8-202 AC022613.1-201	0.942857	0.00480466	0.949213	2.44274e-06	0.714286	0.110787	0.192026	0.476175	NA	NA	0.970229	1.752e-07	0.942857	0.00480466
CEP162-202 AC022613.1-201	0.898645	0.0148886	0.875439	0.000190901	NA	NA	-0.239293	0.372072	NA	NA	0.923077	1.8622e-05	0.887042	0.00753976
SYNCRIP-216 AC022613.1-201	0.985611	0.000309086	0.816113	0.00120515	0.6	0.208	0.0194913	0.942883	NA	NA	0.937063	6.99316e-06	0.816113	0.00120515
BCLAF1-213 AC022613.1-201	1	0	0.921192	2.09498e-05	0.898645	0.0148886	-0.540626	0.0306027	NA	NA	NA	NA	0.909919	0.00745479
VTA1-202 AC022613.1-201	0.942857	0.00480466	0.907182	4.63469e-05	0.771429	0.0723965	-0.635161	0.0081996	NA	NA	NA	NA	0.839305	0.00650213
SNX9-204 AC022613.1-201	0.927634	0.00766584	0.847637	0.000497797	NA	NA	-0.542103	0.030062	NA	NA	0.921192	2.09498e-05	0.884415	0.00408182
MICALL2-201 AC022613.1-201	1	0	0.900177	6.58802e-05	0.714286	0.110787	NA	NA	NA	NA	0.958042	9.54358e-07	0.929109	3.34173e-05
AP5Z1-217 AC022613.1-201	0.941124	0.00509754	0.889669	0.0001067	NA	NA	-0.208274	0.438893	NA	NA	0.963224	4.98049e-07	0.915396	0.00260212
WIPI2-203 AC022613.1-201	1	0	0.910684	3.84695e-05	0.542857	0.265703	0.364848	0.164691	NA	NA	0.958042	9.54358e-07	0.910684	3.84695e-05
SLC29A4-201 AC022613.1-201	1	0	0.936842	7.11403e-06	NA	NA	0.552443	0.0264786	NA	NA	0.900177	6.58802e-05	0.918509	3.64971e-05
ZNF853-201 AC022613.1-201	0.942857	0.00480466	0.908772	4.26274e-05	NA	NA	0.274409	0.303707	NA	NA	0.935203	8.06383e-06	0.921987	0.00242365
HNRNPA2B1-209 AC022613.1-201	1	0	0.963224	4.98049e-07	0.714286	0.110787	-0.407685	0.117006	NA	NA	0.895105	8.36659e-05	0.895105	8.36659e-05
H2AZ2-202 AC022613.1-201	1	0	0.942208	4.60562e-06	0.942857	0.00480466	-0.514038	0.0416559	NA	NA	NA	NA	0.942533	0.00240464
PEG10-202 AC022613.1-201	0.942857	0.00480466	0.907182	4.63469e-05	0.771429	0.0723965	NA	NA	NA	NA	0.923077	1.8622e-05	0.915129	0.00242551
MCM7-201 AC022613.1-201	1	0	0.977234	4.63547e-08	0.6	0.208	NA	NA	NA	NA	0.965035	3.88099e-07	0.971135	2.17227e-07
AP4M1-205 AC022613.1-201	0.840668	0.0360576	0.770175	0.00338231	NA	NA	-0.60976	0.0121455	NA	NA	0.831007	0.000811316	0.800591	0.00776388
PPP1R35-201 AC022613.1-201	0.885714	0.0188455	0.963224	4.98049e-07	NA	NA	0.333829	0.206362	NA	NA	0.937063	6.99316e-06	0.911389	0.00942624
PODXL-201 AC022613.1-201	0.885714	0.0188455	0.854642	0.000398308	0.714286	0.110787	NA	NA	NA	NA	0.881119	0.000152674	0.867881	0.00962189
ATP6V0E2-202 AC022613.1-201	1	0	0.882663	0.000143397	0.828571	0.0415627	NA	NA	NA	NA	0.944056	3.92726e-06	0.91336	7.3662e-05
NCAPG2-201 AC022613.1-201	0.942857	0.00480466	0.949213	2.44274e-06	0.714286	0.110787	-0.227476	0.396835	NA	NA	0.86014	0.000331668	0.86014	0.00480466
SCARA3-201 AC022613.1-201	0.942857	0.00480466	0.907182	4.63469e-05	0.885714	0.0188455	-0.226166	0.399635	NA	NA	0.965035	3.88099e-07	0.907182	0.00480466
ENY2-211 AC022613.1-201	1	0	0.837129	0.000682001	0.771429	0.0723965	-0.614586	0.0112999	NA	NA	0.909091	4.19104e-05	0.837129	0.000682001
JRK-209 AC022613.1-201	0.942857	0.00480466	0.921192	2.09498e-05	0.6	0.208	NA	NA	NA	NA	0.965035	3.88099e-07	0.932025	0.00241281
PYCR3-201 AC022613.1-201	0.942857	0.00480466	0.858145	0.000354759	0.6	0.208	NA	NA	NA	NA	0.965035	3.88099e-07	0.900501	0.00257971
GFUS-201 AC022613.1-201	0.942857	0.00480466	0.882663	0.000143397	0.771429	0.0723965	-0.56426	0.0227942	NA	NA	0.972028	1.28681e-07	0.882663	0.00480466
BOP1-205 AC022613.1-201	0.942857	0.00480466	0.886166	0.000123989	0.6	0.208	-0.324966	0.21941	NA	NA	0.937063	6.99316e-06	0.886166	0.00480466
FBXL6-201 AC022613.1-201	0.942857	0.00480466	0.7986	0.00184042	0.542857	0.265703	NA	NA	NA	NA	0.951049	2.03842e-06	0.870729	0.00332254
RECQL4-209 AC022613.1-201	1	0	0.816113	0.00120515	0.714286	0.110787	-0.137649	0.611197	NA	NA	0.944056	3.92726e-06	0.816113	0.00120515
DAB2IP-205 AC022613.1-201	0.942857	0.00480466	0.928198	1.33123e-05	0.6	0.208	NA	NA	NA	NA	0.937063	6.99316e-06	0.93263	0.00240899
PTRH1-208 AC022613.1-201	0.942857	0.00480466	0.86515	0.000278812	0.6	0.208	0.633684	0.00839673	NA	NA	0.965035	3.88099e-07	0.86515	0.00480466
FPGS-203 AC022613.1-201	0.942857	0.00480466	0.9317	1.04294e-05	0.771429	0.0723965	NA	NA	NA	NA	0.958042	9.54358e-07	0.937279	0.00240755
SET-202 AC022613.1-201	-0.724714	0.103243	0.871157	0.000224354	0.985611	0.000309086	NA	NA	NA	NA	0.812611	0.0013161	0.841884	0.000812593
PKN3-201 AC022613.1-201	1	0	0.893171	9.13597e-05	0.714286	0.110787	NA	NA	NA	NA	0.965035	3.88099e-07	0.929103	4.58739e-05
ZDHHC12-201 AC022613.1-201	1	0	0.893171	9.13597e-05	0.714286	0.110787	NA	NA	NA	NA	0.958042	9.54358e-07	0.925607	4.61571e-05
SAPCD2-201 AC022613.1-201	1	0	0.98424	7.45817e-09	0.885714	0.0188455	NA	NA	NA	NA	0.951049	2.03842e-06	0.967644	1.02294e-06
THNSL1-201 AC022613.1-201	0.885714	0.0188455	0.819616	0.00110155	NA	NA	0.180483	0.50356	NA	NA	0.874126	0.000200713	0.846871	0.00997352
LRRC20-207 AC022613.1-201	0.885714	0.0188455	0.938457	6.26707e-06	0.771429	0.0723965	NA	NA	NA	NA	0.93007	1.17022e-05	0.907892	0.00942859
KCNMA1-220 AC022613.1-201	-0.771429	0.0723965	0.879161	0.000165104	0.885714	0.0188455	NA	NA	NA	NA	0.909091	4.19104e-05	0.882438	0.00950529
MFSD13A-201 AC022613.1-201	0.942857	0.00480466	0.812611	0.0013161	NA	NA	0.531763	0.0340035	NA	NA	0.979021	3.0898e-08	0.877734	0.00306038
AFAP1L2-201 AC022613.1-201	0.942857	0.00480466	0.840632	0.000615569	0.771429	0.0723965	-0.388482	0.13701	NA	NA	0.965035	3.88099e-07	0.840632	0.00480466
PKP3-201 AC022613.1-201	0.942857	0.00480466	0.957895	9.70977e-07	0.885714	0.0188455	NA	NA	NA	NA	0.965035	3.88099e-07	0.950376	0.00240282
RNH1-203 AC022613.1-201	1	0	0.889669	0.0001067	0.6	0.208	NA	NA	NA	NA	0.935203	8.06383e-06	0.912436	5.7382e-05
HRAS-201 AC022613.1-201	1	0	0.907182	4.63469e-05	0.771429	0.0723965	-0.227476	0.396835	NA	NA	0.951049	2.03842e-06	0.907182	4.63469e-05
ARFGAP2-205 AC022613.1-201	0.942857	0.00480466	0.889669	0.0001067	0.657143	0.156175	NA	NA	NA	NA	0.965035	3.88099e-07	0.916263	0.00245568
DAGLA-201 AC022613.1-201	0.942857	0.00480466	0.893171	9.13597e-05	0.6	0.208	-0.369824	0.158576	NA	NA	0.888112	0.000114134	0.888112	0.00480466
FADS2-202 AC022613.1-201	0.942857	0.00480466	0.886166	0.000123989	1	0	-0.298378	0.261646	NA	NA	0.916084	2.8428e-05	0.916084	0.000123989
INCENP-201 AC022613.1-201	0.885714	0.0188455	0.86515	0.000278812	NA	NA	-0.397345	0.127506	NA	NA	0.937063	6.99316e-06	0.875432	0.00956215
SLC3A2-204 AC022613.1-201	0.942857	0.00480466	0.928198	1.33123e-05	0.828571	0.0415627	NA	NA	NA	NA	0.951049	2.03842e-06	0.935527	0.00240899
SF1-204 AC022613.1-201	1	0	0.893171	9.13597e-05	0.6	0.208	-0.16396	0.544004	NA	NA	0.958042	9.54358e-07	0.893171	9.13597e-05
SIPA1-209 AC022613.1-201	1	0	0.91769	2.58817e-05	0.714286	0.110787	NA	NA	NA	NA	0.859176	0.000342671	0.888433	0.000184276
MUS81-201 AC022613.1-201	0.942857	0.00480466	0.973732	9.42527e-08	0.657143	0.156175	NA	NA	NA	NA	0.958042	9.54358e-07	0.95045	0.00240281
UCP2-211 AC022613.1-201	0.942857	0.00480466	0.928198	1.33123e-05	0.6	0.208	0.59971	0.0140656	NA	NA	0.979021	3.0898e-08	0.928198	0.00480466
H2AX-202 AC022613.1-201	1	0	0.861648	0.000315007	0.771429	0.0723965	-0.345646	0.189759	NA	NA	0.965035	3.88099e-07	0.861648	0.000315007
FOXRED1-201 AC022613.1-201	0.942857	0.00480466	0.893171	9.13597e-05	0.714286	0.110787	NA	NA	NA	NA	0.951049	2.03842e-06	0.918014	0.00244801
FOXM1-202 AC022613.1-201	1	0	0.970229	1.752e-07	0.942857	0.00480466	-0.319058	0.228395	NA	NA	NA	NA	0.956543	0.00240242
HNRNPA1-250 AC022613.1-201	1	0	0.872155	0.000216175	0.885714	0.0188455	NA	NA	NA	NA	0.713287	0.00920178	0.878935	0.00470898
MMAB-206 AC022613.1-201	0.885714	0.0188455	0.886166	0.000123989	0.942857	0.00480466	-0.274744	0.303094	NA	NA	0.879161	0.000165104	0.885714	0.00480466
CCDC92-201 AC022613.1-201	0.942857	0.00480466	0.977234	4.63547e-08	0.885714	0.0188455	NA	NA	NA	NA	0.979021	3.0898e-08	0.960046	0.00240236
SHISA2-201 AC022613.1-201	0.942857	0.00480466	0.921192	2.09498e-05	NA	NA	-0.348857	0.185404	NA	NA	0.965035	3.88099e-07	0.932025	0.00241281
RNF31-201 AC022613.1-201	0.942857	0.00480466	0.872155	0.000216175	0.6	0.208	0.41242	0.112405	NA	NA	0.93007	1.17022e-05	0.872155	0.00480466
IPO4-201 AC022613.1-201	1	0	0.952716	1.71904e-06	0.6	0.208	-0.304287	0.251858	NA	NA	0.951049	2.03842e-06	0.951049	2.03842e-06
FLVCR2-201 AC022613.1-201	0.942857	0.00480466	0.683013	0.0143594	0.942857	0.00480466	-0.33826	0.20003	NA	NA	NA	NA	0.812935	0.00958202
TTC8-202 AC022613.1-201	0.885714	0.0188455	0.907182	4.63469e-05	0.542857	0.265703	NA	NA	NA	NA	0.923077	1.8622e-05	0.896448	0.00944591
C14orf132-203 AC022613.1-201	0.942857	0.00480466	0.921192	2.09498e-05	NA	NA	-0.366326	0.162859	NA	NA	0.965035	3.88099e-07	0.932025	0.00241281
SIVA1-208 AC022613.1-201	1	0	0.830124	0.000831418	0.657143	0.156175	NA	NA	NA	NA	0.944056	3.92726e-06	0.88709	0.000417673
BRF1-211 AC022613.1-201	0.942857	0.00480466	0.956219	1.1769e-06	0.6	0.208	NA	NA	NA	NA	0.886166	0.000123989	0.914512	0.00246433
AC125807.2-201 ARHGAP11A-201	0.942857	0.00480466	0.979021	3.0898e-08	0.771429	0.0723965	0.9	2.05109e-06	NA	NA	NA	NA	0.921429	0.00240336
PSMG3-AS1-201 BAHD1-201	-0.6	0.208	0.923077	1.8622e-05	0.885714	0.0188455	NA	NA	NA	NA	0.93007	1.17022e-05	0.904396	0.00943205
AC125807.2-201 KNL1-202	0.942857	0.00480466	0.902098	5.99786e-05	0.714286	0.110787	0.838235	5.01034e-05	NA	NA	NA	NA	0.870167	0.00243232
AC125807.2-201 RAD51-208	0.811679	0.0498576	0.818182	0.00114311	0.942857	0.00480466	0.779412	0.00037168	NA	NA	NA	NA	0.814931	0.00297388
DLEU2-206 RAD51-208	0.724714	0.103243	0.895105	8.36659e-05	0.942857	0.00480466	0.802941	0.000180517	NA	NA	NA	NA	0.849023	0.00249259
AC125807.2-201 NUSAP1-201	0.942857	0.00480466	0.86014	0.000331668	0.885714	0.0188455	0.782353	0.000341221	NA	NA	NA	NA	0.872927	0.00257294
DLEU2-206 NUSAP1-201	0.771429	0.0723965	0.825175	0.000951363	0.885714	0.0188455	0.782353	0.000341221	NA	NA	NA	NA	0.803764	0.00989842
AC125807.2-201 WDR76-202	0.942857	0.00480466	0.909091	4.19104e-05	0.942857	0.00480466	0.817647	0.000109363	NA	NA	NA	NA	0.925974	0.00245701
DLEU2-206 WDR76-202	0.771429	0.0723965	0.944056	3.92726e-06	0.942857	0.00480466	0.791176	0.000261946	NA	NA	NA	NA	0.867017	0.00253331
AC125807.2-201 WDR76-201	0.942857	0.00480466	0.874126	0.000200713	0.942857	0.00480466	0.844118	3.93024e-05	NA	NA	NA	NA	0.908492	0.00250269
DLEU2-206 WDR76-201	0.771429	0.0723965	0.93007	1.17022e-05	0.942857	0.00480466	0.791176	0.000261946	NA	NA	NA	NA	0.860623	0.00253331
PSMG3-AS1-201 DUT-202	0.942857	0.00480466	0.802103	0.00169653	1	0	-0.491176	0.0533504	NA	NA	NA	NA	0.87248	0.0032506
AC125807.2-201 DUT-202	0.885714	0.0188455	0.823119	0.00100495	1	0	0.797059	0.000218098	NA	NA	NA	NA	0.854416	0.000611522
DLEU2-206 DUT-202	0.885714	0.0188455	0.795098	0.00199349	1	0	0.9	2.05109e-06	NA	NA	NA	NA	0.892857	0.000997768
AC016831.6-205 ADAM10-210	0.942857	0.00480466	NA	NA	1	0	0.435294	0.0919524	0.942857	0.00480466	NA	NA	0.942857	0.00480466
AL139407.1-201 ADAM10-210	0.828571	0.0415627	NA	NA	0.942857	0.00480466	0.657796	0.00561117	0.971008	0.00124859	NA	NA	0.885714	0.00520792
NIFK-AS1-205 TPM1-211	0.942857	0.00480466	0.797203	0.00190037	-0.579771	0.227784	NA	NA	NA	NA	0.896939	7.68463e-05	0.847071	0.00335252
NIFK-AS1-205 PCLAF-201	0.942857	0.00480466	0.769231	0.00344645	0.927634	0.00766584	NA	NA	NA	NA	0.825754	0.000936688	0.876694	0.00412556
MIR31HG-201 PCLAF-201	0.942857	0.00480466	0.83231	0.000782324	0.942857	0.00480466	NA	NA	NA	NA	0.671329	0.0168315	0.887583	0.00480466
ZBED5-AS1-207 PCLAF-201	0.942857	0.00480466	0.706294	0.0102452	NA	NA	0.670588	0.00446721	NA	NA	0.895105	8.36659e-05	0.800699	0.00463594
AC125807.2-201 PCLAF-201	0.771429	0.0723965	0.923077	1.8622e-05	0.885714	0.0188455	0.820588	9.84127e-05	NA	NA	NA	NA	0.853151	0.00947195
DLEU2-206 PCLAF-201	0.942857	0.00480466	0.783217	0.00258621	0.885714	0.0188455	0.826471	7.92355e-05	NA	NA	NA	NA	0.856092	0.00369544
AC125807.2-201 ZWILCH-201	0.771429	0.0723965	0.923077	1.8622e-05	0.942857	0.00480466	0.758824	0.00065403	NA	NA	NA	NA	0.847253	0.00272935
DLEU2-206 ZWILCH-201	0.6	0.208	0.888112	0.000114134	0.942857	0.00480466	0.808824	0.000148476	NA	NA	NA	NA	0.848468	0.00247657
PSMG3-AS1-201 SMAD6-205	0.942857	0.00480466	0.951049	2.03842e-06	0.942857	0.00480466	-0.302941	0.254067	NA	NA	NA	NA	0.942857	0.00480466
AC125807.2-201 SMAD6-205	1	0	0.944056	3.92726e-06	0.942857	0.00480466	0.841176	4.4429e-05	NA	NA	NA	NA	0.943457	2.41782e-05
DLEU2-206 SMAD6-205	0.657143	0.156175	0.916084	2.8428e-05	0.942857	0.00480466	0.926471	2.5614e-07	NA	NA	NA	NA	0.921277	0.00241655
PSMG3-AS1-201 CLN6-201	1	0	0.972028	1.28681e-07	0.942857	0.00480466	-0.273529	0.305323	NA	NA	NA	NA	0.957443	0.0024024
AC125807.2-201 CLN6-201	0.942857	0.00480466	0.986014	4.1169e-09	0.942857	0.00480466	0.876471	8.43912e-06	NA	NA	NA	NA	0.942857	0.00240655
DLEU2-206 CLN6-201	0.771429	0.0723965	0.93007	1.17022e-05	0.942857	0.00480466	0.876471	8.43912e-06	NA	NA	NA	NA	0.90327	0.00240818
AC125807.2-201 KIF23-202	0.942857	0.00480466	0.944056	3.92726e-06	0.942857	0.00480466	0.823529	8.83914e-05	NA	NA	NA	NA	0.942857	0.00244653
DLEU2-206 KIF23-202	0.771429	0.0723965	0.965035	3.88099e-07	0.942857	0.00480466	0.929412	1.94012e-07	NA	NA	NA	NA	0.936134	0.00240253
AC125807.2-201 NPTN-202	0.942857	0.00480466	0.79021	0.00222314	0.885714	0.0188455	0.729412	0.00134308	NA	NA	NA	NA	0.837962	0.0035139
AC125807.2-201 COMMD4-202	0.942857	0.00480466	0.882663	0.000143397	0.771429	0.0723965	0.794118	0.000239191	NA	NA	NA	NA	0.83839	0.00252193
PSMG3-AS1-201 COMMD4-201	0.942857	0.00480466	0.965035	3.88099e-07	0.771429	0.0723965	NA	NA	NA	NA	0.965035	3.88099e-07	0.953946	0.00240253
AC022613.1-201 COMMD4-201	0.942857	0.00480466	0.886166	0.000123989	0.771429	0.0723965	NA	NA	NA	NA	0.951049	2.03842e-06	0.914512	0.00246433
ZBED5-AS1-207 COMMD4-203	0.771429	0.0723965	0.86014	0.000331668	NA	NA	0.761765	0.000605343	NA	NA	0.853147	0.000418118	0.812288	0.00051173
DLEU2-206 COMMD4-203	0.942857	0.00480466	0.783217	0.00258621	0.828571	0.0415627	0.876471	8.43912e-06	NA	NA	NA	NA	0.852521	0.00369544
AC125807.2-201 SIN3A-202	0.885714	0.0188455	0.958042	9.54358e-07	0.885714	0.0188455	0.773529	0.000439356	NA	NA	NA	NA	0.885714	0.00964242
AC125807.2-201 TMED3-202	0.885714	0.0188455	0.965035	3.88099e-07	0.885714	0.0188455	0.747059	0.000882107	NA	NA	NA	NA	0.885714	0.00986379
DLEU2-206 TMED3-202	0.714286	0.110787	0.916084	2.8428e-05	0.885714	0.0188455	0.773529	0.000439356	NA	NA	NA	NA	0.829622	0.00964242
AC022613.1-201 HDGFL3-206	0.942857	0.00480466	0.893171	9.13597e-05	0.942857	0.00480466	NA	NA	NA	NA	0.965035	3.88099e-07	0.942857	0.00244801
PSMG3-AS1-201 FANCI-202	0.885714	0.0188455	0.965035	3.88099e-07	1	0	-0.405882	0.118792	NA	NA	NA	NA	0.925375	0.00942293
AC125807.2-201 FANCI-202	0.771429	0.0723965	0.972028	1.28681e-07	1	0	0.738235	0.00109285	NA	NA	NA	NA	0.871728	0.00054649
DLEU2-206 FANCI-202	0.942857	0.00480466	0.937063	6.99316e-06	1	0	0.873529	9.86965e-06	NA	NA	NA	NA	0.93996	8.43141e-06
DLEU2-206 TICRR-203	0.927634	0.00766584	0.776224	0.00299286	0.771429	0.0723965	0.838235	5.01034e-05	NA	NA	NA	NA	0.80723	0.00532935
AC125807.2-201 PRC1-202	0.885714	0.0188455	0.93007	1.17022e-05	0.942857	0.00480466	0.782353	0.000341221	NA	NA	NA	NA	0.907892	0.00257294
DLEU2-206 PRC1-202	0.714286	0.110787	0.951049	2.03842e-06	0.942857	0.00480466	0.867647	1.33487e-05	NA	NA	NA	NA	0.905252	0.00240901
AC125807.2-201 PRC1-201	0.942857	0.00480466	0.958042	9.54358e-07	0.657143	0.156175	0.776471	0.000404351	NA	NA	NA	NA	0.859664	0.00260451
AC125807.2-201 PRC1-204	0.885714	0.0188455	0.965035	3.88099e-07	0.714286	0.110787	0.755882	0.000705891	NA	NA	NA	NA	0.820798	0.00977569
AC125807.2-201 SYNM-202	0.885714	0.0188455	0.937063	6.99316e-06	0.885714	0.0188455	0.820588	9.84127e-05	NA	NA	NA	NA	0.885714	0.00947195
DLEU2-206 SYNM-202	0.714286	0.110787	0.867133	0.000259812	0.885714	0.0188455	0.791176	0.000261946	NA	NA	NA	NA	0.829155	0.00955371
AC022613.1-201 SYNM-202	0.942857	0.00480466	0.9317	1.04294e-05	0.542857	0.265703	-0.37962	0.146987	NA	NA	0.923077	1.8622e-05	0.923077	0.00480466
PSMG3-AS1-201 ALDH1A3-201	0.885714	0.0188455	0.916084	2.8428e-05	0.942857	0.00480466	NA	NA	NA	NA	0.965035	3.88099e-07	0.929471	0.00241655
AC022613.1-201 ALDH1A3-201	1	0	0.942208	4.60562e-06	0.6	0.208	NA	NA	NA	NA	0.902098	5.99786e-05	0.922153	3.22921e-05
ZBED5-AS1-207 LUC7L-202	-0.885714	0.0188455	0.769231	0.00344645	NA	NA	0.832353	6.32812e-05	NA	NA	0.937063	6.99316e-06	0.800792	0.00175487
PSMG3-AS1-201 LUC7L-201	0.942857	0.00480466	0.854642	0.000398308	0.898645	0.0148886	0.0618226	0.820076	NA	NA	NA	NA	0.876644	0.00984664
AC022613.1-201 MRPL28-201	0.885714	0.0188455	0.893171	9.13597e-05	0.771429	0.0723965	NA	NA	NA	NA	0.902098	5.99786e-05	0.889443	0.00946842
PSMG3-AS1-201 METTL26-201	0.885714	0.0188455	0.972028	1.28681e-07	NA	NA	-0.255882	0.33879	NA	NA	0.965035	3.88099e-07	0.925375	0.00942293
AC022613.1-201 METTL26-201	1	0	0.942208	4.60562e-06	NA	NA	0.228954	0.393693	NA	NA	0.944056	3.92726e-06	0.943132	4.26644e-06
PSMG3-AS1-201 JMJD8-215	0.942857	0.00480466	0.888112	0.000114134	NA	NA	-0.458824	0.0738355	NA	NA	0.965035	3.88099e-07	0.915485	0.0024594
GASAL1-203 JMJD8-215	0.941124	0.00509754	0.935203	8.06383e-06	NA	NA	0.380719	0.145723	NA	NA	0.909091	4.19104e-05	0.922147	0.00256973
ZBED5-AS1-207 JMJD8-215	0.828571	0.0415627	0.783217	0.00258621	NA	NA	0.726471	0.00143618	NA	NA	0.86014	0.000331668	0.805894	0.0020112
AC022613.1-201 JMJD8-215	0.942857	0.00480466	0.893171	9.13597e-05	NA	NA	-0.545057	0.0290026	NA	NA	0.951049	2.03842e-06	0.918014	0.00244801
PSMG3-AS1-201 CIAO3-201	0.942857	0.00480466	0.965035	3.88099e-07	0.885714	0.0188455	NA	NA	NA	NA	0.972028	1.28681e-07	0.953946	0.00240253
LINC00863-201 CIAO3-201	1	0	0.762238	0.00395045	0.942857	0.00480466	NA	NA	0.828571	0.0415627	NA	NA	0.885714	0.00437756
AC022613.1-201 CIAO3-201	0.942857	0.00480466	0.921192	2.09498e-05	0.542857	0.265703	NA	NA	NA	NA	0.944056	3.92726e-06	0.932025	0.00241281
PSMG3-AS1-201 MSRB1-201	0.885714	0.0188455	0.958042	9.54358e-07	0.942857	0.00480466	NA	NA	NA	NA	0.979021	3.0898e-08	0.95045	0.00240281
AC022613.1-201 MSRB1-201	1	0	0.900177	6.58802e-05	0.6	0.208	NA	NA	NA	NA	0.958042	9.54358e-07	0.929109	3.34173e-05
MIR1915HG-201 TBL3-205	0.885714	0.0188455	0.958042	9.54358e-07	NA	NA	0.885294	5.14715e-06	0.714286	0.110787	NA	NA	0.885504	0.00942531
LINC00863-201 TBL3-205	1	0	0.874126	0.000200713	1	0	NA	NA	0.542857	0.265703	NA	NA	0.937063	0.000100357
AC125807.2-201 TBL3-205	1	0	0.573427	0.0512656	0.942857	0.00480466	0.885294	5.14715e-06	NA	NA	NA	NA	0.914076	0.00240491
NIFK-AS1-205 TBL3-206	0.828571	0.0415627	0.769231	0.00344645	0.927634	0.00766584	NA	NA	NA	NA	0.790161	0.00222554	0.809366	0.00555615
PSMG3-AS1-201 TBL3-206	0.771429	0.0723965	0.832168	0.000785442	0.885714	0.0188455	NA	NA	NA	NA	0.902098	5.99786e-05	0.858941	0.00981546
AC022613.1-201 TBL3-206	0.942857	0.00480466	0.942208	4.60562e-06	0.714286	0.110787	NA	NA	NA	NA	0.916084	2.8428e-05	0.929146	0.00241655
PSMG3-AS1-201 PKMYT1-201	0.771429	0.0723965	0.816922	0.00118061	0.942857	0.00480466	-0.267647	0.316254	NA	NA	0.991245	3.99204e-10	0.816922	0.00480466
ZBED5-AS1-207 PKMYT1-201	0.714286	0.110787	0.908473	4.33075e-05	NA	NA	0.755882	0.000705891	NA	NA	0.9317	1.04294e-05	0.832178	0.000374599
AC125807.2-201 PKMYT1-201	0.885714	0.0188455	0.788752	0.00229539	0.942857	0.00480466	0.844118	3.93024e-05	NA	NA	NA	NA	0.864916	0.00355003
DLEU2-206 PKMYT1-201	0.714286	0.110787	0.831007	0.000811316	0.942857	0.00480466	0.914706	7.0118e-07	NA	NA	NA	NA	0.872856	0.00280799
AC022613.1-201 PKMYT1-201	0.942857	0.00480466	0.846573	0.000514459	0.6	0.208	-0.398822	0.125968	NA	NA	0.956219	1.1769e-06	0.846573	0.00480466
PSMG3-AS1-201 HCFC1R1-201	1	0	0.91769	2.58817e-05	-0.942857	0.00480466	0.311765	0.2398	NA	NA	0.951049	2.03842e-06	0.91769	2.58817e-05
GASAL1-203 HCFC1R1-201	0.941124	0.00509754	0.945614	3.41906e-06	NA	NA	-0.432915	0.0939459	NA	NA	0.86014	0.000331668	0.900632	0.0027146
ZBED5-AS1-207 HCFC1R1-201	0.942857	0.00480466	0.854642	0.000398308	NA	NA	-0.758824	0.00065403	NA	NA	0.846154	0.000521134	0.850398	0.000587582
AC022613.1-201 THOC6-202	0.885714	0.0188455	0.900177	6.58802e-05	-0.371429	0.468478	NA	NA	NA	NA	0.972028	1.28681e-07	0.892945	0.00945568
BCLAF1-213 ZNF213-AS1-203	0.942857	0.00480466	0.866219	0.000268443	0.927634	0.00766584	NA	NA	-0.257143	0.622787	NA	NA	0.896926	0.00623525
PSMG3-AS1-201 CREBBP-206	-0.942857	0.00480466	0.881119	0.000152674	0.885714	0.0188455	NA	NA	NA	NA	0.916084	2.8428e-05	0.883417	0.00247867
PSMG3-AS1-201 NMRAL1-202	0.942857	0.00480466	0.923077	1.8622e-05	0.942857	0.00480466	NA	NA	NA	NA	0.951049	2.03842e-06	0.942857	0.00241164
AC022613.1-201 NMRAL1-202	0.942857	0.00480466	0.949213	2.44274e-06	0.771429	0.0723965	NA	NA	NA	NA	0.93007	1.17022e-05	0.936464	0.00240818
PSMG3-AS1-201 ROGDI-201	0.771429	0.0723965	0.923077	1.8622e-05	0.942857	0.00480466	-0.208824	0.437659	NA	NA	0.979021	3.0898e-08	0.923077	0.00480466
AC022613.1-201 ROGDI-201	0.942857	0.00480466	0.980737	2.02241e-08	0.6	0.208	-0.0428365	0.874837	NA	NA	0.965035	3.88099e-07	0.942857	0.00480466
PSMG3-AS1-201 DEXI-202	0.941124	0.00509754	0.881119	0.000152674	0.942857	0.00480466	NA	NA	NA	NA	0.944056	3.92726e-06	0.941991	0.00247867
AC125807.2-201 COQ7-201	0.942857	0.00480466	0.937063	6.99316e-06	0.771429	0.0723965	0.864706	1.54423e-05	NA	NA	NA	NA	0.900884	0.00241005
AC125807.2-201 PLK1-201	0.942857	0.00480466	0.972028	1.28681e-07	0.771429	0.0723965	0.829412	7.08845e-05	NA	NA	NA	NA	0.886134	0.00243777
NIFK-AS1-205 KDM8-201	0.885714	0.0188455	0.846154	0.000521134	0.666737	0.14809	NA	NA	NA	NA	0.829313	0.000850228	0.837733	0.00984785
PSMG3-AS1-201 KDM8-201	0.771429	0.0723965	0.881119	0.000152674	0.942857	0.00480466	-0.314706	0.235158	NA	NA	0.951049	2.03842e-06	0.881119	0.00480466
GASAL1-203 KDM8-201	0.941124	0.00509754	0.858145	0.000354759	NA	NA	0.184219	0.494617	NA	NA	0.881119	0.000152674	0.869632	0.00272615
AC125807.2-201 KDM8-201	0.828571	0.0415627	0.958042	9.54358e-07	0.942857	0.00480466	0.732353	0.00125496	NA	NA	NA	NA	0.885714	0.00302981
GASAL1-203 RABEP2-202	0.941124	0.00509754	0.858145	0.000354759	NA	NA	0.552657	0.0264079	NA	NA	0.937063	6.99316e-06	0.897604	0.00272615
AC125807.2-201 RABEP2-202	0.942857	0.00480466	0.993007	1.30167e-10	0.885714	0.0188455	0.773529	0.000439356	NA	NA	NA	NA	0.914286	0.00262201
DLEU2-206 RABEP2-202	0.6	0.208	0.909091	4.19104e-05	0.885714	0.0188455	0.805882	0.000163847	NA	NA	NA	NA	0.845798	0.00950466
PSMG3-AS1-201 HIRIP3-204	0.942857	0.00480466	0.909091	4.19104e-05	NA	NA	-0.452941	0.0780987	NA	NA	0.909091	4.19104e-05	0.909091	0.00242329
GASAL1-203 HIRIP3-204	0.880406	0.0205987	0.788092	0.00232868	NA	NA	0.617134	0.0108725	NA	NA	0.895105	8.36659e-05	0.834249	0.0066006
ZBED5-AS1-207 HIRIP3-204	0.885714	0.0188455	0.664336	0.0184527	NA	NA	0.773529	0.000439356	NA	NA	0.909091	4.19104e-05	0.829622	0.00944604
AC022613.1-201 HIRIP3-204	0.942857	0.00480466	0.858145	0.000354759	NA	NA	-0.478587	0.0607458	NA	NA	0.944056	3.92726e-06	0.900501	0.00257971
PSMG3-AS1-201 DCTPP1-201	0.942857	0.00480466	0.937063	6.99316e-06	0.942857	0.00480466	NA	NA	NA	NA	0.951049	2.03842e-06	0.942857	0.00240583
AC022613.1-201 DCTPP1-201	0.942857	0.00480466	0.914187	3.16859e-05	0.6	0.208	NA	NA	NA	NA	0.937063	6.99316e-06	0.925625	0.00241818
PSMG3-AS1-201 BCKDK-201	0.942857	0.00480466	0.916084	2.8428e-05	0.657143	0.156175	NA	NA	NA	NA	0.951049	2.03842e-06	0.929471	0.00241655
AC022613.1-201 BCKDK-201	0.942857	0.00480466	0.889669	0.0001067	1	0	NA	NA	NA	NA	0.888112	0.000114134	0.916263	0.000110417
AC125807.2-201 FUS-202	0.942857	0.00480466	0.944056	3.92726e-06	0.942857	0.00480466	0.85	3.05226e-05	NA	NA	NA	NA	0.942857	0.00241759
DLEU2-206 FUS-202	0.771429	0.0723965	0.944056	3.92726e-06	0.942857	0.00480466	0.685294	0.00339156	NA	NA	NA	NA	0.857143	0.00409811
AC125807.2-201 FUS-201	0.880406	0.0205987	0.965035	3.88099e-07	0.942857	0.00480466	0.782244	0.000342314	NA	NA	NA	NA	0.911632	0.00257349
DLEU2-206 FUS-201	0.880406	0.0205987	0.888112	0.000114134	0.942857	0.00480466	0.764465	0.0005633	NA	NA	NA	NA	0.884259	0.00268398
AC125807.2-201 SHCBP1-201	0.885714	0.0188455	0.916084	2.8428e-05	0.942857	0.00480466	0.891176	3.61865e-06	NA	NA	NA	NA	0.90363	0.00241655
DLEU2-206 SHCBP1-201	0.714286	0.110787	0.937063	6.99316e-06	0.942857	0.00480466	0.876471	8.43912e-06	NA	NA	NA	NA	0.906767	0.00240655
SPCS3-203 CRNDE-205	0.942857	0.00480466	0.874126	0.000200713	0.885714	0.0188455	0.674093	0.00418899	NA	NA	NA	NA	0.87992	0.00449683
PSMG3-AS1-201 GINS3-202	0.753702	0.0835233	0.888112	0.000114134	0.885714	0.0188455	NA	NA	NA	NA	0.935203	8.06383e-06	0.886913	0.00947981
AC022613.1-201 GINS3-202	0.898645	0.0148886	0.858145	0.000354759	0.542857	0.265703	NA	NA	NA	NA	0.886166	0.000123989	0.872155	0.00762169
AC125807.2-201 GINS3-201	0.942857	0.00480466	0.937063	6.99316e-06	0.828571	0.0415627	0.611765	0.0117884	NA	NA	NA	NA	0.882817	0.00829653
NIFK-AS1-205 NDRG4-236	0.942857	0.00480466	0.923077	1.8622e-05	0.691176	0.128331	NA	NA	NA	NA	0.832872	0.000770065	0.877974	0.00278736
PSMG3-AS1-201 PDF-201	0.942857	0.00480466	0.909091	4.19104e-05	0.942857	0.00480466	0.0323529	0.90532	NA	NA	NA	NA	0.925974	0.00480466
AC125807.2-201 PDF-201	1	0	0.839161	0.000642826	0.942857	0.00480466	0.761765	0.000605343	NA	NA	NA	NA	0.891009	0.000624084
GAS5-218 NQO1-202	0.828571	0.0415627	0.944056	3.92726e-06	0.942857	0.00480466	0.855882	2.34492e-05	NA	NA	NA	NA	0.89937	0.00241406
GAS5-221 NQO1-202	1	0	0.853147	0.000418118	0.885714	0.0188455	0.864706	1.54423e-05	NA	NA	NA	NA	0.87521	0.00021678
PSMG3-AS1-201 ZNRF1-202	1	0	0.867133	0.000259812	NA	NA	-0.326471	0.217159	NA	NA	0.972028	1.28681e-07	0.91958	0.00012997
GASAL1-203 ZNRF1-202	0.941124	0.00509754	0.949213	2.44274e-06	NA	NA	0.466688	0.0684027	NA	NA	0.958042	9.54358e-07	0.945169	0.00254999
MIR1915HG-201 ZNRF1-202	0.942857	0.00480466	0.58042	0.047856	NA	NA	0.820588	9.84127e-05	0.942857	0.00480466	NA	NA	0.881723	0.00480466
ZBED5-AS1-207 ZNRF1-202	0.942857	0.00480466	0.776224	0.00299286	NA	NA	0.667647	0.00471198	NA	NA	0.902098	5.99786e-05	0.839161	0.00385242
AC022613.1-201 ZNRF1-202	0.885714	0.0188455	0.987742	2.135e-09	NA	NA	-0.428365	0.0978434	NA	NA	0.958042	9.54358e-07	0.921878	0.00942322
AC125807.2-201 CENPN-202	0.942857	0.00480466	0.958042	9.54358e-07	0.942857	0.00480466	0.814706	0.00012131	NA	NA	NA	NA	0.942857	0.00246299
DLEU2-206 CENPN-202	0.771429	0.0723965	0.909091	4.19104e-05	0.942857	0.00480466	0.835294	5.63713e-05	NA	NA	NA	NA	0.872193	0.00243052
GAS5-218 KLHL36-203	0.771429	0.0723965	0.916084	2.8428e-05	0.942857	0.00480466	NA	NA	NA	NA	0.944056	3.92726e-06	0.929471	0.00241655
GAS5-221 KLHL36-203	0.942857	0.00480466	0.93007	1.17022e-05	1	0	NA	NA	NA	NA	0.944056	3.92726e-06	0.943457	7.81474e-06
AL133243.2-201 KLHL36-203	0.942857	0.00480466	0.739055	0.00602782	0.771429	0.0723965	NA	NA	NA	NA	0.861648	0.000315007	0.816538	0.00541624
AC016831.6-205 KLHL36-203	1	0	0.832168	0.000785442	0.828571	0.0415627	NA	NA	NA	NA	0.853147	0.000418118	0.842657	0.00060178
SNHG5-201 GINS2-201	-0.542857	0.265703	NA	NA	-0.942857	0.00480466	-0.800002	0.000198558	-0.942857	0.00480466	NA	NA	-0.87143	0.00480466
LINC00863-201 GINS2-201	0.942857	0.00480466	0.734266	0.00654349	1	0	NA	NA	-0.0857143	0.871743	NA	NA	0.838561	0.00567408
AC125807.2-201 GINS2-201	0.942857	0.00480466	0.923077	1.8622e-05	0.942857	0.00480466	0.850626	2.96943e-05	NA	NA	NA	NA	0.932967	0.00241718
DLEU2-206 GINS2-201	0.771429	0.0723965	0.958042	9.54358e-07	0.942857	0.00480466	0.906549	1.29967e-06	NA	NA	NA	NA	0.924703	0.00240298
DLEU2-206 KLHDC4-201	0.714286	0.110787	0.895105	8.36659e-05	0.942857	0.00480466	0.7	0.00253509	NA	NA	NA	NA	0.804695	0.00366988
PSMG3-AS1-201 CDK10-202	0.880406	0.0205987	0.873376	0.000206495	0.927634	0.00766584	NA	NA	NA	NA	0.740331	0.00589582	0.876891	0.00678083
AC022613.1-201 CDK10-202	0.941124	0.00509754	0.89053	0.000102754	0.666737	0.14809	NA	NA	NA	NA	0.786601	0.00240525	0.838566	0.00375139
AC125807.2-201 FANCA-202	0.714286	0.110787	0.951049	2.03842e-06	0.885714	0.0188455	0.9	2.05109e-06	NA	NA	NA	NA	0.892857	0.00942377
DLEU2-206 FANCA-202	0.885714	0.0188455	0.923077	1.8622e-05	0.885714	0.0188455	0.817647	0.000109363	NA	NA	NA	NA	0.885714	0.00947742
PSMG3-AS1-201 TCF25-201	0.885714	0.0188455	0.965035	3.88099e-07	0.828571	0.0415627	NA	NA	NA	NA	0.958042	9.54358e-07	0.921878	0.00942322
AC022613.1-201 TCF25-201	1	0	0.935203	8.06383e-06	0.657143	0.156175	NA	NA	NA	NA	0.951049	2.03842e-06	0.943126	5.05113e-06
NIFK-AS1-205 TUBB3-201	0.771429	0.0723965	0.881119	0.000152674	0.898645	0.0148886	NA	NA	NA	NA	0.832872	0.000770065	0.856995	0.00782934
AC125807.2-201 TUBB3-201	0.942857	0.00480466	0.979021	3.0898e-08	0.6	0.208	0.85	3.05226e-05	NA	NA	NA	NA	0.896429	0.00241759
AC022613.1-201 TUBB3-201	1	0	0.882663	0.000143397	0.942857	0.00480466	-0.230431	0.390564	NA	NA	0.972028	1.28681e-07	0.942857	0.000143397
AC016831.6-205 GLOD4-204	0.942857	0.00480466	0.643357	0.0240032	0.942857	0.00480466	NA	NA	0.942857	0.00480466	NA	NA	0.942857	0.00480466
PSMG3-AS1-201 PITPNA-207	0.941124	0.00509754	0.895105	8.36659e-05	0.828571	0.0415627	NA	NA	NA	NA	0.923077	1.8622e-05	0.909091	0.0025906
NIFK-AS1-205 SLC43A2-204	0.942857	0.00480466	0.888112	0.000114134	0.927634	0.00766584	NA	NA	NA	NA	0.779483	0.00279771	0.907873	0.00380119
PSMG3-AS1-201 SLC43A2-204	0.714286	0.110787	0.874126	0.000200713	0.885714	0.0188455	NA	NA	NA	NA	0.993007	1.30167e-10	0.87992	0.0095231
EBLN3P-204 PAFAH1B1-205	0.942857	0.00480466	-0.401418	0.195884	0.942857	0.00480466	NA	NA	0.942857	0.00480466	NA	NA	0.942857	0.00480466
GAS5-218 CD68-201	0.942857	0.00480466	0.874126	0.000200713	0.942857	0.00480466	0.529412	0.034952	NA	NA	NA	NA	0.908492	0.00480466
GAS5-221 CD68-201	0.942857	0.00480466	0.797203	0.00190037	0.828571	0.0415627	0.614706	0.0112795	NA	NA	NA	NA	0.812887	0.00804207
ZBED5-AS1-207 NAA38-205	1	0	0.958042	9.54358e-07	NA	NA	0.702068	0.00243018	NA	NA	0.657343	0.0201855	0.830055	0.00121557
AC022613.1-201 CNTROB-203	0.942857	0.00480466	0.847637	0.000497797	0.942857	0.00480466	NA	NA	NA	NA	0.944056	3.92726e-06	0.942857	0.00265123
SNHG5-201 PER1-201	0.942857	0.00480466	NA	NA	0.942857	0.00480466	0.725667	0.00146252	0.885714	0.0188455	NA	NA	0.914286	0.00480466
AC125807.2-201 TRIM16-211	0.942857	0.00480466	0.755245	0.00450844	1	0	-0.285294	0.284139	NA	NA	NA	NA	0.849051	0.00465655
YARS1-208 SNHG29-243	1	0	0.923077	1.8622e-05	0.885714	0.0188455	-0.226471	0.398983	NA	NA	NA	NA	0.904396	0.00943205
GAS5-218 SNHG29-243	0.942857	0.00480466	0.881119	0.000152674	1	0	0.264706	0.321804	NA	NA	NA	NA	0.911988	0.00247867
GAS5-221 SNHG29-243	0.942857	0.00480466	0.79021	0.00222314	0.942857	0.00480466	0.355882	0.176104	NA	NA	NA	NA	0.866533	0.00480466
SRGAP2-215 SNHG29-243	0.942857	0.00480466	0.741259	0.00580115	0.942857	0.00480466	-0.00882353	0.974128	NA	NA	NA	NA	0.842058	0.00530291
SQSTM1-202 SNHG29-243	0.942857	0.00480466	0.958042	9.54358e-07	1	0	0.238235	0.374254	NA	NA	NA	NA	0.95045	0.00240281
VEGFA-216 SNHG29-243	0.942857	0.00480466	0.923077	1.8622e-05	0.942857	0.00480466	-0.417647	0.107474	NA	NA	NA	NA	0.932967	0.00480466
HEBP1-201 SNHG29-243	1	0	0.867133	0.000259812	1	0	0.779412	0.00037168	NA	NA	NA	NA	0.933566	0.000129906
CCNB1IP1-202 SNHG29-243	0.942857	0.00480466	0.944056	3.92726e-06	0.942857	0.00480466	0.432353	0.094421	NA	NA	NA	NA	0.942857	0.00480466
MMP14-201 SNHG29-243	0.942857	0.00480466	0.916084	2.8428e-05	1	0	-0.00294118	0.991375	NA	NA	NA	NA	0.929471	0.00241655
NQO1-202 SNHG29-243	0.942857	0.00480466	0.965035	3.88099e-07	0.942857	0.00480466	0.420588	0.104768	NA	NA	NA	NA	0.942857	0.00480466
CD68-201 SNHG29-243	1	0	0.951049	2.03842e-06	0.942857	0.00480466	0.502941	0.0470631	NA	NA	NA	NA	0.946953	0.00240335
CTTN-206 SNHG29-244	0.927634	0.00766584	0.832168	0.000785442	0.942857	0.00480466	0.233353	0.384412	NA	NA	NA	NA	0.879901	0.00623525
YARS1-208 SNHG29-209	0.942857	0.00480466	0.895105	8.36659e-05	0.885714	0.0188455	-0.770588	0.000476822	NA	NA	NA	NA	0.89041	0.00264074
CTBS-204 SNHG29-209	0.942857	0.00480466	0.839161	0.000642826	0.371429	0.468478	0.773529	0.000439356	NA	NA	NA	NA	0.806345	0.00272375
GAS5-218 SNHG29-209	0.885714	0.0188455	0.86014	0.000331668	0.885714	0.0188455	0.767647	0.000516884	NA	NA	NA	NA	0.872927	0.00968118
GAS5-221 SNHG29-209	0.885714	0.0188455	0.755245	0.00450844	0.942857	0.00480466	0.714706	0.00186274	NA	NA	NA	NA	0.82048	0.00465655
ABL2-204 SNHG29-209	0.771429	0.0723965	0.839161	0.000642826	0.942857	0.00480466	-0.841176	4.4429e-05	NA	NA	NA	NA	0.805295	0.00272375
EPHX1-201 SNHG29-209	0.885714	0.0188455	0.86014	0.000331668	0.657143	0.156175	0.841176	4.4429e-05	NA	NA	NA	NA	0.850658	0.00958857
CDCP1-202 SNHG29-209	1	0	0.345079	0.271965	0.942857	0.00480466	0.675497	0.00408149	NA	NA	NA	NA	0.809177	0.00444308
PCNP-207 SNHG29-209	0.885714	0.0188455	0.832168	0.000785442	0.828571	0.0415627	0.764706	0.000559676	NA	NA	NA	NA	0.83037	0.00981546
ASS1-201 SNHG29-209	0.885714	0.0188455	0.965035	3.88099e-07	0.542857	0.265703	0.820588	9.84127e-05	NA	NA	NA	NA	0.853151	0.00947195
RPS13-203 SNHG29-209	0.942857	0.00480466	0.734266	0.00654349	0.942857	0.00480466	0.529412	0.034952	NA	NA	NA	NA	0.838561	0.00567408
CCNB1IP1-202 SNHG29-209	0.885714	0.0188455	0.951049	2.03842e-06	0.942857	0.00480466	0.826471	7.92355e-05	NA	NA	NA	NA	0.914286	0.00244195
MMP14-201 SNHG29-209	1	0	0.874126	0.000200713	0.885714	0.0188455	0.629412	0.00898809	NA	NA	NA	NA	0.87992	0.0045944
NQO1-202 SNHG29-209	0.885714	0.0188455	0.958042	9.54358e-07	0.942857	0.00480466	0.732353	0.00125496	NA	NA	NA	NA	0.914286	0.00302981
MNT-209 SNHG29-209	0.885714	0.0188455	0.902098	5.99786e-05	0.942857	0.00480466	-0.820588	9.84127e-05	NA	NA	NA	NA	0.893906	0.00245154
CD68-201 SNHG29-209	0.942857	0.00480466	0.937063	6.99316e-06	0.714286	0.110787	0.729412	0.00134308	NA	NA	NA	NA	0.833237	0.00307387
LINC00863-201 TRIM16L-215	1	0	0.867133	0.000259812	1	0	NA	NA	0.6	0.208	NA	NA	0.933566	0.000129906
AL353807.5-201 WSB1-204	0.942857	0.00480466	0.111888	0.729195	0.942857	0.00480466	0.741176	0.00101847	NA	NA	NA	NA	0.842017	0.00480466
AC022613.1-201 TMEM97-201	1	0	0.879161	0.000165104	0.771429	0.0723965	NA	NA	NA	NA	0.93007	1.17022e-05	0.904615	8.8403e-05
AC016831.6-205 UNC119-205	0.885714	0.0188455	0.818182	0.00114311	NA	NA	NA	NA	-0.314286	0.544093	0.874126	0.000200713	0.846154	0.00999429
AC022613.1-201 RAB34-211	0.885714	0.0188455	0.949213	2.44274e-06	0.657143	0.156175	NA	NA	NA	NA	0.951049	2.03842e-06	0.917464	0.00942396
LINC00342-209 CCL2-204	0.885714	0.0188455	0.678322	0.0153173	NA	NA	0.806476	0.000160645	NA	NA	0.881119	0.000152674	0.843797	0.00773899
AC092683.1-221 CCL2-204	0.942857	0.00480466	0.678322	0.0153173	NA	NA	0.873529	9.86965e-06	NA	NA	0.867133	0.000259812	0.870331	0.00253224
AC016831.6-205 MSL1-201	1	0	NA	NA	0.885714	0.0188455	0.782353	0.000341221	-0.771429	0.0723965	NA	NA	0.834034	0.00959335
NIFK-AS1-205 CDC6-201	0.942857	0.00480466	0.832168	0.000785442	0.724714	0.103243	NA	NA	NA	NA	0.779483	0.00279771	0.805825	0.00380119
PSMG3-AS1-201 CDC6-201	0.714286	0.110787	0.965035	3.88099e-07	1	0	-0.388235	0.137282	NA	NA	0.993007	1.30167e-10	0.965035	3.88099e-07
ZBED5-AS1-207 CDC6-201	0.771429	0.0723965	0.867133	0.000259812	NA	NA	0.664706	0.00496739	NA	NA	0.916084	2.8428e-05	0.819281	0.0026136
AC125807.2-201 CDC6-201	0.771429	0.0723965	0.888112	0.000114134	1	0	0.905882	1.36351e-06	NA	NA	NA	NA	0.896997	5.77486e-05
DLEU2-206 CDC6-201	0.771429	0.0723965	0.937063	6.99316e-06	1	0	0.873529	9.86965e-06	NA	NA	NA	NA	0.905296	8.43141e-06
LINC00863-201 CDC6-207	0.942857	0.00480466	0.699301	0.0113742	1	0	NA	NA	0.428571	0.396501	NA	NA	0.821079	0.00808943
AC125807.2-201 CDC6-207	0.942857	0.00480466	0.937063	6.99316e-06	0.942857	0.00480466	0.861765	1.78052e-05	NA	NA	NA	NA	0.93996	0.00241123
DLEU2-206 CDC6-207	0.771429	0.0723965	0.944056	3.92726e-06	0.942857	0.00480466	0.891176	3.61865e-06	NA	NA	NA	NA	0.917017	0.0024043
AC016831.6-205 FKBP10-203	0.771429	0.0723965	0.881119	0.000152674	1	0	0.267844	0.315885	NA	NA	0.86014	0.000331668	0.86014	0.000331668
AC125807.2-201 ACLY-207	0.942857	0.00480466	0.895105	8.36659e-05	0.942857	0.00480466	0.779412	0.00037168	NA	NA	NA	NA	0.918981	0.00258817
DLEU2-206 ACLY-207	0.771429	0.0723965	0.937063	6.99316e-06	0.942857	0.00480466	0.741176	0.00101847	NA	NA	NA	NA	0.854246	0.00291157
NIFK-AS1-205 ACLY-203	0.942857	0.00480466	0.818182	0.00114311	0.840668	0.0360576	NA	NA	NA	NA	0.836431	0.000695873	0.83855	0.00297388
PSMG3-AS1-201 ACLY-203	0.714286	0.110787	0.909091	4.19104e-05	0.942857	0.00480466	-0.232353	0.386511	NA	NA	0.888112	0.000114134	0.888112	0.00480466
AC125807.2-201 BRCA1-203	0.942857	0.00480466	0.93007	1.17022e-05	0.771429	0.0723965	0.894118	3.01131e-06	NA	NA	NA	NA	0.912094	0.00240818
AC022613.1-201 HDAC5-210	-0.579771	0.227784	0.885965	0.000125044	0.942857	0.00480466	NA	NA	NA	NA	0.914187	3.16859e-05	0.900076	0.00246485
PSMG3-AS1-201 MEIOC-201	0.942857	0.00480466	0.839161	0.000642826	NA	NA	0.194118	0.47129	NA	NA	0.923077	1.8622e-05	0.881119	0.00272375
ZBED5-AS1-207 MEIOC-201	0.885714	0.0188455	0.951049	2.03842e-06	NA	NA	-0.244118	0.362213	NA	NA	0.916084	2.8428e-05	0.900899	0.00943695
AC022613.1-201 MEIOC-201	0.942857	0.00480466	0.802103	0.00169653	NA	NA	0.180209	0.504221	NA	NA	0.881119	0.000152674	0.841611	0.0032506
GAS5-221 SCRN2-201	0.942857	0.00480466	0.181818	0.571701	0.942857	0.00480466	0.684327	0.00345517	NA	NA	NA	NA	0.813592	0.00480466
AC125807.2-201 SNF8-201	0.942857	0.00480466	0.937063	6.99316e-06	0.771429	0.0723965	0.779412	0.00037168	NA	NA	NA	NA	0.858237	0.00258817
AC016831.6-205 ACSF2-201	0.942857	0.00480466	0.783217	0.00258621	0.942857	0.00480466	0.535294	0.0326159	NA	NA	NA	NA	0.863037	0.00480466
SNHG29-209 ACSF2-201	0.885714	0.0188455	0.909091	4.19104e-05	0.542857	0.265703	0.835294	5.63713e-05	NA	NA	NA	NA	0.860504	0.00945093
AC016831.6-205 LUC7L3-201	-0.771429	0.0723965	NA	NA	-1	0	-0.638235	0.00780114	-0.942857	0.00480466	NA	NA	-0.857143	0.0063029
GAS5-221 AC015813.2-202	0.942857	0.00480466	0.65035	0.0220342	0.828571	0.0415627	0.764706	0.000559676	NA	NA	0.923077	1.8622e-05	0.828571	0.00480466
SNHG6-205 AC015813.2-202	0.942857	0.00480466	0.944056	3.92726e-06	0.828571	0.0415627	0.602941	0.0134241	NA	NA	NA	NA	0.885714	0.0091144
AC125807.2-201 SRSF1-205	0.771429	0.0723965	0.979021	3.0898e-08	0.942857	0.00480466	0.811765	0.000134322	NA	NA	NA	NA	0.877311	0.00246949
DLEU2-206 SRSF1-205	0.942857	0.00480466	0.951049	2.03842e-06	0.942857	0.00480466	0.829412	7.08845e-05	NA	NA	NA	NA	0.942857	0.00243777
DLEU2-206 SRSF1-206	0.942857	0.00480466	0.979021	3.0898e-08	0.828571	0.0415627	0.696168	0.00273916	NA	NA	NA	NA	0.885714	0.00377191
AC125807.2-201 SKA2-201	0.942857	0.00480466	0.93007	1.17022e-05	0.885714	0.0188455	0.811765	0.000134322	NA	NA	NA	NA	0.907892	0.00246949
AC022613.1-201 SKA2-201	1	0	0.956219	1.1769e-06	0.714286	0.110787	-0.617436	0.0108227	NA	NA	NA	NA	0.835252	0.00541194
AC125807.2-201 TBX2-201	0.942857	0.00480466	0.972028	1.28681e-07	0.828571	0.0415627	0.888235	4.32625e-06	NA	NA	NA	NA	0.915546	0.0024045
PSMG3-AS1-201 CYB561-201	0.942857	0.00480466	0.924695	1.67907e-05	0.771429	0.0723965	NA	NA	NA	NA	0.951049	2.03842e-06	0.933776	0.00241073
AC022613.1-201 CYB561-201	0.942857	0.00480466	0.9	6.64444e-05	0.771429	0.0723965	NA	NA	NA	NA	0.944056	3.92726e-06	0.921429	0.00243555
PSMG3-AS1-201 LIMD2-201	0.942857	0.00480466	0.804196	0.00161477	0.942857	0.00480466	NA	NA	NA	NA	0.923077	1.8622e-05	0.932967	0.00320972
AC022613.1-201 LIMD2-201	0.942857	0.00480466	0.805605	0.00156143	0.6	0.208	NA	NA	NA	NA	0.944056	3.92726e-06	0.874231	0.00318305
NIFK-AS1-205 LIMD2-211	0.942857	0.00480466	0.818635	0.00112985	0.927634	0.00766584	NA	NA	NA	NA	0.953888	1.51937e-06	0.935245	0.00296726
AC016831.6-205 POLG2-212	0.942857	0.00480466	0.615385	0.0331699	0.828571	0.0415627	0.732353	0.00125496	NA	NA	0.867133	0.000259812	0.828571	0.00480466
SSU72-202 LINC00511-243	-0.698253	0.122839	0.884562	0.000132601	0.941124	0.00509754	NA	NA	NA	NA	0.783789	0.00255489	0.834176	0.00382621
MORN1-205 LINC00511-243	0.941124	0.00509754	0.884562	0.000132601	0.880406	0.0205987	0.597059	0.0146097	NA	NA	0.783789	0.00255489	0.880406	0.00509754
ALDH4A1-202 LINC00511-243	0.941124	0.00509754	0.884562	0.000132601	0.758971	0.0801412	NA	NA	NA	NA	0.735269	0.00643281	0.821767	0.00576518
HNRNPR-202 LINC00511-243	0.941124	0.00509754	0.862168	0.000309405	0.941124	0.00509754	0.597059	0.0146097	NA	NA	NA	NA	0.901646	0.00509754
RCC1-202 LINC00511-243	0.880406	0.0205987	0.884562	0.000132601	0.941124	0.00509754	0.617647	0.010788	NA	NA	NA	NA	0.882484	0.00794276
SFPQ-201 LINC00511-243	0.941124	0.00509754	0.862168	0.000309405	0.941124	0.00509754	0.685294	0.00339156	NA	NA	NA	NA	0.901646	0.00424455
CLSPN-202 LINC00511-243	0.941124	0.00509754	0.847239	0.000503977	0.941124	0.00509754	0.714706	0.00186274	NA	NA	0.772592	0.00322233	0.847239	0.00322233
CDCA8-202 LINC00511-243	0.941124	0.00509754	0.884562	0.000132601	0.941124	0.00509754	0.635294	0.00818206	NA	NA	NA	NA	0.912843	0.00509754
HEYL-201 LINC00511-243	0.941124	0.00509754	0.856202	0.000378432	NA	NA	-0.372788	0.155007	NA	NA	0.854704	0.000397509	0.855453	0.00274752
B4GALT2-205 LINC00511-243	-0.880406	0.0205987	0.847239	0.000503977	0.941124	0.00509754	NA	NA	NA	NA	0.847239	0.000503977	0.847239	0.00280076
TOE1-201 LINC00511-243	0.941124	0.00509754	0.862168	0.000309405	0.941124	0.00509754	0.679412	0.00379343	NA	NA	NA	NA	0.901646	0.00444549
NASP-206 LINC00511-243	0.941124	0.00509754	0.862168	0.000309405	0.941124	0.00509754	NA	NA	NA	NA	0.746466	0.00529097	0.901646	0.00509754
NASP-202 LINC00511-243	0.941124	0.00509754	0.862168	0.000309405	0.880406	0.0205987	0.658824	0.00551142	NA	NA	NA	NA	0.871287	0.00530448
ORC1-202 LINC00511-243	0.941124	0.00509754	0.884562	0.000132601	0.941124	0.00509754	0.65	0.00641571	NA	NA	NA	NA	0.912843	0.00509754
ODF2L-206 LINC00511-243	0.89326	0.0164822	0.886113	0.000124267	NA	NA	-0.57722	0.0192213	NA	NA	0.884562	0.000132601	0.885338	0.0083074
SF3B4-201 LINC00511-243	0.941124	0.00509754	0.862168	0.000309405	0.941124	0.00509754	0.714706	0.00186274	NA	NA	NA	NA	0.901646	0.00348014
TPM3-212 LINC00511-243	0.941124	0.00509754	0.884562	0.000132601	0.941124	0.00509754	0.782353	0.000341221	NA	NA	NA	NA	0.912843	0.00271938
PMVK-201 LINC00511-243	0.880406	0.0205987	0.862168	0.000309405	0.941124	0.00509754	0.674025	0.00419421	NA	NA	NA	NA	0.871287	0.00464587
IVNS1ABP-202 LINC00511-243	0.941124	0.00509754	0.862168	0.000309405	NA	NA	-0.517647	0.0400018	NA	NA	0.862168	0.000309405	0.862168	0.00270347
DTL-201 LINC00511-243	0.941124	0.00509754	0.862168	0.000309405	0.941124	0.00509754	0.547059	0.0283011	NA	NA	NA	NA	0.901646	0.00509754
JMJD4-205 LINC00511-243	0.941124	0.00509754	0.862168	0.000309405	0.880406	0.0205987	NA	NA	NA	NA	0.712875	0.00926089	0.871287	0.00717922
LPIN1-220 LINC00511-243	0.89326	0.0164822	0.884562	0.000132601	0.880406	0.0205987	NA	NA	NA	NA	0.884562	0.000132601	0.884562	0.0083074
FANCL-202 LINC00511-243	0.941124	0.00509754	0.892027	9.61669e-05	0.941124	0.00509754	NA	NA	NA	NA	0.839774	0.000631345	0.916575	0.00286444
NAGK-208 LINC00511-243	0.941124	0.00509754	0.884562	0.000132601	0.941124	0.00509754	NA	NA	NA	NA	0.787522	0.00235775	0.912843	0.00372765
NCAPH-201 LINC00511-243	0.880406	0.0205987	0.869633	0.000237308	0.941124	0.00509754	0.617647	0.010788	NA	NA	NA	NA	0.87502	0.00794276
NCAPH-202 LINC00511-243	0.880406	0.0205987	0.877098	0.00017904	0.941124	0.00509754	0.641176	0.00743442	NA	NA	NA	NA	0.878752	0.00626598
NCAPH-204 LINC00511-243	0.941124	0.00509754	0.862168	0.000309405	0.880406	0.0205987	0.267647	0.316254	NA	NA	0.813648	0.00128246	0.862168	0.00509754
NCAPH-206 LINC00511-243	0.941124	0.00509754	0.853227	0.000417041	0.941124	0.00509754	0.290599	0.274883	NA	NA	0.800119	0.00177693	0.853227	0.00509754
IL1R1-202 LINC00511-243	1	0	0.880478	0.000156658	0.758971	0.0801412	NA	NA	NA	NA	0.830674	0.000818834	0.855576	0.000487746
NIFK-AS1-205 LINC00511-243	0.941124	0.00509754	0.899492	6.80903e-05	0.770051	0.0732351	NA	NA	NA	NA	0.889046	0.000109624	0.894269	0.00260358
SMPD4-222 LINC00511-243	1	0	0.862168	0.000309405	0.880406	0.0205987	0.814163	0.00012363	NA	NA	0.712875	0.00926089	0.862168	0.000309405
MCM6-201 LINC00511-243	0.941124	0.00509754	0.884562	0.000132601	0.941124	0.00509754	0.764706	0.000559676	NA	NA	NA	NA	0.912843	0.00282861
SPC25-201 LINC00511-243	0.880406	0.0205987	0.884562	0.000132601	0.941124	0.00509754	0.626471	0.00941398	NA	NA	NA	NA	0.882484	0.00725576
EEF1B2-201 LINC00511-243	0.758971	0.0801412	0.862168	0.000309405	0.941124	0.00509754	NA	NA	NA	NA	0.716608	0.00873505	0.81057	0.0069163
MLPH-202 LINC00511-243	0.954864	0.00300995	0.869633	0.000237308	0.954864	0.00300995	NA	NA	NA	NA	0.76886	0.00347187	0.912248	0.00300995
CAPN10-207 LINC00511-243	0.941124	0.00509754	0.858436	0.000351313	0.880406	0.0205987	0.605882	0.0128603	NA	NA	NA	NA	0.869421	0.00897892
DTYMK-201 LINC00511-243	0.941124	0.00509754	0.884562	0.000132601	0.941124	0.00509754	0.567647	0.0218146	NA	NA	0.735269	0.00643281	0.884562	0.00509754
SETMAR-204 LINC00511-243	0.941124	0.00509754	0.862168	0.000309405	0.880406	0.0205987	0.514706	0.0413458	NA	NA	0.813648	0.00128246	0.862168	0.00509754
CDC25A-201 LINC00511-243	0.941124	0.00509754	0.862168	0.000309405	0.941124	0.00509754	0.616522	0.010974	NA	NA	NA	NA	0.901646	0.00509754
UCN2-201 LINC00511-243	0.941124	0.00509754	0.884562	0.000132601	0.880406	0.0205987	NA	NA	NA	NA	0.884562	0.000132601	0.884562	0.00261507
GMPPB-202 LINC00511-243	0.941124	0.00509754	0.884562	0.000132601	0.880406	0.0205987	NA	NA	NA	NA	0.735269	0.00643281	0.882484	0.00576518
FLNB-212 LINC00511-243	0.880406	0.0205987	0.890814	0.000101478	0.941124	0.00509754	0.161765	0.549483	NA	NA	0.809916	0.00140668	0.880406	0.00509754
LNP1-201 LINC00511-243	0.89326	0.0164822	0.884562	0.000132601	0.758971	0.0801412	NA	NA	NA	NA	0.858436	0.000351313	0.871499	0.00841675
MCM2-201 LINC00511-243	0.941124	0.00509754	0.862168	0.000309405	0.941124	0.00509754	0.661765	0.00523375	NA	NA	NA	NA	0.901646	0.00509754
ECT2-216 LINC00511-243	0.941124	0.00509754	0.862168	0.000309405	0.698253	0.122839	NA	NA	NA	NA	0.862168	0.000309405	0.862168	0.00270347
ECT2-204 LINC00511-243	0.941124	0.00509754	0.862168	0.000309405	0.758971	0.0801412	0.791176	0.000261946	NA	NA	NA	NA	0.826672	0.00270347
ACTL6A-202 LINC00511-243	0.880406	0.0205987	0.862168	0.000309405	0.941124	0.00509754	0.691176	0.00302472	NA	NA	NA	NA	0.871287	0.00406113
EIF4G1-201 LINC00511-243	0.941124	0.00509754	NA	NA	0.941124	0.00509754	0.641176	0.00743442	NA	NA	0.697946	0.0116032	0.819535	0.00626598
TRA2B-203 LINC00511-243	0.880406	0.0205987	0.847239	0.000503977	0.941124	0.00509754	0.6078	0.0125028	NA	NA	NA	NA	0.863823	0.00880017
TRA2B-213 LINC00511-243	0.941124	0.00509754	0.869633	0.000237308	0.941124	0.00509754	0.726471	0.00143618	NA	NA	NA	NA	0.905379	0.00326686
TACC3-201 LINC00511-243	0.941124	0.00509754	0.884562	0.000132601	0.941124	0.00509754	0.459161	0.073596	NA	NA	NA	NA	0.912843	0.00509754
LAP3-210 LINC00511-243	0.941124	0.00509754	0.847239	0.000503977	0.941124	0.00509754	0.641733	0.00736655	NA	NA	NA	NA	0.894182	0.00509754
PACRGL-202 LINC00511-243	0.954864	0.00300995	0.800605	0.00175698	0.941124	0.00509754	NA	NA	NA	NA	0.794986	0.00199849	0.870864	0.00250422
CXCL1-201 LINC00511-243	0.941124	0.00509754	0.862168	0.000309405	0.941124	0.00509754	0.760854	0.000620092	NA	NA	NA	NA	0.901646	0.00285882
HNRNPD-203 LINC00511-243	0.880406	0.0205987	0.862168	0.000309405	0.941124	0.00509754	0.761765	0.000605343	NA	NA	NA	NA	0.871287	0.00285144
HNRNPDL-206 LINC00511-243	0.819689	0.0458371	0.862168	0.000309405	0.941124	0.00509754	0.705882	0.0022459	NA	NA	NA	NA	0.840929	0.00367172
EXOSC9-201 LINC00511-243	0.941124	0.00509754	0.862168	0.000309405	0.941124	0.00509754	0.529412	0.034952	NA	NA	NA	NA	0.901646	0.00509754
TRIP13-201 LINC00511-243	0.941124	0.00509754	0.884562	0.000132601	0.941124	0.00509754	0.588235	0.0165397	NA	NA	NA	NA	0.912843	0.00509754
MYO10-212 LINC00511-243	0.941124	0.00509754	0.847239	0.000503977	0.941124	0.00509754	NA	NA	NA	NA	0.697946	0.0116032	0.894182	0.00509754
PAIP1-201 LINC00511-243	0.941124	0.00509754	0.862168	0.000309405	0.758971	0.0801412	0.697059	0.00269059	NA	NA	NA	NA	0.81057	0.00389406
CCNB1-201 LINC00511-243	0.941124	0.00509754	0.862168	0.000309405	0.941124	0.00509754	0.611765	0.0117884	NA	NA	NA	NA	0.901646	0.00509754
DHFR-201 LINC00511-243	0.941124	0.00509754	0.862168	0.000309405	0.941124	0.00509754	0.644118	0.00708152	NA	NA	NA	NA	0.901646	0.00509754
NR2F1-201 LINC00511-243	0.941124	0.00509754	0.862168	0.000309405	0.880406	0.0205987	0.6	0.0140071	NA	NA	NA	NA	0.871287	0.00955233
NREP-201 LINC00511-243	0.941124	0.00509754	0.862168	0.000309405	0.758971	0.0801412	NA	NA	NA	NA	0.862168	0.000309405	0.862168	0.00270347
LMNB1-201 LINC00511-243	0.941124	0.00509754	0.884562	0.000132601	0.758971	0.0801412	0.614706	0.0112795	NA	NA	NA	NA	0.821767	0.00818851
TCF7-201 LINC00511-243	0.941124	0.00509754	0.862451	0.000306398	0.941124	0.00509754	NA	NA	NA	NA	0.729189	0.00712549	0.901787	0.00509754
RPS14-202 LINC00511-243	0.880406	0.0205987	0.884562	0.000132601	0.941124	0.00509754	0.767647	0.000516884	NA	NA	NA	NA	0.882484	0.00280721
DBN1-202 LINC00511-243	0.941124	0.00509754	0.83231	0.000782324	0.941124	0.00509754	NA	NA	NA	NA	0.683017	0.0143587	0.886717	0.00509754
PDLIM7-202 LINC00511-243	0.941124	0.00509754	0.862168	0.000309405	0.941124	0.00509754	NA	NA	NA	NA	0.712875	0.00926089	0.901646	0.00509754
RMND5B-212 LINC00511-243	0.941124	0.00509754	0.83231	0.000782324	0.880406	0.0205987	NA	NA	NA	NA	0.686749	0.0136288	0.856358	0.00936318
ELOVL2-201 LINC00511-243	0.941124	0.00509754	0.886113	0.000124267	0.758971	0.0801412	0.688235	0.00320391	NA	NA	0.884562	0.000132601	0.884562	0.00320391
ZNF76-202 LINC00511-243	0.954864	0.00300995	0.854704	0.000397509	0.941124	0.00509754	0.286137	0.282656	NA	NA	NA	NA	0.897914	0.00405374
SRSF3-202 LINC00511-243	0.941124	0.00509754	0.862168	0.000309405	0.941124	0.00509754	0.647059	0.00674208	NA	NA	NA	NA	0.901646	0.00509754
SRSF3-208 LINC00511-243	0.941124	0.00509754	0.862168	0.000309405	0.941124	0.00509754	0.717647	0.00174754	NA	NA	NA	NA	0.901646	0.00342254
MCM3-205 LINC00511-243	0.880406	0.0205987	0.854704	0.000397509	0.941124	0.00509754	0.608824	0.0123152	NA	NA	NA	NA	0.867555	0.00870637
CEP162-202 LINC00511-243	0.954864	0.00300995	0.878635	0.000168571	NA	NA	0.585294	0.0172253	NA	NA	0.850971	0.000448294	0.864803	0.00172912
SYNCRIP-203 LINC00511-243	0.880406	0.0205987	0.869633	0.000237308	0.941124	0.00509754	0.635892	0.0081035	NA	NA	0.770208	0.00338013	0.869633	0.00509754
SYNCRIP-208 LINC00511-243	0.941124	0.00509754	0.847239	0.000503977	0.941124	0.00509754	0.63429	0.00831542	NA	NA	NA	NA	0.894182	0.00509754
SYNCRIP-216 LINC00511-243	0.954864	0.00300995	0.884562	0.000132601	0.941124	0.00509754	0.235847	0.379204	NA	NA	0.884562	0.000132601	0.884562	0.00300995
SYNJ2-203 LINC00511-243	-0.698253	0.122839	0.884562	0.000132601	0.941124	0.00509754	0.655882	0.00580074	NA	NA	0.809916	0.00140668	0.809916	0.00509754
C7orf50-201 LINC00511-243	0.941124	0.00509754	0.862168	0.000309405	0.941124	0.00509754	NA	NA	NA	NA	0.712875	0.00926089	0.901646	0.00509754
MICALL2-201 LINC00511-243	0.941124	0.00509754	0.847239	0.000503977	0.880406	0.0205987	NA	NA	NA	NA	0.697946	0.0116032	0.863823	0.00835037
PSMG3-AS1-201 LINC00511-243	0.880406	0.0205987	0.83231	0.000782324	0.941124	0.00509754	0.0352941	0.896753	NA	NA	0.709143	0.00980999	0.83231	0.00980999
ZNF853-201 LINC00511-243	0.941124	0.00509754	0.886113	0.000124267	NA	NA	-0.4595	0.0733565	NA	NA	0.811335	0.00135839	0.848724	0.00322796
HNRNPA2B1-209 LINC00511-243	0.941124	0.00509754	0.862168	0.000309405	0.880406	0.0205987	0.652941	0.00610205	NA	NA	0.563582	0.0563494	0.862168	0.00610205
HNRNPA2B1-203 LINC00511-243	0.941124	0.00509754	0.884562	0.000132601	0.880406	0.0205987	0.7	0.00253509	NA	NA	NA	NA	0.882484	0.00381632
POLR2J4-203 LINC00511-243	0.758971	0.0801412	0.884562	0.000132601	0.941124	0.00509754	0.655882	0.00580074	NA	NA	0.809916	0.00140668	0.809916	0.00509754
DDX56-201 LINC00511-243	0.941124	0.00509754	0.813648	0.00128246	0.941124	0.00509754	0.691176	0.00302472	NA	NA	0.638229	0.0255261	0.813648	0.00509754
H2AZ2-201 LINC00511-243	0.941124	0.00509754	0.884562	0.000132601	0.758971	0.0801412	0.708824	0.00211168	NA	NA	NA	NA	0.821767	0.00360461
H2AZ2-202 LINC00511-243	0.941124	0.00509754	0.862168	0.000309405	0.758971	0.0801412	0.658824	0.00551142	NA	NA	NA	NA	0.81057	0.00530448
UPP1-203 LINC00511-243	0.941124	0.00509754	0.862168	0.000309405	NA	NA	-0.235294	0.380356	NA	NA	0.862168	0.000309405	0.862168	0.00270347
LANCL2-202 LINC00511-243	0.880406	0.0205987	0.884562	0.000132601	0.941124	0.00509754	0.744118	0.000948283	NA	NA	NA	NA	0.882484	0.00302291
BCL7B-201 LINC00511-243	0.880406	0.0205987	0.854704	0.000397509	0.941124	0.00509754	0.641176	0.00743442	NA	NA	NA	NA	0.867555	0.00626598
ZNF655-202 LINC00511-243	0.880406	0.0205987	0.854704	0.000397509	0.941124	0.00509754	0.564706	0.0226632	NA	NA	0.854704	0.000397509	0.854704	0.00509754
MCM7-201 LINC00511-243	0.941124	0.00509754	0.862168	0.000309405	0.941124	0.00509754	NA	NA	NA	NA	0.712875	0.00926089	0.901646	0.00509754
EZH2-208 LINC00511-243	0.935484	0.00610923	0.893591	8.96457e-05	0.880406	0.0205987	NA	NA	NA	NA	0.76886	0.00347187	0.886998	0.00479055
ATP6V0E2-202 LINC00511-243	0.941124	0.00509754	0.854704	0.000397509	0.941124	0.00509754	NA	NA	NA	NA	0.705411	0.010383	0.897914	0.00509754
XRCC2-201 LINC00511-243	0.941124	0.00509754	0.862168	0.000309405	0.880406	0.0205987	0.66961	0.00454745	NA	NA	NA	NA	0.871287	0.00482249
PAXIP1-201 LINC00511-243	0.941124	0.00509754	0.862168	0.000309405	0.941124	0.00509754	0.717647	0.00174754	NA	NA	NA	NA	0.901646	0.00342254
ESCO2-201 LINC00511-243	0.941124	0.00509754	0.884562	0.000132601	0.758971	0.0801412	0.679412	0.00379343	NA	NA	NA	NA	0.821767	0.00444549
GINS4-201 LINC00511-243	0.880406	0.0205987	0.884562	0.000132601	0.941124	0.00509754	0.664706	0.00496739	NA	NA	NA	NA	0.882484	0.00503246
TERF1-202 LINC00511-243	0.954864	0.00300995	0.81738	0.00116685	0.758971	0.0801412	-0.517647	0.0400018	NA	NA	0.81738	0.00116685	0.81738	0.00300995
CCNE2-201 LINC00511-243	0.935484	0.00610923	0.83231	0.000782324	0.880406	0.0205987	0.626684	0.00938257	NA	NA	NA	NA	0.856358	0.0077459
POP1-202 LINC00511-243	0.941124	0.00509754	0.884562	0.000132601	0.941124	0.00509754	0.638235	0.00780114	NA	NA	NA	NA	0.912843	0.00509754
ENY2-211 LINC00511-243	0.941124	0.00509754	0.83231	0.000782324	0.758971	0.0801412	0.228154	0.395391	NA	NA	0.83231	0.000782324	0.83231	0.00509754
HAS2-201 LINC00511-243	0.954864	0.00300995	0.862168	0.000309405	0.941124	0.00509754	0.5	0.0485803	NA	NA	NA	NA	0.901646	0.00405374
ATAD2-201 LINC00511-243	0.941124	0.00509754	0.862168	0.000309405	0.758971	0.0801412	0.638235	0.00780114	NA	NA	NA	NA	0.81057	0.00644934
JRK-209 LINC00511-243	0.941124	0.00509754	0.862168	0.000309405	0.941124	0.00509754	NA	NA	NA	NA	0.712875	0.00926089	0.901646	0.00509754
PYCR3-201 LINC00511-243	0.941124	0.00509754	0.862168	0.000309405	0.941124	0.00509754	NA	NA	NA	NA	0.712875	0.00926089	0.901646	0.00509754
GFUS-201 LINC00511-243	0.941124	0.00509754	0.862168	0.000309405	0.941124	0.00509754	0.705882	0.0022459	NA	NA	0.712875	0.00926089	0.862168	0.00509754
BOP1-205 LINC00511-243	0.880406	0.0205987	0.884562	0.000132601	0.941124	0.00509754	0.670588	0.00446721	NA	NA	0.735269	0.00643281	0.880406	0.00509754
FBXL6-201 LINC00511-243	0.941124	0.00509754	0.884562	0.000132601	0.880406	0.0205987	NA	NA	NA	NA	0.735269	0.00643281	0.882484	0.00576518
RECQL4-209 LINC00511-243	0.941124	0.00509754	0.869633	0.000237308	0.880406	0.0205987	0.524459	0.0370154	NA	NA	0.72034	0.00823184	0.869633	0.00823184
ARHGEF39-203 LINC00511-243	0.935484	0.00610923	0.86368	0.00029359	NA	NA	0.564725	0.0226575	NA	NA	0.862168	0.000309405	0.862924	0.00320932
MELK-201 LINC00511-243	0.954864	0.00300995	0.914421	3.12689e-05	0.941124	0.00509754	0.791176	0.000261946	NA	NA	NA	NA	0.927772	0.00163595
MELK-203 LINC00511-243	0.941124	0.00509754	0.81738	0.00116685	0.880406	0.0205987	0.603385	0.0133378	NA	NA	0.76886	0.00347187	0.81738	0.00509754
FRMD3-201 LINC00511-243	0.941124	0.00509754	0.904807	5.2371e-05	0.880406	0.0205987	0.758824	0.00065403	NA	NA	NA	NA	0.892607	0.00287579
ZNF367-201 LINC00511-243	0.941124	0.00509754	0.862168	0.000309405	0.941124	0.00509754	0.654893	0.00590069	NA	NA	NA	NA	0.901646	0.00509754
MAPKAP1-205 LINC00511-243	0.941124	0.00509754	0.886113	0.000124267	0.698253	0.122839	NA	NA	NA	NA	0.761395	0.00401473	0.823754	0.00455613
FPGS-203 LINC00511-243	0.941124	0.00509754	0.847239	0.000503977	0.941124	0.00509754	NA	NA	NA	NA	0.697946	0.0116032	0.894182	0.00509754
PKN3-201 LINC00511-243	0.941124	0.00509754	0.862168	0.000309405	0.880406	0.0205987	NA	NA	NA	NA	0.712875	0.00926089	0.871287	0.00717922
ZDHHC12-201 LINC00511-243	0.941124	0.00509754	0.862168	0.000309405	0.880406	0.0205987	NA	NA	NA	NA	0.712875	0.00926089	0.871287	0.00717922
PTPA-201 LINC00511-243	0.941124	0.00509754	0.81738	0.00116685	0.941124	0.00509754	0.3	0.258936	NA	NA	NA	NA	0.879252	0.00509754
SLC2A6-202 LINC00511-243	0.941124	0.00509754	0.757663	0.00430913	0.941124	0.00509754	0.529412	0.034952	NA	NA	NA	NA	0.849394	0.00509754
SAPCD2-201 LINC00511-243	0.941124	0.00509754	0.884562	0.000132601	0.880406	0.0205987	NA	NA	NA	NA	0.735269	0.00643281	0.882484	0.00576518
TUBB4B-201 LINC00511-243	0.941124	0.00509754	0.862168	0.000309405	0.941124	0.00509754	0.682353	0.00358797	NA	NA	NA	NA	0.901646	0.00434276
RBM17-206 LINC00511-243	0.941124	0.00509754	0.890814	0.000101478	0.880406	0.0205987	NA	NA	NA	NA	0.886113	0.000124267	0.888463	0.0026109
MCM10-202 LINC00511-243	0.941124	0.00509754	0.884562	0.000132601	0.941124	0.00509754	0.676471	0.00400825	NA	NA	NA	NA	0.912843	0.0045529
PDSS1-201 LINC00511-243	0.941124	0.00509754	0.862168	0.000309405	0.941124	0.00509754	0.561765	0.023537	NA	NA	NA	NA	0.901646	0.00509754
ZWINT-203 LINC00511-243	0.941124	0.00509754	0.884562	0.000132601	0.941124	0.00509754	0.661765	0.00523375	NA	NA	NA	NA	0.912843	0.00509754
DNA2-201 LINC00511-243	0.941124	0.00509754	0.862168	0.000309405	0.941124	0.00509754	0.679412	0.00379343	NA	NA	NA	NA	0.901646	0.00444549
DNAJC9-201 LINC00511-243	0.941124	0.00509754	0.862168	0.000309405	0.941124	0.00509754	0.697059	0.00269059	NA	NA	NA	NA	0.901646	0.00389406
MFSD13A-201 LINC00511-243	0.941124	0.00509754	0.862168	0.000309405	NA	NA	-0.5	0.0485803	NA	NA	0.739001	0.00603345	0.800585	0.00556549
SFXN2-201 LINC00511-243	0.941124	0.00509754	0.847239	0.000503977	0.880406	0.0205987	NA	NA	NA	NA	0.798719	0.0018354	0.863823	0.00346647
AFAP1L2-201 LINC00511-243	0.880406	0.0205987	0.862168	0.000309405	0.698253	0.122839	0.75	0.000819764	NA	NA	0.862168	0.000309405	0.862168	0.000819764
MKI67-202 LINC00511-243	0.941124	0.00509754	0.884562	0.000132601	0.698253	0.122839	0.717647	0.00174754	NA	NA	NA	NA	0.801105	0.00342254
PKP3-201 LINC00511-243	0.941124	0.00509754	0.86368	0.00029359	0.880406	0.0205987	NA	NA	NA	NA	0.712875	0.00926089	0.872043	0.00717922
RNH1-203 LINC00511-243	0.941124	0.00509754	0.854704	0.000397509	0.941124	0.00509754	NA	NA	NA	NA	0.706647	0.0101905	0.897914	0.00509754
HRAS-201 LINC00511-243	0.941124	0.00509754	0.862168	0.000309405	0.941124	0.00509754	0.594118	0.0152324	NA	NA	0.664355	0.0184481	0.862168	0.00509754
NAP1L4-222 LINC00511-243	0.880406	0.0205987	0.847239	0.000503977	0.941124	0.00509754	0.705882	0.0022459	NA	NA	NA	NA	0.863823	0.00367172
ARFIP2-209 LINC00511-243	0.880406	0.0205987	0.836042	0.000703706	0.941124	0.00509754	NA	NA	NA	NA	0.686749	0.0136288	0.858224	0.00936318
DENND5A-214 LINC00511-243	-0.698253	0.122839	0.877098	0.00017904	0.941124	0.00509754	0.764706	0.000559676	NA	NA	NA	NA	0.820902	0.00282861
ARFGAP2-205 LINC00511-243	0.941124	0.00509754	0.847239	0.000503977	0.941124	0.00509754	NA	NA	NA	NA	0.697946	0.0116032	0.894182	0.00509754
DAGLA-201 LINC00511-243	0.941124	0.00509754	0.869633	0.000237308	0.941124	0.00509754	0.726069	0.00144931	NA	NA	0.645693	0.0233316	0.869633	0.00509754
FEN1-201 LINC00511-243	0.941124	0.00509754	0.862168	0.000309405	0.941124	0.00509754	0.655882	0.00580074	NA	NA	NA	NA	0.901646	0.00509754
FADS2-202 LINC00511-243	0.941124	0.00509754	0.884562	0.000132601	0.758971	0.0801412	0.735294	0.00117162	NA	NA	0.83231	0.000782324	0.83231	0.00117162
SLC3A2-204 LINC00511-243	0.941124	0.00509754	0.776325	0.00298666	0.941124	0.00509754	NA	NA	NA	NA	0.701678	0.0109805	0.858724	0.00509754
MARK2-205 LINC00511-243	0.935484	0.00610923	0.905849	4.96577e-05	0.941124	0.00509754	0.454279	0.0771137	NA	NA	NA	NA	0.920666	0.00560338
RPS6KA4-201 LINC00511-243	0.941124	0.00509754	0.858436	0.000351313	0.941124	0.00509754	0.788816	0.000281484	NA	NA	NA	NA	0.89978	0.00272443
SF1-204 LINC00511-243	0.941124	0.00509754	0.83231	0.000782324	0.941124	0.00509754	0.558824	0.0244365	NA	NA	0.683017	0.0143587	0.83231	0.00509754
POLA2-201 LINC00511-243	0.880406	0.0205987	0.787522	0.00235775	0.941124	0.00509754	0.6	0.0140071	NA	NA	NA	NA	0.833964	0.00955233
SIPA1-209 LINC00511-243	0.941124	0.00509754	0.862168	0.000309405	0.880406	0.0205987	NA	NA	NA	NA	0.744224	0.00550629	0.871287	0.00530191
MUS81-201 LINC00511-243	0.880406	0.0205987	0.862168	0.000309405	0.941124	0.00509754	NA	NA	NA	NA	0.712875	0.00926089	0.871287	0.00717922
PELI3-201 LINC00511-243	0.941124	0.00509754	0.712875	0.00926089	0.941124	0.00509754	NA	NA	NA	NA	0.712875	0.00926089	0.827	0.00717922
RBM4B-206 LINC00511-243	0.880406	0.0205987	0.862168	0.000309405	0.941124	0.00509754	0.685294	0.00339156	NA	NA	NA	NA	0.871287	0.00424455
UCP2-211 LINC00511-243	0.941124	0.00509754	0.862168	0.000309405	0.941124	0.00509754	-0.514706	0.0413458	NA	NA	0.712875	0.00926089	0.862168	0.00509754
DDIAS-211 LINC00511-243	0.941124	0.00509754	0.862168	0.000309405	0.880406	0.0205987	0.655882	0.00580074	NA	NA	NA	NA	0.871287	0.00544914
PRSS23-207 LINC00511-243	0.880406	0.0205987	0.862168	0.000309405	0.880406	0.0205987	0.679412	0.00379343	NA	NA	0.862168	0.000309405	0.862168	0.00379343
HMBS-232 LINC00511-243	0.880406	0.0205987	0.862168	0.000309405	0.941124	0.00509754	NA	NA	NA	NA	0.712875	0.00926089	0.871287	0.00717922
H2AX-202 LINC00511-243	0.941124	0.00509754	0.862168	0.000309405	0.941124	0.00509754	0.567647	0.0218146	NA	NA	0.712875	0.00926089	0.862168	0.00509754
FOXM1-202 LINC00511-243	0.941124	0.00509754	0.862168	0.000309405	0.880406	0.0205987	0.614706	0.0112795	NA	NA	NA	NA	0.871287	0.00818851
AC125807.2-201 LINC00511-243	0.880406	0.0205987	0.884562	0.000132601	0.941124	0.00509754	0.611765	0.0117884	NA	NA	NA	NA	0.882484	0.00844297
MAGOHB-204 LINC00511-243	0.941124	0.00509754	0.862168	0.000309405	0.941124	0.00509754	0.435294	0.0919524	NA	NA	NA	NA	0.901646	0.00509754
SCAF11-203 LINC00511-243	0.941124	0.00509754	0.884562	0.000132601	0.941124	0.00509754	0.741176	0.00101847	NA	NA	NA	NA	0.912843	0.00305801
RACGAP1-203 LINC00511-243	0.941124	0.00509754	0.839774	0.000631345	0.941124	0.00509754	0.752941	0.000761081	NA	NA	NA	NA	0.890449	0.00292931
KRT80-202 LINC00511-243	0.880406	0.0205987	0.818813	0.00112467	0.941124	0.00509754	0.676471	0.00400825	NA	NA	0.72034	0.00823184	0.818813	0.00509754
CBX5-202 LINC00511-243	0.941124	0.00509754	0.839774	0.000631345	0.941124	0.00509754	0.735294	0.00117162	NA	NA	NA	NA	0.890449	0.00313458
HNRNPA1-250 LINC00511-243	0.941124	0.00509754	0.854704	0.000397509	0.880406	0.0205987	NA	NA	NA	NA	0.854704	0.000397509	0.867555	0.00274752
MYL6-218 LINC00511-243	0.941124	0.00509754	0.862168	0.000309405	0.941124	0.00509754	NA	NA	NA	NA	0.712875	0.00926089	0.901646	0.00509754
CPSF6-201 LINC00511-243	0.941124	0.00509754	NA	NA	0.941124	0.00509754	0.741176	0.00101847	NA	NA	0.683017	0.0143587	0.84115	0.00509754
METAP2-202 LINC00511-243	0.941124	0.00509754	0.862168	0.000309405	0.941124	0.00509754	0.676471	0.00400825	NA	NA	NA	NA	0.901646	0.0045529
RPL6-202 LINC00511-243	0.880406	0.0205987	0.884562	0.000132601	0.941124	0.00509754	0.667647	0.00471198	NA	NA	NA	NA	0.882484	0.00490476
CCDC92-201 LINC00511-243	0.941124	0.00509754	0.862168	0.000309405	0.880406	0.0205987	NA	NA	NA	NA	0.712875	0.00926089	0.871287	0.00717922
RAN-212 LINC00511-243	0.941124	0.00509754	0.884562	0.000132601	0.941124	0.00509754	0.691176	0.00302472	NA	NA	NA	NA	0.912843	0.00406113
POLE-201 LINC00511-243	0.941124	0.00509754	0.862168	0.000309405	0.941124	0.00509754	0.629412	0.00898809	NA	NA	NA	NA	0.901646	0.00509754
POLE-203 LINC00511-243	0.941124	0.00509754	0.839774	0.000631345	NA	NA	0.538235	0.0314932	NA	NA	0.765128	0.00373582	0.802451	0.00441668
SKA3-202 LINC00511-243	0.941124	0.00509754	0.847239	0.000503977	0.941124	0.00509754	0.6	0.0140071	NA	NA	NA	NA	0.894182	0.00509754
SHISA2-201 LINC00511-243	0.941124	0.00509754	0.862168	0.000309405	NA	NA	0.668139	0.00467035	NA	NA	0.862168	0.000309405	0.862168	0.00248988
RFC3-201 LINC00511-243	0.941124	0.00509754	0.862168	0.000309405	0.941124	0.00509754	0.597059	0.0146097	NA	NA	NA	NA	0.901646	0.00509754
ESD-204 LINC00511-243	0.941124	0.00509754	0.862168	0.000309405	0.758971	0.0801412	0.658824	0.00551142	NA	NA	NA	NA	0.81057	0.00530448
RNF31-201 LINC00511-243	0.941124	0.00509754	0.839774	0.000631345	0.941124	0.00509754	-0.362031	0.168222	NA	NA	0.690481	0.0129267	0.839774	0.00509754
IPO4-201 LINC00511-243	0.941124	0.00509754	0.884562	0.000132601	0.941124	0.00509754	0.658824	0.00551142	NA	NA	0.735269	0.00643281	0.884562	0.00509754
FOS-204 LINC00511-243	0.954864	0.00300995	0.852463	0.000427428	NA	NA	0.517647	0.0400018	NA	NA	0.781811	0.00266434	0.817137	0.00283715
UBR7-201 LINC00511-243	0.941124	0.00509754	0.862168	0.000309405	0.941124	0.00509754	0.667647	0.00471198	NA	NA	NA	NA	0.901646	0.00490476
C14orf132-203 LINC00511-243	0.941124	0.00509754	0.862168	0.000309405	NA	NA	0.594118	0.0152324	NA	NA	0.862168	0.000309405	0.862168	0.00270347
XRCC3-211 LINC00511-243	0.941124	0.00509754	0.886113	0.000124267	0.880406	0.0205987	NA	NA	NA	NA	0.780057	0.00276436	0.88326	0.00393095
SIVA1-208 LINC00511-243	0.941124	0.00509754	0.884562	0.000132601	0.941124	0.00509754	NA	NA	NA	NA	0.783789	0.00255489	0.912843	0.00382621
BRF1-211 LINC00511-243	0.941124	0.00509754	0.854704	0.000397509	0.941124	0.00509754	NA	NA	NA	NA	0.63187	0.0275103	0.897914	0.00509754
NUSAP1-201 LINC00511-243	0.941124	0.00509754	0.899492	6.80903e-05	0.880406	0.0205987	0.755882	0.000705891	NA	NA	NA	NA	0.889949	0.00290172
WDR76-202 LINC00511-243	0.941124	0.00509754	0.83231	0.000782324	0.941124	0.00509754	0.644118	0.00708152	NA	NA	NA	NA	0.886717	0.00509754
WDR76-201 LINC00511-243	0.941124	0.00509754	0.869633	0.000237308	0.941124	0.00509754	0.685294	0.00339156	NA	NA	NA	NA	0.905379	0.00424455
DUT-202 LINC00511-243	0.941124	0.00509754	0.822552	0.00102011	0.941124	0.00509754	0.411765	0.113034	NA	NA	NA	NA	0.881838	0.00509754
TPM1-211 LINC00511-243	0.941124	0.00509754	0.862168	0.000309405	-0.880406	0.0205987	NA	NA	NA	NA	0.787522	0.00235775	0.824845	0.00372765
PCLAF-201 LINC00511-243	0.941124	0.00509754	0.869633	0.000237308	0.880406	0.0205987	0.529412	0.034952	NA	NA	0.843507	0.000564883	0.869633	0.00509754
ZWILCH-201 LINC00511-243	0.758971	0.0801412	0.884562	0.000132601	0.941124	0.00509754	0.6	0.0140071	NA	NA	NA	NA	0.821767	0.00955233
SMAD6-205 LINC00511-243	0.880406	0.0205987	0.862168	0.000309405	0.941124	0.00509754	0.652941	0.00610205	NA	NA	NA	NA	0.871287	0.00559979
CLN6-201 LINC00511-243	0.880406	0.0205987	0.862168	0.000309405	0.941124	0.00509754	0.747059	0.000882107	NA	NA	NA	NA	0.871287	0.00298982
KIF23-202 LINC00511-243	0.941124	0.00509754	0.862168	0.000309405	0.880406	0.0205987	0.626471	0.00941398	NA	NA	NA	NA	0.871287	0.00725576
COMMD4-201 LINC00511-243	0.880406	0.0205987	0.884562	0.000132601	0.941124	0.00509754	NA	NA	NA	NA	0.735269	0.00643281	0.882484	0.00576518
TMED3-202 LINC00511-243	0.941124	0.00509754	0.854704	0.000397509	0.880406	0.0205987	0.664706	0.00496739	NA	NA	NA	NA	0.867555	0.00503246
HDGFL3-206 LINC00511-243	0.941124	0.00509754	0.847239	0.000503977	0.880406	0.0205987	NA	NA	NA	NA	0.798719	0.0018354	0.863823	0.00346647
FANCI-202 LINC00511-243	0.941124	0.00509754	0.862168	0.000309405	0.941124	0.00509754	0.502941	0.0470631	NA	NA	NA	NA	0.901646	0.00509754
PRC1-202 LINC00511-243	0.941124	0.00509754	0.862168	0.000309405	0.941124	0.00509754	0.617647	0.010788	NA	NA	NA	NA	0.901646	0.00509754
PRC1-204 LINC00511-243	0.941124	0.00509754	0.854704	0.000397509	0.880406	0.0205987	0.658824	0.00551142	NA	NA	NA	NA	0.867555	0.00530448
SYNM-202 LINC00511-243	0.941124	0.00509754	0.884562	0.000132601	0.880406	0.0205987	0.652941	0.00610205	NA	NA	0.858436	0.000351313	0.880406	0.00509754
ALDH1A3-201 LINC00511-243	0.941124	0.00509754	0.854704	0.000397509	0.941124	0.00509754	NA	NA	NA	NA	0.712875	0.00926089	0.897914	0.00509754
LUC7L-201 LINC00511-243	0.941124	0.00509754	0.848724	0.000481214	0.954864	0.00300995	0.535152	0.0326708	NA	NA	NA	NA	0.894924	0.00405374
MSRB1-201 LINC00511-243	0.941124	0.00509754	0.83231	0.000782324	0.941124	0.00509754	NA	NA	NA	NA	0.683017	0.0143587	0.886717	0.00509754
PKMYT1-201 LINC00511-243	0.941124	0.00509754	0.823157	0.00100392	0.941124	0.00509754	0.735294	0.00117162	NA	NA	0.69543	0.0120374	0.823157	0.00509754
NMRAL1-202 LINC00511-243	0.880406	0.0205987	0.83231	0.000782324	0.941124	0.00509754	NA	NA	NA	NA	0.709143	0.00980999	0.856358	0.00745376
ROGDI-201 LINC00511-243	0.941124	0.00509754	0.83231	0.000782324	0.941124	0.00509754	-0.232353	0.386511	NA	NA	0.683017	0.0143587	0.83231	0.00509754
DEXI-202 LINC00511-243	0.935484	0.00610923	0.847239	0.000503977	0.941124	0.00509754	NA	NA	NA	NA	0.750198	0.00494669	0.891361	0.00502212
PLK1-201 LINC00511-243	0.941124	0.00509754	0.862168	0.000309405	0.941124	0.00509754	0.579412	0.0186625	NA	NA	NA	NA	0.901646	0.00509754
RABEP2-202 LINC00511-243	0.880406	0.0205987	0.862168	0.000309405	0.880406	0.0205987	0.711765	0.00198404	NA	NA	0.712875	0.00926089	0.862168	0.00926089
HIRIP3-204 LINC00511-243	0.941124	0.00509754	0.88083	0.00015446	NA	NA	0.626471	0.00941398	NA	NA	0.83231	0.000782324	0.85657	0.00293993
DCTPP1-201 LINC00511-243	0.880406	0.0205987	0.854704	0.000397509	0.941124	0.00509754	NA	NA	NA	NA	0.705411	0.010383	0.867555	0.00774026
FUS-202 LINC00511-243	0.941124	0.00509754	0.862168	0.000309405	0.941124	0.00509754	0.647059	0.00674208	NA	NA	NA	NA	0.901646	0.00509754
FUS-201 LINC00511-243	1	0	0.862168	0.000309405	0.941124	0.00509754	0.773355	0.000441513	NA	NA	NA	NA	0.901646	0.000375459
SHCBP1-201 LINC00511-243	0.941124	0.00509754	0.862168	0.000309405	0.941124	0.00509754	0.714706	0.00186274	NA	NA	NA	NA	0.901646	0.00348014
GINS3-202 LINC00511-243	0.954864	0.00300995	0.862168	0.000309405	0.880406	0.0205987	NA	NA	NA	NA	0.747775	0.00516828	0.871287	0.00408912
GINS3-201 LINC00511-243	0.941124	0.00509754	0.877098	0.00017904	0.941124	0.00509754	0.708824	0.00211168	NA	NA	NA	NA	0.909111	0.00360461
NUTF2-201 LINC00511-243	0.941124	0.00509754	0.884562	0.000132601	0.941124	0.00509754	0.275487	0.301736	NA	NA	NA	NA	0.912843	0.00509754
ZNRF1-202 LINC00511-243	0.880406	0.0205987	0.862168	0.000309405	NA	NA	0.608824	0.0123152	NA	NA	0.787522	0.00235775	0.824845	0.00733648
CENPN-202 LINC00511-243	0.941124	0.00509754	0.862168	0.000309405	0.941124	0.00509754	0.667647	0.00471198	NA	NA	NA	NA	0.901646	0.00490476
GINS2-201 LINC00511-243	0.941124	0.00509754	0.83231	0.000782324	0.941124	0.00509754	0.601913	0.0136257	NA	NA	NA	NA	0.886717	0.00509754
KLHDC4-201 LINC00511-243	0.941124	0.00509754	0.862168	0.000309405	0.941124	0.00509754	0.432353	0.094421	NA	NA	NA	NA	0.901646	0.00509754
CDK10-202 LINC00511-243	1	0	0.824071	0.000979857	0.89326	0.0164822	NA	NA	NA	NA	0.624992	0.0297791	0.858665	0.00873103
TCF25-201 LINC00511-243	0.941124	0.00509754	0.884562	0.000132601	0.941124	0.00509754	NA	NA	NA	NA	0.735269	0.00643281	0.912843	0.00509754
PITPNA-207 LINC00511-243	0.935484	0.00610923	0.83231	0.000782324	0.941124	0.00509754	NA	NA	NA	NA	0.660623	0.0193586	0.883897	0.00560338
SLC43A2-204 LINC00511-243	0.941124	0.00509754	0.83231	0.000782324	0.880406	0.0205987	NA	NA	NA	NA	0.683017	0.0143587	0.856358	0.00972813
TP53-201 LINC00511-243	0.941124	0.00509754	0.884562	0.000132601	0.758971	0.0801412	0.685294	0.00339156	NA	NA	NA	NA	0.821767	0.00424455
NAA38-205 LINC00511-243	0.880406	0.0205987	0.847239	0.000503977	0.941124	0.00509754	0.646021	0.0068604	NA	NA	0.526259	0.0788138	0.847239	0.0068604
CNTROB-203 LINC00511-243	0.941124	0.00509754	0.869633	0.000237308	0.758971	0.0801412	NA	NA	NA	NA	0.72034	0.00823184	0.814302	0.00666469
TMEM97-201 LINC00511-243	0.941124	0.00509754	0.802451	0.00168271	0.941124	0.00509754	NA	NA	NA	NA	0.65689	0.0203016	0.871788	0.00509754
RPL23-206 LINC00511-243	0.941124	0.00509754	0.862168	0.000309405	0.941124	0.00509754	0.461765	0.0717684	NA	NA	NA	NA	0.901646	0.00509754
CDC6-201 LINC00511-243	0.941124	0.00509754	0.83231	0.000782324	0.941124	0.00509754	0.664706	0.00496739	NA	NA	0.757663	0.00430913	0.83231	0.00496739
CDC6-207 LINC00511-243	0.941124	0.00509754	0.884562	0.000132601	0.941124	0.00509754	0.661765	0.00523375	NA	NA	NA	NA	0.912843	0.00509754
ACLY-207 LINC00511-243	0.941124	0.00509754	0.884562	0.000132601	0.941124	0.00509754	0.502941	0.0470631	NA	NA	NA	NA	0.912843	0.00509754
ACLY-203 LINC00511-243	0.941124	0.00509754	0.892027	9.61669e-05	0.880406	0.0205987	0.347059	0.187834	NA	NA	0.750198	0.00494669	0.880406	0.00509754
MEIOC-201 LINC00511-243	0.941124	0.00509754	0.854704	0.000397509	NA	NA	-0.414706	0.110229	NA	NA	0.780057	0.00276436	0.81738	0.00393095
SNF8-201 LINC00511-243	0.941124	0.00509754	0.862168	0.000309405	0.941124	0.00509754	0.641176	0.00743442	NA	NA	NA	NA	0.901646	0.00509754
SRSF1-205 LINC00511-243	0.941124	0.00509754	0.862168	0.000309405	0.941124	0.00509754	0.714706	0.00186274	NA	NA	NA	NA	0.901646	0.00348014
SRSF1-206 LINC00511-243	0.880406	0.0205987	0.884562	0.000132601	0.941124	0.00509754	0.681419	0.00365222	NA	NA	NA	NA	0.882484	0.00437488
TBX2-201 LINC00511-243	0.941124	0.00509754	0.869633	0.000237308	0.758971	0.0801412	0.611765	0.0117884	NA	NA	NA	NA	0.814302	0.00844297
CYB561-201 LINC00511-243	0.880406	0.0205987	0.886113	0.000124267	0.941124	0.00509754	NA	NA	NA	NA	0.735269	0.00643281	0.88326	0.00576518
LIMD2-201 LINC00511-243	0.880406	0.0205987	0.862168	0.000309405	0.941124	0.00509754	NA	NA	NA	NA	0.862168	0.000309405	0.871287	0.00270347
VWA1-201 LINC00511-283	0.811679	0.0498576	0.846154	0.000521134	NA	NA	0.666667	0.0047959	NA	NA	0.879161	0.000165104	0.828917	0.00265852
MORN1-205 LINC00511-283	0.898645	0.0148886	0.853147	0.000418118	0.714286	0.110787	0.71376	0.00190106	NA	NA	0.825175	0.000951363	0.825175	0.00190106
ALDH4A1-202 LINC00511-283	0.985611	0.000309086	0.804196	0.00161477	0.6	0.208	NA	NA	NA	NA	0.867133	0.000259812	0.835664	0.000961927
HNRNPR-202 LINC00511-283	0.898645	0.0148886	0.881119	0.000152674	0.771429	0.0723965	0.74908	0.000838855	NA	NA	NA	NA	0.826274	0.00786374
E2F2-201 LINC00511-283	0.927634	0.00766584	0.934781	8.32399e-06	0.885714	0.0188455	0.767305	0.000521719	NA	NA	NA	NA	0.906674	0.00409378
RCC1-202 LINC00511-283	0.927634	0.00766584	0.804196	0.00161477	0.771429	0.0723965	0.803532	0.000177058	NA	NA	NA	NA	0.803864	0.00464031
SFPQ-201 LINC00511-283	0.985611	0.000309086	0.902098	5.99786e-05	0.771429	0.0723965	0.65195	0.00620634	NA	NA	NA	NA	0.836763	0.00325771
CLSPN-202 LINC00511-283	0.985611	0.000309086	0.972028	1.28681e-07	0.771429	0.0723965	0.810891	0.000138406	NA	NA	0.93007	1.17022e-05	0.93007	0.000138406
CDCA8-202 LINC00511-283	0.898645	0.0148886	0.888112	0.000114134	0.771429	0.0723965	0.846211	3.59639e-05	NA	NA	NA	NA	0.867161	0.00750138
HEYL-201 LINC00511-283	0.898645	0.0148886	0.844134	0.000554262	NA	NA	-0.492975	0.0523512	NA	NA	0.958042	9.54358e-07	0.87139	0.00772144
TOE1-201 LINC00511-283	0.985611	0.000309086	0.888112	0.000114134	0.828571	0.0415627	0.59897	0.0142159	NA	NA	NA	NA	0.858342	0.00726249
NASP-206 LINC00511-283	0.985611	0.000309086	0.902098	5.99786e-05	0.771429	0.0723965	NA	NA	NA	NA	0.923077	1.8622e-05	0.912587	0.000184532
NASP-202 LINC00511-283	0.985611	0.000309086	0.944056	3.92726e-06	0.714286	0.110787	0.737307	0.00111723	NA	NA	NA	NA	0.840681	0.000713156
STIL-203 LINC00511-283	0.811679	0.0498576	0.832168	0.000785442	0.942857	0.00480466	0.684327	0.00345517	NA	NA	NA	NA	0.821924	0.00412992
CDKN2C-203 LINC00511-283	0.840668	0.0360576	0.853147	0.000418118	0.771429	0.0723965	0.716704	0.00178384	NA	NA	0.93007	1.17022e-05	0.840668	0.00178384
ADGRL2-225 LINC00511-283	0.927634	0.00766584	0.825175	0.000951363	0.942857	0.00480466	NA	NA	NA	NA	0.867133	0.000259812	0.897383	0.00287801
ODF2L-206 LINC00511-283	0.941176	0.00508854	0.879161	0.000165104	NA	NA	-0.705156	0.00228007	NA	NA	0.916084	2.8428e-05	0.897622	0.00122259
SF3B4-201 LINC00511-283	0.985611	0.000309086	0.825175	0.000951363	0.771429	0.0723965	0.781457	0.000350271	NA	NA	NA	NA	0.803316	0.000650817
PSMD4-201 LINC00511-283	0.927634	0.00766584	0.832168	0.000785442	0.771429	0.0723965	NA	NA	NA	NA	0.846154	0.000521134	0.839161	0.00422564
PMVK-201 LINC00511-283	0.927634	0.00766584	0.867133	0.000259812	0.6	0.208	0.892489	3.33597e-06	NA	NA	NA	NA	0.879811	0.00396283
C1orf112-208 LINC00511-283	0.898645	0.0148886	0.937063	6.99316e-06	0.714286	0.110787	0.755523	0.000712455	NA	NA	NA	NA	0.827084	0.00780054
IVNS1ABP-202 LINC00511-283	0.898645	0.0148886	0.944056	3.92726e-06	NA	NA	-0.70493	0.0022908	NA	NA	0.965035	3.88099e-07	0.921351	0.00114736
JMJD4-205 LINC00511-283	0.985611	0.000309086	0.797203	0.00190037	0.885714	0.0188455	NA	NA	NA	NA	0.895105	8.36659e-05	0.89041	0.00110473
MRPL55-201 LINC00511-283	0.927634	0.00766584	0.846154	0.000521134	NA	NA	-0.261957	0.327041	NA	NA	0.895105	8.36659e-05	0.870629	0.00409349
MSH2-201 LINC00511-283	0.985611	0.000309086	0.902098	5.99786e-05	0.714286	0.110787	0.64312	0.00719969	NA	NA	NA	NA	0.808192	0.00375439
FANCL-202 LINC00511-283	0.985611	0.000309086	0.832168	0.000785442	0.771429	0.0723965	NA	NA	NA	NA	0.874126	0.000200713	0.853147	0.000547264
NAGK-208 LINC00511-283	0.898645	0.0148886	0.944056	3.92726e-06	0.771429	0.0723965	NA	NA	NA	NA	0.895105	8.36659e-05	0.896875	0.00748614
ATOH8-201 LINC00511-283	0.927634	0.00766584	0.769231	0.00344645	0.657143	0.156175	NA	NA	NA	NA	0.902098	5.99786e-05	0.835664	0.00555615
NCAPH-204 LINC00511-283	0.985611	0.000309086	0.86014	0.000331668	0.771429	0.0723965	0.641648	0.00737687	NA	NA	0.895105	8.36659e-05	0.86014	0.000331668
IL1R1-202 LINC00511-283	0.954864	0.00300995	0.892027	9.61669e-05	0.657143	0.156175	NA	NA	NA	NA	0.859176	0.000342671	0.875602	0.00167631
SMPD4-222 LINC00511-283	0.954864	0.00300995	0.93007	1.17022e-05	0.885714	0.0188455	0.690777	0.00304859	NA	NA	0.888112	0.000114134	0.888112	0.00300995
MCM6-201 LINC00511-283	0.985611	0.000309086	0.853147	0.000418118	0.771429	0.0723965	0.774099	0.000432391	NA	NA	NA	NA	0.813623	0.000425254
MLPH-202 LINC00511-283	1	0	0.79021	0.00222314	0.811679	0.0498576	NA	NA	NA	NA	0.874126	0.000200713	0.842903	0.00121192
CAPN10-207 LINC00511-283	0.898645	0.0148886	0.755245	0.00450844	0.942857	0.00480466	0.576895	0.0193051	NA	NA	NA	NA	0.826945	0.00984664
PASK-201 LINC00511-283	0.927634	0.00766584	0.886166	0.000123989	0.885714	0.0188455	NA	NA	NA	NA	0.916084	2.8428e-05	0.901125	0.00389492
CRELD1-203 LINC00511-283	-0.811679	0.0498576	0.909091	4.19104e-05	-0.942857	0.00480466	-0.803532	0.000177058	NA	NA	NA	NA	-0.807606	0.00249086
ACAA1-210 LINC00511-283	0.985611	0.000309086	0.804196	0.00161477	0.771429	0.0723965	0.682855	0.0035538	NA	NA	0.895105	8.36659e-05	0.804196	0.00161477
COL7A1-211 LINC00511-283	0.985611	0.000309086	0.86014	0.000331668	-0.885714	0.0188455	0.785872	0.000307515	NA	NA	0.881119	0.000152674	0.86014	0.000309086
GMPPB-202 LINC00511-283	0.898645	0.0148886	0.881119	0.000152674	0.542857	0.265703	NA	NA	NA	NA	0.888112	0.000114134	0.884615	0.00752065
ACY1-215 LINC00511-283	0.927634	0.00766584	0.867133	0.000259812	NA	NA	-0.429728	0.0966639	NA	NA	0.888112	0.000114134	0.877622	0.00396283
CIP2A-201 LINC00511-283	0.927634	0.00766584	0.888112	0.000114134	1	0	0.715232	0.00184169	NA	NA	NA	NA	0.907873	0.000977913
DZIP3-202 LINC00511-283	0.927634	0.00766584	0.874126	0.000200713	0.714286	0.110787	NA	NA	NA	NA	0.846154	0.000521134	0.86014	0.00409349
MCM2-201 LINC00511-283	0.985611	0.000309086	0.881119	0.000152674	0.6	0.208	0.787344	0.000294261	NA	NA	NA	NA	0.834231	0.000301674
PFN2-201 LINC00511-283	0.927634	0.00766584	0.874126	0.000200713	0.885714	0.0188455	0.762325	0.000596408	NA	NA	NA	NA	0.87992	0.00413113
SMC4-202 LINC00511-283	0.985611	0.000309086	0.93007	1.17022e-05	0.771429	0.0723965	0.66961	0.00454745	NA	NA	NA	NA	0.850749	0.00242827
ECT2-216 LINC00511-283	0.985611	0.000309086	0.832168	0.000785442	0.942857	0.00480466	NA	NA	NA	NA	0.923077	1.8622e-05	0.932967	0.000547264
ECT2-204 LINC00511-283	0.985611	0.000309086	0.832168	0.000785442	0.771429	0.0723965	0.603385	0.0133378	NA	NA	NA	NA	0.801798	0.00706163
EIF4G1-201 LINC00511-283	0.985611	0.000309086	NA	NA	0.771429	0.0723965	0.672554	0.00430941	NA	NA	0.867133	0.000259812	0.819281	0.00230925
TRA2B-203 LINC00511-283	0.927634	0.00766584	0.93007	1.17022e-05	0.771429	0.0723965	0.621502	0.0101695	NA	NA	NA	NA	0.849531	0.00891766
LAP3-210 LINC00511-283	0.985611	0.000309086	0.86014	0.000331668	0.771429	0.0723965	0.608207	0.012428	NA	NA	NA	NA	0.815784	0.00637984
PCDH7-201 LINC00511-283	0.985611	0.000309086	0.699301	0.0113742	0.885714	0.0188455	0.791759	0.000257304	NA	NA	NA	NA	0.838737	0.00584164
CEP135-201 LINC00511-283	0.927634	0.00766584	0.909091	4.19104e-05	0.828571	0.0415627	0.656848	0.00570441	NA	NA	NA	NA	0.868831	0.00668513
HNRNPD-201 LINC00511-283	0.927634	0.00766584	0.958042	9.54358e-07	0.714286	0.110787	0.632818	0.008514	NA	NA	NA	NA	0.82096	0.00808992
HNRNPD-203 LINC00511-283	0.927634	0.00766584	0.93007	1.17022e-05	0.771429	0.0723965	0.840324	4.60154e-05	NA	NA	NA	NA	0.883979	0.00385593
HNRNPDL-206 LINC00511-283	0.927634	0.00766584	0.902098	5.99786e-05	0.771429	0.0723965	0.703459	0.00236163	NA	NA	NA	NA	0.836763	0.00501374
COQ2-206 LINC00511-283	0.985611	0.000309086	0.853147	0.000418118	0.714286	0.110787	0.779985	0.000365569	NA	NA	NA	NA	0.816566	0.000391843
EXOSC9-201 LINC00511-283	0.985611	0.000309086	0.944056	3.92726e-06	0.771429	0.0723965	0.654893	0.00590069	NA	NA	NA	NA	0.857742	0.00310489
HMGB2-205 LINC00511-283	0.927634	0.00766584	0.797203	0.00190037	-0.657143	0.156175	NA	NA	NA	NA	0.839161	0.000642826	0.818182	0.00478311
CENPU-201 LINC00511-283	0.927634	0.00766584	0.965035	3.88099e-07	0.885714	0.0188455	0.754967	0.000722701	NA	NA	NA	NA	0.906674	0.00419427
PLEKHG4B-204 LINC00511-283	0.985611	0.000309086	0.846154	0.000521134	0.885714	0.0188455	NA	NA	NA	NA	0.867133	0.000259812	0.876424	0.00041511
TRIP13-201 LINC00511-283	0.985611	0.000309086	0.874126	0.000200713	0.771429	0.0723965	0.75791	0.000669784	NA	NA	NA	NA	0.822777	0.000489435
MYO10-212 LINC00511-283	0.898645	0.0148886	0.79021	0.00222314	0.6	0.208	NA	NA	NA	NA	0.867133	0.000259812	0.828671	0.00855588
PAIP1-201 LINC00511-283	0.985611	0.000309086	0.937063	6.99316e-06	0.657143	0.156175	0.77557	0.00041481	NA	NA	NA	NA	0.856317	0.000361948
CCNB1-201 LINC00511-283	0.985611	0.000309086	0.916084	2.8428e-05	0.771429	0.0723965	0.58131	0.018189	NA	NA	NA	NA	0.843756	0.00924902
DHFR-201 LINC00511-283	0.898645	0.0148886	0.86014	0.000331668	0.771429	0.0723965	0.769684	0.000488859	NA	NA	NA	NA	0.815784	0.00768874
NR2F1-201 LINC00511-283	0.985611	0.000309086	0.881119	0.000152674	0.942857	0.00480466	0.672554	0.00430941	NA	NA	NA	NA	0.911988	0.00230925
NREP-201 LINC00511-283	0.985611	0.000309086	0.825175	0.000951363	0.828571	0.0415627	NA	NA	NA	NA	0.965035	3.88099e-07	0.896803	0.000630224
TCF7-201 LINC00511-283	0.985611	0.000309086	0.875583	0.000189842	0.657143	0.156175	NA	NA	NA	NA	0.901431	6.19784e-05	0.888507	0.000249464
PCYOX1L-201 LINC00511-283	0.811679	0.0498576	0.804196	0.00161477	NA	NA	-0.72259	0.001567	NA	NA	0.888112	0.000114134	0.807938	0.00159088
DBN1-202 LINC00511-283	0.985611	0.000309086	0.804196	0.00161477	0.771429	0.0723965	NA	NA	NA	NA	0.881119	0.000152674	0.842657	0.000961927
PDLIM7-202 LINC00511-283	0.898645	0.0148886	0.811189	0.00136332	0.771429	0.0723965	NA	NA	NA	NA	0.895105	8.36659e-05	0.853147	0.00812597
HNRNPH1-203 LINC00511-283	0.724714	0.103243	0.888112	0.000114134	0.828571	0.0415627	-0.635842	0.00810999	NA	NA	0.902098	5.99786e-05	0.828571	0.00810999
ELOVL2-201 LINC00511-283	0.898645	0.0148886	0.893171	9.13597e-05	0.828571	0.0415627	0.837381	5.18615e-05	NA	NA	0.944056	3.92726e-06	0.893171	9.13597e-05
DEK-211 LINC00511-283	0.811679	0.0498576	0.832168	0.000785442	0.885714	0.0188455	0.734364	0.00119748	NA	NA	0.755245	0.00450844	0.811679	0.00450844
GMNN-201 LINC00511-283	0.927634	0.00766584	0.888112	0.000114134	0.6	0.208	0.768212	0.000508979	NA	NA	NA	NA	0.828162	0.00408741
TCF19-201 LINC00511-283	0.808824	0.0513291	0.902098	5.99786e-05	0.771429	0.0723965	0.835052	5.69162e-05	NA	NA	0.86014	0.000331668	0.835052	0.000331668
SRSF3-202 LINC00511-283	0.985611	0.000309086	0.909091	4.19104e-05	0.828571	0.0415627	0.629875	0.00892241	NA	NA	NA	NA	0.868831	0.00461575
SRSF3-208 LINC00511-283	0.985611	0.000309086	0.881119	0.000152674	0.771429	0.0723965	0.67844	0.00386334	NA	NA	NA	NA	0.826274	0.00208621
MCM3-205 LINC00511-283	0.927634	0.00766584	0.937063	6.99316e-06	0.828571	0.0415627	0.834437	5.83158e-05	NA	NA	NA	NA	0.881035	0.00386208
CEP162-202 LINC00511-283	0.867647	0.0251167	0.812611	0.0013161	NA	NA	0.604857	0.0130548	NA	NA	0.853147	0.000418118	0.832879	0.00718544
SYNCRIP-216 LINC00511-283	1	0	0.839161	0.000642826	0.771429	0.0723965	0.176269	0.51374	NA	NA	0.881119	0.000152674	0.839161	0.000642826
CRYBG1-203 LINC00511-283	0.753702	0.0835233	0.923077	1.8622e-05	0.885714	0.0188455	NA	NA	NA	NA	0.944056	3.92726e-06	0.904396	0.00943205
BCLAF1-213 LINC00511-283	0.985611	0.000309086	0.86014	0.000331668	0.811679	0.0498576	0.578367	0.0189273	NA	NA	NA	NA	0.83591	0.0096295
SYNJ2-203 LINC00511-283	-0.579771	0.227784	0.853147	0.000418118	0.6	0.208	0.874172	9.54065e-06	NA	NA	0.937063	6.99316e-06	0.853147	0.000418118
MICALL2-201 LINC00511-283	0.985611	0.000309086	0.846154	0.000521134	0.714286	0.110787	NA	NA	NA	NA	0.888112	0.000114134	0.867133	0.00041511
PSMG3-AS1-201 LINC00511-283	0.927634	0.00766584	0.923077	1.8622e-05	0.828571	0.0415627	-0.175129	0.51651	NA	NA	0.93007	1.17022e-05	0.923077	0.00766584
AP5Z1-217 LINC00511-283	0.954864	0.00300995	0.804196	0.00161477	NA	NA	0.679912	0.00375784	NA	NA	0.886166	0.000123989	0.845181	0.00231236
WIPI2-203 LINC00511-283	0.985611	0.000309086	0.881119	0.000152674	0.885714	0.0188455	-0.0779985	0.774018	NA	NA	0.811189	0.00136332	0.881119	0.00136332
SLC29A4-201 LINC00511-283	0.985611	0.000309086	0.86515	0.000278812	NA	NA	-0.51067	0.043245	NA	NA	0.858145	0.000354759	0.861648	0.000331922
KDELR2-203 LINC00511-283	-0.898645	0.0148886	NA	NA	-0.942857	0.00480466	-0.707874	0.0021543	NA	NA	0.503497	0.0951574	-0.803259	0.00984664
ZNF853-201 LINC00511-283	0.985611	0.000309086	0.809108	0.00143474	NA	NA	-0.515107	0.0411605	NA	NA	0.935203	8.06383e-06	0.872155	0.000871913
HNRNPA2B1-203 LINC00511-283	0.985611	0.000309086	0.853147	0.000418118	0.771429	0.0723965	0.813834	0.000125053	NA	NA	NA	NA	0.83349	0.000363602
POLR2J4-203 LINC00511-283	0.811679	0.0498576	0.853147	0.000418118	0.771429	0.0723965	0.709345	0.00208856	NA	NA	0.888112	0.000114134	0.811679	0.00208856
H2AZ2-201 LINC00511-283	0.985611	0.000309086	0.874126	0.000200713	0.771429	0.0723965	0.694629	0.00282481	NA	NA	NA	NA	0.822777	0.00156695
H2AZ2-202 LINC00511-283	0.985611	0.000309086	0.902098	5.99786e-05	0.6	0.208	0.747609	0.000870165	NA	NA	NA	NA	0.824853	0.000589625
BCL7B-201 LINC00511-283	0.927634	0.00766584	0.881119	0.000152674	0.828571	0.0415627	0.778514	0.000381414	NA	NA	NA	NA	0.854845	0.00402363
PEG10-202 LINC00511-283	0.985611	0.000309086	0.881119	0.000152674	0.771429	0.0723965	NA	NA	NA	NA	0.909091	4.19104e-05	0.895105	0.00023088
MCM7-201 LINC00511-283	0.985611	0.000309086	0.937063	6.99316e-06	0.771429	0.0723965	NA	NA	NA	NA	0.895105	8.36659e-05	0.916084	0.000196376
EZH2-208 LINC00511-283	0.89326	0.0164822	0.819616	0.00110155	0.6	0.208	NA	NA	NA	NA	0.86014	0.000331668	0.839878	0.00879187
ATP6V0E2-202 LINC00511-283	0.985611	0.000309086	0.853147	0.000418118	0.657143	0.156175	NA	NA	NA	NA	0.881119	0.000152674	0.867133	0.000363602
XRCC2-201 LINC00511-283	0.985611	0.000309086	0.93007	1.17022e-05	0.714286	0.110787	0.684831	0.00342192	NA	NA	NA	NA	0.822178	0.0018655
PAXIP1-201 LINC00511-283	0.898645	0.0148886	0.93007	1.17022e-05	0.771429	0.0723965	0.865342	1.49673e-05	NA	NA	NA	NA	0.881994	0.00745179
SCARA3-201 LINC00511-283	0.985611	0.000309086	0.832168	0.000785442	0.714286	0.110787	0.756259	0.000699063	NA	NA	0.874126	0.000200713	0.832168	0.000699063
ESCO2-201 LINC00511-283	0.898645	0.0148886	0.888112	0.000114134	0.771429	0.0723965	0.672554	0.00430941	NA	NA	NA	NA	0.82977	0.00959902
MCM4-222 LINC00511-283	0.927634	0.00766584	0.881119	0.000152674	0.771429	0.0723965	0.725534	0.00146692	NA	NA	NA	NA	0.826274	0.00456638
MMP16-201 LINC00511-283	0.927634	0.00766584	0.902098	5.99786e-05	0.771429	0.0723965	0.640177	0.0075575	NA	NA	NA	NA	0.836763	0.00761167
POP1-202 LINC00511-283	0.985611	0.000309086	0.916084	2.8428e-05	0.771429	0.0723965	0.712289	0.00196198	NA	NA	NA	NA	0.843756	0.00113553
GASAL1-203 LINC00511-283	0.89326	0.0164822	0.872155	0.000216175	NA	NA	0.605298	0.0129709	NA	NA	0.881119	0.000152674	0.876637	0.00659352
ENY2-211 LINC00511-283	0.985611	0.000309086	0.86014	0.000331668	0.771429	0.0723965	0.715361	0.00183658	NA	NA	0.951049	2.03842e-06	0.86014	0.000331668
HAS2-201 LINC00511-283	0.955882	0.00287662	0.895105	8.36659e-05	0.771429	0.0723965	0.697572	0.00266292	NA	NA	NA	NA	0.833267	0.00276977
ATAD2-201 LINC00511-283	0.985611	0.000309086	0.902098	5.99786e-05	0.771429	0.0723965	0.738779	0.00107878	NA	NA	NA	NA	0.836763	0.000693935
JRK-209 LINC00511-283	0.898645	0.0148886	0.86014	0.000331668	0.771429	0.0723965	NA	NA	NA	NA	0.895105	8.36659e-05	0.877622	0.00761015
PYCR3-201 LINC00511-283	0.985611	0.000309086	0.79021	0.00222314	0.771429	0.0723965	NA	NA	NA	NA	0.874126	0.000200713	0.832168	0.00126611
GFUS-201 LINC00511-283	0.898645	0.0148886	0.797203	0.00190037	0.6	0.208	0.802061	0.000185773	NA	NA	0.881119	0.000152674	0.802061	0.00190037
BOP1-205 LINC00511-283	0.927634	0.00766584	0.818182	0.00114311	0.771429	0.0723965	0.819721	0.000101543	NA	NA	0.881119	0.000152674	0.819721	0.00114311
FBXL6-201 LINC00511-283	0.985611	0.000309086	0.79021	0.00222314	0.885714	0.0188455	NA	NA	NA	NA	0.839161	0.000642826	0.862438	0.00143298
ARHGEF39-203 LINC00511-283	0.89326	0.0164822	0.802103	0.00169653	NA	NA	0.591585	0.015785	NA	NA	0.916084	2.8428e-05	0.847681	0.00874079
MELK-210 LINC00511-283	0.753702	0.0835233	0.937063	6.99316e-06	0.942857	0.00480466	0.635493	0.0081558	NA	NA	NA	NA	0.845383	0.00648023
MELK-203 LINC00511-283	0.898645	0.0148886	0.951049	2.03842e-06	0.714286	0.110787	0.785714	0.000308966	NA	NA	0.923077	1.8622e-05	0.898645	0.000308966
FRMD3-201 LINC00511-283	0.898645	0.0148886	0.858145	0.000354759	0.714286	0.110787	0.859456	1.98664e-05	NA	NA	NA	NA	0.8588	0.00762169
AOPEP-221 LINC00511-283	0.840668	0.0360576	0.853147	0.000418118	0.885714	0.0188455	0.769684	0.000488859	NA	NA	NA	NA	0.846907	0.00966717
ZNF367-201 LINC00511-283	0.898645	0.0148886	0.93007	1.17022e-05	0.771429	0.0723965	0.681149	0.00367098	NA	NA	NA	NA	0.835037	0.0092798
SMC2-203 LINC00511-283	0.985611	0.000309086	0.972028	1.28681e-07	0.771429	0.0723965	0.635762	0.00812053	NA	NA	NA	NA	0.871728	0.00421481
DAB2IP-205 LINC00511-283	0.898645	0.0148886	0.86014	0.000331668	0.771429	0.0723965	NA	NA	NA	NA	0.881119	0.000152674	0.870629	0.00761015
MAPKAP1-202 LINC00511-283	0.985611	0.000309086	0.531469	0.0753623	0.942857	0.00480466	0.794702	0.00023487	NA	NA	NA	NA	0.86878	0.00255688
MAPKAP1-205 LINC00511-283	0.898645	0.0148886	0.844134	0.000554262	0.885714	0.0188455	NA	NA	NA	NA	0.846154	0.000521134	0.865934	0.00772144
PTRH1-208 LINC00511-283	0.927634	0.00766584	0.818182	0.00114311	0.771429	0.0723965	-0.529801	0.0347934	NA	NA	0.853147	0.000418118	0.818182	0.00766584
TOR2A-203 LINC00511-283	0.840668	0.0360576	0.853147	0.000418118	0.942857	0.00480466	NA	NA	NA	NA	0.874126	0.000200713	0.863636	0.00261139
FPGS-203 LINC00511-283	0.985611	0.000309086	0.902098	5.99786e-05	0.6	0.208	NA	NA	NA	NA	0.888112	0.000114134	0.895105	0.00021161
PKN3-201 LINC00511-283	0.985611	0.000309086	0.818182	0.00114311	0.714286	0.110787	NA	NA	NA	NA	0.86014	0.000331668	0.839161	0.000737387
ZDHHC12-201 LINC00511-283	0.985611	0.000309086	0.825175	0.000951363	0.714286	0.110787	NA	NA	NA	NA	0.888112	0.000114134	0.856643	0.000630224
PTPA-201 LINC00511-283	0.898645	0.0148886	0.888112	0.000114134	0.771429	0.0723965	0.746137	0.000902426	NA	NA	NA	NA	0.82977	0.00789552
SAPCD2-201 LINC00511-283	0.985611	0.000309086	0.923077	1.8622e-05	0.542857	0.265703	NA	NA	NA	NA	0.874126	0.000200713	0.898601	0.000254899
TUBB4B-201 LINC00511-283	0.985611	0.000309086	0.86014	0.000331668	0.771429	0.0723965	0.799117	0.000204273	NA	NA	NA	NA	0.829629	0.000320377
MCM10-206 LINC00511-283	0.985611	0.000309086	0.791595	0.0021561	0.771429	0.0723965	0.823825	8.74341e-05	NA	NA	NA	NA	0.80771	0.00123259
CUL2-204 LINC00511-283	0.840668	0.0360576	NA	NA	0.942857	0.00480466	0.719647	0.00167256	NA	NA	0.888112	0.000114134	0.86439	0.00323861
ZWINT-203 LINC00511-283	0.898645	0.0148886	0.909091	4.19104e-05	0.828571	0.0415627	0.744665	0.00093566	NA	NA	NA	NA	0.863608	0.00791214
DNA2-201 LINC00511-283	0.985611	0.000309086	0.916084	2.8428e-05	0.828571	0.0415627	0.729949	0.00132663	NA	NA	NA	NA	0.872328	0.000817856
LRRC20-207 LINC00511-283	0.840668	0.0360576	0.92935	1.23017e-05	0.942857	0.00480466	NA	NA	NA	NA	0.916084	2.8428e-05	0.922717	0.00241655
DNAJC9-201 LINC00511-283	0.898645	0.0148886	0.846154	0.000521134	0.771429	0.0723965	0.75791	0.000669784	NA	NA	NA	NA	0.808791	0.0077792
KIF20B-201 LINC00511-283	0.985611	0.000309086	0.867133	0.000259812	0.885714	0.0188455	0.671082	0.00442715	NA	NA	NA	NA	0.876424	0.00236812
KIF11-201 LINC00511-283	0.985611	0.000309086	0.853147	0.000418118	0.771429	0.0723965	0.701987	0.00243423	NA	NA	NA	NA	0.812288	0.00142617
HELLS-207 LINC00511-283	0.579771	0.227784	0.937063	6.99316e-06	0.885714	0.0188455	0.754967	0.000722701	NA	NA	NA	NA	0.820341	0.00978409
MFSD13A-201 LINC00511-283	0.898645	0.0148886	0.811189	0.00136332	NA	NA	-0.657837	0.00560717	NA	NA	0.895105	8.36659e-05	0.853147	0.00348524
AFAP1L2-201 LINC00511-283	0.927634	0.00766584	0.93007	1.17022e-05	0.942857	0.00480466	0.863871	1.60848e-05	NA	NA	0.93007	1.17022e-05	0.93007	1.60848e-05
ABLIM1-216 LINC00511-283	0.985611	0.000309086	0.482517	0.112109	0.942857	0.00480466	0.824136	8.64355e-05	NA	NA	NA	NA	0.883496	0.00255688
MKI67-202 LINC00511-283	0.985611	0.000309086	0.937063	6.99316e-06	0.885714	0.0188455	0.65195	0.00620634	NA	NA	NA	NA	0.911389	0.00325771
PKP3-201 LINC00511-283	0.985611	0.000309086	0.847637	0.000497797	0.542857	0.265703	NA	NA	NA	NA	0.86014	0.000331668	0.853888	0.000414733
RNH1-203 LINC00511-283	0.985611	0.000309086	0.832168	0.000785442	0.771429	0.0723965	NA	NA	NA	NA	0.893171	9.13597e-05	0.86267	0.000547264
HRAS-201 LINC00511-283	0.985611	0.000309086	0.832168	0.000785442	0.6	0.208	0.781457	0.000350271	NA	NA	0.881119	0.000152674	0.832168	0.000350271
NAP1L4-222 LINC00511-283	0.927634	0.00766584	0.86014	0.000331668	0.771429	0.0723965	0.74025	0.00104143	NA	NA	NA	NA	0.815784	0.00435364
ZBED5-AS1-207 LINC00511-283	0.840668	0.0360576	0.867133	0.000259812	NA	NA	0.597498	0.0145184	NA	NA	0.937063	6.99316e-06	0.8539	0.00738912
SAAL1-202 LINC00511-283	0.985611	0.000309086	0.937063	6.99316e-06	0.942857	0.00480466	0.650478	0.00636382	NA	NA	NA	NA	0.93996	0.00255688
ARFGAP2-205 LINC00511-283	0.898645	0.0148886	0.888112	0.000114134	0.828571	0.0415627	NA	NA	NA	NA	0.874126	0.000200713	0.881119	0.00754467
FAM111B-201 LINC00511-283	0.927634	0.00766584	0.845091	0.000538366	0.771429	0.0723965	0.670597	0.00446649	NA	NA	NA	NA	0.80826	0.00606617
DAGLA-201 LINC00511-283	0.898645	0.0148886	0.818182	0.00114311	0.771429	0.0723965	0.745026	0.000927425	NA	NA	0.846154	0.000521134	0.818182	0.00114311
FEN1-201 LINC00511-283	0.898645	0.0148886	0.881119	0.000152674	0.771429	0.0723965	0.772627	0.000450582	NA	NA	NA	NA	0.826873	0.0076696
FADS2-202 LINC00511-283	0.898645	0.0148886	0.902098	5.99786e-05	0.657143	0.156175	0.626932	0.00934617	NA	NA	0.909091	4.19104e-05	0.898645	0.00934617
SLC3A2-204 LINC00511-283	0.898645	0.0148886	0.867133	0.000259812	0.657143	0.156175	NA	NA	NA	NA	0.888112	0.000114134	0.877622	0.00757422
SF1-204 LINC00511-283	0.985611	0.000309086	0.874126	0.000200713	0.771429	0.0723965	0.638705	0.00774162	NA	NA	0.902098	5.99786e-05	0.874126	0.000309086
SIPA1-209 LINC00511-283	0.985611	0.000309086	0.825175	0.000951363	0.714286	0.110787	NA	NA	NA	NA	0.838049	0.000664043	0.831612	0.000807703
MUS81-201 LINC00511-283	0.927634	0.00766584	0.923077	1.8622e-05	0.828571	0.0415627	NA	NA	NA	NA	0.888112	0.000114134	0.905594	0.00388999
RBM4B-206 LINC00511-283	0.927634	0.00766584	0.888112	0.000114134	0.828571	0.0415627	0.821192	9.62809e-05	NA	NA	NA	NA	0.858342	0.00388999
TPCN2-201 LINC00511-283	0.985611	0.000309086	0.762238	0.00395045	0.942857	0.00480466	0.810891	0.000138406	NA	NA	NA	NA	0.876874	0.00212977
UCP2-211 LINC00511-283	0.898645	0.0148886	0.902098	5.99786e-05	0.771429	0.0723965	-0.632818	0.008514	NA	NA	0.853147	0.000418118	0.853147	0.008514
DDIAS-211 LINC00511-283	0.898645	0.0148886	0.895105	8.36659e-05	0.771429	0.0723965	0.665195	0.00492415	NA	NA	NA	NA	0.833267	0.00990638
PRSS23-207 LINC00511-283	0.840668	0.0360576	0.874126	0.000200713	0.942857	0.00480466	0.65195	0.00620634	NA	NA	0.965035	3.88099e-07	0.874126	0.00480466
HYLS1-202 LINC00511-283	0.898645	0.0148886	0.881119	0.000152674	0.885714	0.0188455	0.709345	0.00208856	NA	NA	NA	NA	0.883417	0.00848859
FOXRED1-201 LINC00511-283	0.927634	0.00766584	0.783217	0.00258621	0.714286	0.110787	NA	NA	NA	NA	0.93007	1.17022e-05	0.855425	0.00512603
FOXM1-202 LINC00511-283	0.985611	0.000309086	0.944056	3.92726e-06	0.6	0.208	0.737307	0.00111723	NA	NA	NA	NA	0.840681	0.000713156
AC125807.2-201 LINC00511-283	0.927634	0.00766584	0.86014	0.000331668	0.828571	0.0415627	0.693157	0.00290868	NA	NA	NA	NA	0.844356	0.00528726
SCAF11-203 LINC00511-283	0.985611	0.000309086	0.916084	2.8428e-05	0.828571	0.0415627	0.877116	8.14988e-06	NA	NA	NA	NA	0.8966	0.000168757
KRT80-202 LINC00511-283	0.927634	0.00766584	0.872155	0.000216175	0.6	0.208	0.77557	0.00041481	NA	NA	0.804196	0.00161477	0.804196	0.00161477
KRT8-201 LINC00511-283	-0.579771	0.227784	0.86014	0.000331668	0.771429	0.0723965	0.822664	9.12476e-05	NA	NA	0.881119	0.000152674	0.822664	0.000331668
HNRNPA1-250 LINC00511-283	0.985611	0.000309086	0.825175	0.000951363	0.542857	0.265703	NA	NA	NA	NA	0.804196	0.00161477	0.814685	0.00128307
MYL6-218 LINC00511-283	0.898645	0.0148886	0.867133	0.000259812	0.657143	0.156175	NA	NA	NA	NA	0.895105	8.36659e-05	0.881119	0.00757422
METAP2-202 LINC00511-283	0.985611	0.000309086	0.895105	8.36659e-05	0.771429	0.0723965	0.700515	0.00250862	NA	NA	NA	NA	0.833267	0.00140885
MMAB-206 LINC00511-283	0.927634	0.00766584	0.867133	0.000259812	0.6	0.208	0.825607	8.18368e-05	NA	NA	0.85114	0.000445901	0.85114	0.000445901
CCDC92-201 LINC00511-283	0.985611	0.000309086	0.916084	2.8428e-05	0.542857	0.265703	NA	NA	NA	NA	0.853147	0.000418118	0.884615	0.000363602
RAN-212 LINC00511-283	0.985611	0.000309086	0.902098	5.99786e-05	0.6	0.208	0.782929	0.000335505	NA	NA	NA	NA	0.842513	0.000322295
POLE-201 LINC00511-283	0.985611	0.000309086	0.916084	2.8428e-05	0.771429	0.0723965	0.71376	0.00190106	NA	NA	NA	NA	0.843756	0.00110507
SHISA2-201 LINC00511-283	0.898645	0.0148886	0.881119	0.000152674	NA	NA	0.804124	0.000173653	NA	NA	0.965035	3.88099e-07	0.889882	0.000163163
HSPH1-206 LINC00511-283	0.927634	0.00766584	NA	NA	0.828571	0.0415627	0.654893	0.00590069	NA	NA	0.811189	0.00136332	0.81988	0.00678327
ESD-204 LINC00511-283	0.985611	0.000309086	0.902098	5.99786e-05	0.828571	0.0415627	0.706402	0.0022217	NA	NA	NA	NA	0.865335	0.00126539
IPO4-201 LINC00511-283	0.985611	0.000309086	0.846154	0.000521134	0.771429	0.0723965	0.791759	0.000257304	NA	NA	0.86014	0.000331668	0.846154	0.000331668
TTC8-202 LINC00511-283	0.927634	0.00766584	0.818182	0.00114311	0.885714	0.0188455	NA	NA	NA	NA	0.916084	2.8428e-05	0.900899	0.00440447
UBR7-201 LINC00511-283	0.985611	0.000309086	0.902098	5.99786e-05	0.771429	0.0723965	0.707874	0.0021543	NA	NA	NA	NA	0.836763	0.00123169
C14orf132-203 LINC00511-283	0.898645	0.0148886	0.881119	0.000152674	NA	NA	0.754967	0.000722701	NA	NA	0.965035	3.88099e-07	0.889882	0.000437687
PPP2R5C-203 LINC00511-283	0.753702	0.0835233	0.854642	0.000398308	0.942857	0.00480466	0.461585	0.0718935	NA	NA	0.874126	0.000200713	0.854642	0.00480466
SIVA1-208 LINC00511-283	0.985611	0.000309086	0.79021	0.00222314	0.828571	0.0415627	NA	NA	NA	NA	0.881119	0.000152674	0.854845	0.00126611
BRF1-211 LINC00511-283	0.985611	0.000309086	0.895105	8.36659e-05	0.771429	0.0723965	NA	NA	NA	NA	0.858145	0.000354759	0.876625	0.000331922
AC022613.1-201 LINC00511-283	0.985611	0.000309086	0.935203	8.06383e-06	0.657143	0.156175	-0.344422	0.191437	NA	NA	0.895105	8.36659e-05	0.895105	0.000309086
KNL1-202 LINC00511-283	0.985611	0.000309086	0.937063	6.99316e-06	0.885714	0.0188455	0.675497	0.00408149	NA	NA	NA	NA	0.911389	0.00219529
WDR76-202 LINC00511-283	0.985611	0.000309086	0.909091	4.19104e-05	0.771429	0.0723965	0.659308	0.00546485	NA	NA	NA	NA	0.84026	0.00288697
WDR76-201 LINC00511-283	0.985611	0.000309086	0.818182	0.00114311	0.771429	0.0723965	0.850626	2.96943e-05	NA	NA	NA	NA	0.834404	0.000726095
DUT-202 LINC00511-283	0.985611	0.000309086	0.672505	0.0165693	0.828571	0.0415627	0.787344	0.000294261	NA	NA	NA	NA	0.807958	0.00843919
PCLAF-201 LINC00511-283	0.898645	0.0148886	0.846154	0.000521134	0.714286	0.110787	0.654893	0.00590069	NA	NA	0.93007	1.17022e-05	0.846154	0.00590069
SMAD6-205 LINC00511-283	0.927634	0.00766584	0.832168	0.000785442	0.771429	0.0723965	0.71376	0.00190106	NA	NA	NA	NA	0.801798	0.00478345
CLN6-201 LINC00511-283	0.927634	0.00766584	0.881119	0.000152674	0.771429	0.0723965	0.763797	0.000573473	NA	NA	NA	NA	0.826274	0.00411966
KIF23-202 LINC00511-283	0.985611	0.000309086	0.909091	4.19104e-05	0.771429	0.0723965	0.802061	0.000185773	NA	NA	NA	NA	0.855576	0.000247429
COMMD4-201 LINC00511-283	0.927634	0.00766584	0.881119	0.000152674	0.6	0.208	NA	NA	NA	NA	0.86014	0.000331668	0.870629	0.00399876
TMED3-202 LINC00511-283	0.898645	0.0148886	0.825175	0.000951363	0.714286	0.110787	0.891832	3.47494e-06	NA	NA	NA	NA	0.858504	0.00791999
HDGFL3-206 LINC00511-283	0.898645	0.0148886	0.937063	6.99316e-06	0.6	0.208	NA	NA	NA	NA	0.951049	2.03842e-06	0.917854	0.00744781
SYNM-202 LINC00511-283	0.898645	0.0148886	0.825175	0.000951363	0.885714	0.0188455	0.715232	0.00184169	NA	NA	0.937063	6.99316e-06	0.885714	0.00184169
ALDH1A3-201 LINC00511-283	0.985611	0.000309086	0.923077	1.8622e-05	0.771429	0.0723965	NA	NA	NA	NA	0.895105	8.36659e-05	0.909091	0.000196376
METTL26-201 LINC00511-283	0.985611	0.000309086	0.881119	0.000152674	NA	NA	-0.650478	0.00636382	NA	NA	0.839161	0.000642826	0.86014	0.000475956
JMJD8-215 LINC00511-283	0.927634	0.00766584	0.797203	0.00190037	NA	NA	0.76674	0.000529776	NA	NA	0.86014	0.000331668	0.828671	0.00121507
CIAO3-201 LINC00511-283	0.927634	0.00766584	0.86014	0.000331668	0.885714	0.0188455	NA	NA	NA	NA	0.874126	0.000200713	0.87992	0.00399876
MSRB1-201 LINC00511-283	0.985611	0.000309086	0.839161	0.000642826	0.771429	0.0723965	NA	NA	NA	NA	0.867133	0.000259812	0.853147	0.000475956
PKMYT1-201 LINC00511-283	0.898645	0.0148886	0.873261	0.000207389	0.771429	0.0723965	0.821192	9.62809e-05	NA	NA	0.921192	2.09498e-05	0.873261	0.000207389
HCFC1R1-201 LINC00511-283	0.927634	0.00766584	0.910684	3.84695e-05	-0.771429	0.0723965	-0.506255	0.0453966	NA	NA	0.867133	0.000259812	0.867133	0.00766584
THOC6-202 LINC00511-283	0.840668	0.0360576	0.86014	0.000331668	-0.885714	0.0188455	NA	NA	NA	NA	0.86014	0.000331668	0.850404	0.00958857
NMRAL1-202 LINC00511-283	0.927634	0.00766584	0.93007	1.17022e-05	0.771429	0.0723965	NA	NA	NA	NA	0.86014	0.000331668	0.893887	0.00399876
DEXI-202 LINC00511-283	0.89326	0.0164822	0.804196	0.00161477	0.771429	0.0723965	NA	NA	NA	NA	0.881119	0.000152674	0.842657	0.00904848
KDM8-201 LINC00511-283	0.753702	0.0835233	0.86014	0.000331668	0.942857	0.00480466	0.663724	0.00505512	NA	NA	0.895105	8.36659e-05	0.86014	0.00480466
RABEP2-202 LINC00511-283	0.840668	0.0360576	0.867133	0.000259812	0.885714	0.0188455	0.710817	0.00202447	NA	NA	0.874126	0.000200713	0.867133	0.00202447
HIRIP3-204 LINC00511-283	0.985611	0.000309086	0.797203	0.00190037	NA	NA	0.806476	0.000160645	NA	NA	0.874126	0.000200713	0.840301	0.000254899
DCTPP1-201 LINC00511-283	0.927634	0.00766584	0.839161	0.000642826	0.771429	0.0723965	NA	NA	NA	NA	0.86014	0.000331668	0.84965	0.00415434
BCKDK-201 LINC00511-283	0.927634	0.00766584	0.818182	0.00114311	0.657143	0.156175	NA	NA	NA	NA	0.867133	0.000259812	0.842657	0.00440447
FUS-202 LINC00511-283	0.985611	0.000309086	0.937063	6.99316e-06	0.771429	0.0723965	0.747609	0.000870165	NA	NA	NA	NA	0.854246	0.000589625
SHCBP1-201 LINC00511-283	0.898645	0.0148886	0.958042	9.54358e-07	0.771429	0.0723965	0.700515	0.00250862	NA	NA	NA	NA	0.835037	0.00869862
GINS3-202 LINC00511-283	0.867647	0.0251167	0.916084	2.8428e-05	0.885714	0.0188455	NA	NA	NA	NA	0.879161	0.000165104	0.882438	0.00950529
PDF-201 LINC00511-283	0.927634	0.00766584	0.93007	1.17022e-05	0.771429	0.0723965	0.800589	0.000194841	NA	NA	NA	NA	0.864111	0.00393034
ZNRF1-202 LINC00511-283	0.927634	0.00766584	0.895105	8.36659e-05	NA	NA	0.666667	0.0047959	NA	NA	0.909091	4.19104e-05	0.902098	0.00243978
CENPN-202 LINC00511-283	0.985611	0.000309086	0.818182	0.00114311	0.771429	0.0723965	0.825607	8.18368e-05	NA	NA	NA	NA	0.821895	0.000726095
GINS2-201 LINC00511-283	0.985611	0.000309086	0.93007	1.17022e-05	0.771429	0.0723965	0.798233	0.000210122	NA	NA	NA	NA	0.864151	0.000259604
CDK10-202 LINC00511-283	0.954864	0.00300995	0.873376	0.000206495	0.927634	0.00766584	NA	NA	NA	NA	0.736771	0.00626975	0.900505	0.00463985
TCF25-201 LINC00511-283	0.985611	0.000309086	0.874126	0.000200713	0.657143	0.156175	NA	NA	NA	NA	0.874126	0.000200713	0.874126	0.000254899
TUBB3-201 LINC00511-283	0.985611	0.000309086	0.825175	0.000951363	0.6	0.208	0.65195	0.00620634	NA	NA	0.881119	0.000152674	0.825175	0.000951363
PITPNA-207 LINC00511-283	0.89326	0.0164822	0.902098	5.99786e-05	0.657143	0.156175	NA	NA	NA	NA	0.804196	0.00161477	0.848728	0.00904848
MIS12-202 LINC00511-283	0.927634	0.00766584	0.93007	1.17022e-05	0.942857	0.00480466	0.716495	0.00179196	NA	NA	NA	NA	0.928852	0.00329831
CNTROB-203 LINC00511-283	0.898645	0.0148886	0.832168	0.000785442	0.771429	0.0723965	NA	NA	NA	NA	0.867133	0.000259812	0.84965	0.00783703
TMEM97-201 LINC00511-283	0.985611	0.000309086	0.888112	0.000114134	0.6	0.208	NA	NA	NA	NA	0.888112	0.000114134	0.888112	0.00021161
RAB34-211 LINC00511-283	0.840668	0.0360576	0.902098	5.99786e-05	1	0	NA	NA	NA	NA	0.853147	0.000418118	0.877622	0.000239048
ERBB2-201 LINC00511-283	0.985611	0.000309086	NA	NA	0.771429	0.0723965	0.619573	0.0104753	NA	NA	0.907182	4.63469e-05	0.839305	0.00539221
CDC6-201 LINC00511-283	0.811679	0.0498576	0.944056	3.92726e-06	0.828571	0.0415627	0.772627	0.000450582	NA	NA	0.951049	2.03842e-06	0.828571	0.000450582
CDC6-207 LINC00511-283	0.985611	0.000309086	0.832168	0.000785442	0.771429	0.0723965	0.816777	0.000112789	NA	NA	NA	NA	0.824473	0.000547264
ACLY-207 LINC00511-283	0.985611	0.000309086	0.895105	8.36659e-05	0.771429	0.0723965	0.728477	0.00137212	NA	NA	NA	NA	0.833267	0.000840602
BRCA1-203 LINC00511-283	0.985611	0.000309086	0.86014	0.000331668	0.771429	0.0723965	0.834437	5.83158e-05	NA	NA	NA	NA	0.847289	0.000320377
MEIOC-201 LINC00511-283	0.985611	0.000309086	0.832168	0.000785442	NA	NA	-0.295806	0.265979	NA	NA	0.923077	1.8622e-05	0.877622	0.000547264
SNF8-201 LINC00511-283	0.985611	0.000309086	0.895105	8.36659e-05	0.6	0.208	0.772627	0.000450582	NA	NA	NA	NA	0.833866	0.000379834
SRSF1-205 LINC00511-283	0.898645	0.0148886	0.902098	5.99786e-05	0.771429	0.0723965	0.863871	1.60848e-05	NA	NA	NA	NA	0.881258	0.0074743
SRSF1-206 LINC00511-283	0.927634	0.00766584	0.916084	2.8428e-05	0.657143	0.156175	0.76753	0.00051854	NA	NA	NA	NA	0.841807	0.00409219
SKA2-201 LINC00511-283	0.985611	0.000309086	0.916084	2.8428e-05	0.714286	0.110787	0.699044	0.00258484	NA	NA	NA	NA	0.815185	0.00144696
TBX2-201 LINC00511-283	0.985611	0.000309086	0.874126	0.000200713	1	0	0.74025	0.00104143	NA	NA	NA	NA	0.929868	0.000254899
CYB561-201 LINC00511-283	0.927634	0.00766584	0.868653	0.000245942	0.6	0.208	NA	NA	NA	NA	0.867133	0.000259812	0.867893	0.00396283
LIMD2-201 LINC00511-283	0.927634	0.00766584	0.818182	0.00114311	0.771429	0.0723965	NA	NA	NA	NA	0.909091	4.19104e-05	0.863636	0.00440447
LINC00511-243 LINC00511-283	0.954864	0.00300995	0.83231	0.000782324	0.758971	0.0801412	0.50184	0.0476271	NA	NA	0.83231	0.000782324	0.83231	0.00300995
PSMG3-AS1-201 SLC9A3R1-201	0.942857	0.00480466	0.902098	5.99786e-05	0.542857	0.265703	NA	NA	NA	NA	0.916084	2.8428e-05	0.909091	0.00243232
AC022613.1-201 SLC9A3R1-201	0.942857	0.00480466	0.910684	3.84695e-05	0.885714	0.0188455	NA	NA	NA	NA	0.902098	5.99786e-05	0.906391	0.00243232
LINC00511-283 SLC9A3R1-201	0.927634	0.00766584	0.825175	0.000951363	0.714286	0.110787	NA	NA	NA	NA	0.832168	0.000785442	0.828671	0.0043086
LINC00863-201 CASKIN2-201	0.942857	0.00480466	0.748252	0.00512408	0.942857	0.00480466	NA	NA	0.428571	0.396501	NA	NA	0.845554	0.00496437
NIFK-AS1-205 H3-3B-206	0.942857	0.00480466	0.895105	8.36659e-05	0.811679	0.0498576	NA	NA	NA	NA	0.816504	0.00119323	0.855805	0.00299895
PSMG3-AS1-201 H3-3B-206	0.885714	0.0188455	0.965035	3.88099e-07	0.942857	0.00480466	-0.217647	0.418087	NA	NA	0.970229	1.752e-07	0.942857	0.00480466
ZBED5-AS1-207 H3-3B-206	0.942857	0.00480466	0.748252	0.00512408	NA	NA	0.832353	6.32812e-05	NA	NA	0.882663	0.000143397	0.857508	0.00247403
AC125807.2-201 H3-3B-206	0.771429	0.0723965	0.993007	1.30167e-10	0.942857	0.00480466	0.782353	0.000341221	NA	NA	NA	NA	0.862605	0.00257294
DLEU2-206 H3-3B-206	0.942857	0.00480466	0.937063	6.99316e-06	0.942857	0.00480466	0.694118	0.00285371	NA	NA	NA	NA	0.93996	0.00382919
LINC00511-243 H3-3B-206	0.941124	0.00509754	0.884562	0.000132601	0.941124	0.00509754	0.688235	0.00320391	NA	NA	0.736558	0.00629273	0.884562	0.00509754
LINC00511-283 H3-3B-206	0.898645	0.0148886	0.874126	0.000200713	0.771429	0.0723965	0.631347	0.00871631	NA	NA	0.886166	0.000123989	0.874126	0.00871631
LINC00511-243 UNK-202	0.941124	0.00509754	0.862168	0.000309405	0.880406	0.0205987	0.676969	0.00397121	NA	NA	NA	NA	0.871287	0.00453438
NIFK-AS1-205 EXOC7-216	0.885714	0.0188455	0.839161	0.000642826	0.840668	0.0360576	NA	NA	NA	NA	0.854228	0.000403724	0.847448	0.00974415
PSMG3-AS1-201 EXOC7-216	0.6	0.208	0.951049	2.03842e-06	0.942857	0.00480466	NA	NA	NA	NA	0.944056	3.92726e-06	0.943457	0.0024043
PSMG3-AS1-201 SRSF2-202	0.942857	0.00480466	0.965035	3.88099e-07	0.942857	0.00480466	-0.317647	0.230573	NA	NA	NA	NA	0.942857	0.00480466
AC125807.2-201 SRSF2-202	0.885714	0.0188455	0.972028	1.28681e-07	0.942857	0.00480466	0.902941	1.67772e-06	NA	NA	NA	NA	0.922899	0.00240317
DLEU2-206 SRSF2-202	0.885714	0.0188455	0.937063	6.99316e-06	0.942857	0.00480466	0.870588	1.14989e-05	NA	NA	NA	NA	0.911389	0.00240808
LINC00511-243 SRSF2-202	0.941124	0.00509754	0.862168	0.000309405	0.941124	0.00509754	0.7	0.00253509	NA	NA	NA	NA	0.901646	0.00381632
LINC00511-283 SRSF2-202	0.985611	0.000309086	0.86014	0.000331668	0.771429	0.0723965	0.737307	0.00111723	NA	NA	NA	NA	0.815784	0.000724448
PSMG3-AS1-201 TK1-201	0.771429	0.0723965	0.972028	1.28681e-07	1	0	-0.455882	0.0759455	NA	NA	0.979021	3.0898e-08	0.972028	1.28681e-07
MIR31HG-201 TK1-201	0.828571	0.0415627	0.824845	0.000959803	0.942857	0.00480466	NA	NA	NA	NA	0.699301	0.0113742	0.826708	0.00808943
AC125807.2-201 TK1-201	0.885714	0.0188455	0.944056	3.92726e-06	1	0	0.75	0.000819764	NA	NA	NA	NA	0.914885	0.000411846
DLEU2-206 TK1-201	0.714286	0.110787	0.965035	3.88099e-07	1	0	0.894118	3.01131e-06	NA	NA	NA	NA	0.929576	1.6997e-06
AC022613.1-201 TK1-201	0.942857	0.00480466	0.938705	6.14423e-06	0.657143	0.156175	-0.25111	0.348185	NA	NA	0.958042	9.54358e-07	0.938705	0.00480466
LINC00511-243 TK1-201	0.941124	0.00509754	0.862168	0.000309405	0.941124	0.00509754	0.685294	0.00339156	NA	NA	0.712875	0.00926089	0.862168	0.00509754
LINC00511-283 TK1-201	0.898645	0.0148886	0.909091	4.19104e-05	0.828571	0.0415627	0.73142	0.00128237	NA	NA	0.888112	0.000114134	0.888112	0.00128237
PSMG3-AS1-201 TK1-203	0.885714	0.0188455	0.896939	7.68463e-05	1	0	-0.438235	0.08953	NA	NA	0.886166	0.000123989	0.886166	0.000123989
MIR31HG-201 TK1-203	0.942857	0.00480466	0.816859	0.0011825	0.942857	0.00480466	NA	NA	NA	NA	0.570929	0.0525236	0.879858	0.00480466
AC125807.2-201 TK1-203	0.942857	0.00480466	0.946769	3.07712e-06	1	0	0.802941	0.000180517	NA	NA	NA	NA	0.944813	9.1797e-05
DLEU2-206 TK1-203	0.771429	0.0723965	0.900498	6.48609e-05	1	0	0.870588	1.14989e-05	NA	NA	NA	NA	0.885543	3.81799e-05
AC022613.1-201 TK1-203	1	0	0.893163	9.13934e-05	0.657143	0.156175	-0.254065	0.342351	NA	NA	0.921192	2.09498e-05	0.893163	9.13934e-05
LINC00511-243 TK1-203	0.941124	0.00509754	0.87005	0.000233711	0.941124	0.00509754	0.602941	0.0134241	NA	NA	0.635608	0.0263307	0.87005	0.00509754
LINC00511-283 TK1-203	0.985611	0.000309086	0.811516	0.00135232	0.828571	0.0415627	0.71376	0.00190106	NA	NA	0.802103	0.00169653	0.811516	0.00169653
AC125807.2-201 BIRC5-203	0.942857	0.00480466	0.916084	2.8428e-05	0.828571	0.0415627	0.802941	0.000180517	NA	NA	NA	NA	0.872328	0.00249259
AC022613.1-201 BIRC5-203	1	0	0.802103	0.00169653	0.657143	0.156175	-0.323489	0.221635	NA	NA	0.846154	0.000521134	0.802103	0.00169653
LINC00511-243 BIRC5-203	0.941124	0.00509754	0.877098	0.00017904	0.941124	0.00509754	0.529412	0.034952	NA	NA	0.850971	0.000448294	0.877098	0.00509754
AC125807.2-201 CYTH1-202	0.771429	0.0723965	0.853147	0.000418118	1	0	0.714706	0.00186274	NA	NA	NA	NA	0.812288	0.00114043
DLEU2-206 CYTH1-202	0.771429	0.0723965	0.895105	8.36659e-05	1	0	0.661765	0.00523375	NA	NA	NA	NA	0.833267	0.00265871
LINC00511-243 CYTH1-202	0.941124	0.00509754	0.862168	0.000309405	0.941124	0.00509754	0.632353	0.00857758	NA	NA	NA	NA	0.901646	0.00509754
PSMG3-AS1-201 NPTX1-201	1	0	0.86014	0.000331668	NA	NA	0.544118	0.0293363	NA	NA	0.902098	5.99786e-05	0.881119	0.000195823
GASAL1-203 NPTX1-201	0.941124	0.00509754	0.973732	9.42527e-08	NA	NA	-0.515813	0.0408358	NA	NA	0.965035	3.88099e-07	0.953079	0.00254896
ZBED5-AS1-207 NPTX1-201	0.942857	0.00480466	0.79021	0.00222314	NA	NA	-0.876471	8.43912e-06	NA	NA	0.923077	1.8622e-05	0.856643	0.00112088
AC022613.1-201 NPTX1-201	0.885714	0.0188455	0.963224	4.98049e-07	NA	NA	0.546534	0.0284837	NA	NA	0.937063	6.99316e-06	0.911389	0.00942624
LINC00511-283 NPTX1-201	0.927634	0.00766584	0.895105	8.36659e-05	NA	NA	-0.656365	0.00575243	NA	NA	0.888112	0.000114134	0.891608	0.00293328
PSMG3-AS1-201 CHMP6-201	0.828571	0.0415627	0.895105	8.36659e-05	0.942857	0.00480466	NA	NA	NA	NA	0.951049	2.03842e-06	0.918981	0.00244417
AC022613.1-201 CHMP6-201	0.885714	0.0188455	0.861648	0.000315007	0.6	0.208	NA	NA	NA	NA	0.937063	6.99316e-06	0.873681	0.00958024
LINC00511-243 CHMP6-201	0.880406	0.0205987	0.869633	0.000237308	0.941124	0.00509754	NA	NA	NA	NA	0.72034	0.00823184	0.87502	0.00666469
PSMG3-AS1-201 FAAP100-203	0.942857	0.00480466	0.769231	0.00344645	0.942857	0.00480466	-0.0117647	0.965508	NA	NA	NA	NA	0.856044	0.00480466
AC125807.2-201 FAAP100-203	1	0	0.79021	0.00222314	0.942857	0.00480466	0.485294	0.0567177	NA	NA	NA	NA	0.866533	0.0035139
PSMG3-AS1-201 SLC25A10-202	0.828571	0.0415627	0.93007	1.17022e-05	0.942857	0.00480466	NA	NA	NA	NA	0.979021	3.0898e-08	0.936464	0.00240818
AC022613.1-201 SLC25A10-202	0.885714	0.0188455	0.86515	0.000278812	0.6	0.208	NA	NA	NA	NA	0.958042	9.54358e-07	0.875432	0.00956215
LINC00511-243 SLC25A10-202	0.880406	0.0205987	0.862168	0.000309405	0.941124	0.00509754	NA	NA	NA	NA	0.712875	0.00926089	0.871287	0.00717922
GAS5-221 PYCR1-216	1	0	0.286713	0.366251	0.942857	0.00480466	0.858824	2.04644e-05	NA	NA	0.690019	0.0130122	0.858824	0.00480466
PSMG3-AS1-201 CENPX-202	0.942857	0.00480466	0.979021	3.0898e-08	NA	NA	0.0264706	0.922481	NA	NA	0.909091	4.19104e-05	0.925974	0.00242329
ZBED5-AS1-207 CENPX-202	0.828571	0.0415627	0.79021	0.00222314	NA	NA	-0.720588	0.00163819	NA	NA	0.853147	0.000418118	0.809391	0.00193066
AC022613.1-201 CENPX-202	0.828571	0.0415627	0.903679	5.54404e-05	NA	NA	0.617436	0.0108227	NA	NA	0.874126	0.000200713	0.851349	0.00551171
LINC00511-283 CENPX-202	0.869657	0.0243769	0.895105	8.36659e-05	NA	NA	-0.654893	0.00590069	NA	NA	0.839161	0.000642826	0.854409	0.00327176
NIFK-AS1-205 CENPX-201	0.885714	0.0188455	0.888112	0.000114134	0.637748	0.173071	NA	NA	NA	NA	0.832872	0.000770065	0.859293	0.00980777
PSMG3-AS1-201 CENPX-201	0.771429	0.0723965	0.916084	2.8428e-05	0.942857	0.00480466	-0.35	0.183869	NA	NA	0.958042	9.54358e-07	0.916084	0.00480466
GASAL1-203 CENPX-201	0.941124	0.00509754	0.837129	0.000682001	NA	NA	0.67547	0.00408354	NA	NA	0.93007	1.17022e-05	0.8836	0.00238277
AC125807.2-201 CENPX-201	0.828571	0.0415627	0.986014	4.1169e-09	0.942857	0.00480466	0.832353	6.32812e-05	NA	NA	NA	NA	0.887605	0.00243397
DLEU2-206 CENPX-201	0.657143	0.156175	0.867133	0.000259812	0.942857	0.00480466	0.826471	7.92355e-05	NA	NA	NA	NA	0.846802	0.00253224
LINC00511-243 CENPX-201	0.880406	0.0205987	0.884562	0.000132601	0.941124	0.00509754	0.726471	0.00143618	NA	NA	0.735269	0.00643281	0.880406	0.00509754
LINC00511-283 CENPX-201	0.753702	0.0835233	0.818182	0.00114311	0.771429	0.0723965	0.869757	1.19981e-05	NA	NA	0.853147	0.000418118	0.818182	0.00114311
NIFK-AS1-205 LRRC45-201	0.942857	0.00480466	0.881119	0.000152674	0.753702	0.0835233	NA	NA	NA	NA	0.779483	0.00279771	0.830301	0.00380119
PSMG3-AS1-201 LRRC45-201	0.714286	0.110787	0.958042	9.54358e-07	0.885714	0.0188455	NA	NA	NA	NA	0.993007	1.30167e-10	0.921878	0.00942322
LINC00511-243 LRRC45-201	0.941124	0.00509754	0.83231	0.000782324	0.880406	0.0205987	NA	NA	NA	NA	0.683017	0.0143587	0.856358	0.00972813
LINC00511-283 LRRC45-201	0.811679	0.0498576	0.839161	0.000642826	0.885714	0.0188455	NA	NA	NA	NA	0.902098	5.99786e-05	0.862438	0.00974415
PSMG3-AS1-201 RAC3-201	0.942857	0.00480466	0.958042	9.54358e-07	NA	NA	0.523529	0.0374126	NA	NA	0.972028	1.28681e-07	0.95045	0.00240281
GASAL1-203 RAC3-201	0.941124	0.00509754	0.844134	0.000554262	NA	NA	-0.48204	0.0586467	NA	NA	0.923077	1.8622e-05	0.883606	0.0028259
AC022613.1-201 RAC3-201	0.942857	0.00480466	0.910684	3.84695e-05	NA	NA	0.159529	0.555088	NA	NA	0.944056	3.92726e-06	0.926771	0.00242157
LINC00511-283 RAC3-201	0.927634	0.00766584	0.86014	0.000331668	NA	NA	-0.248712	0.352961	NA	NA	0.874126	0.000200713	0.867133	0.00399876
NIFK-AS1-205 CYBC1-201	0.828571	0.0415627	0.93007	1.17022e-05	0.927634	0.00766584	NA	NA	NA	NA	0.825754	0.000936688	0.878103	0.00430127
PSMG3-AS1-201 CYBC1-201	0.942857	0.00480466	0.846154	0.000521134	0.885714	0.0188455	NA	NA	NA	NA	0.965035	3.88099e-07	0.914286	0.0026629
MIR31HG-201 CYBC1-201	1	0	0.753931	0.0046196	0.942857	0.00480466	NA	NA	NA	NA	0.678322	0.0153173	0.848394	0.00471213
AC022613.1-201 CYBC1-201	0.942857	0.00480466	0.893171	9.13597e-05	0.714286	0.110787	NA	NA	NA	NA	0.958042	9.54358e-07	0.918014	0.00244801
LINC00511-243 CYBC1-201	0.941124	0.00509754	0.798719	0.0018354	0.880406	0.0205987	NA	NA	NA	NA	0.697946	0.0116032	0.839563	0.00835037
LINC00511-283 CYBC1-201	0.985611	0.000309086	0.79021	0.00222314	0.714286	0.110787	NA	NA	NA	NA	0.853147	0.000418118	0.821678	0.00132063
GASAL1-203 NARF-201	0.941124	0.00509754	0.85114	0.000445901	NA	NA	0.38993	0.135425	NA	NA	0.923077	1.8622e-05	0.887108	0.00277172
AC022613.1-201 NARF-201	0.885714	0.0188455	0.938705	6.14423e-06	NA	NA	-0.36928	0.159237	NA	NA	0.93007	1.17022e-05	0.907892	0.00942859
LINC00511-243 NARF-201	0.880406	0.0205987	0.884562	0.000132601	NA	NA	0.664706	0.00496739	NA	NA	0.783789	0.00255489	0.832098	0.00376114
LINC00511-283 NARF-201	0.840668	0.0360576	0.853147	0.000418118	NA	NA	0.707874	0.0021543	NA	NA	0.874126	0.000200713	0.846907	0.00128621
PSMG3-AS1-201 TBCD-201	0.885714	0.0188455	0.972028	1.28681e-07	NA	NA	-0.476471	0.0620592	NA	NA	0.965035	3.88099e-07	0.925375	0.00942293
ZBED5-AS1-207 TBCD-201	0.942857	0.00480466	0.832168	0.000785442	NA	NA	0.794118	0.000239191	NA	NA	0.93007	1.17022e-05	0.881119	0.000512316
LINC00511-283 TBCD-201	0.898645	0.0148886	0.881119	0.000152674	NA	NA	0.701987	0.00243423	NA	NA	0.895105	8.36659e-05	0.888112	0.00129345
AC125807.2-201 TYMS-203	0.942857	0.00480466	0.881119	0.000152674	0.828571	0.0415627	0.770588	0.000476822	NA	NA	NA	NA	0.854845	0.00264074
LINC00511-243 TYMS-203	0.941124	0.00509754	0.862168	0.000309405	0.941124	0.00509754	0.555882	0.0253622	NA	NA	NA	NA	0.901646	0.00509754
AC125807.2-201 NDC80-201	0.885714	0.0188455	0.965035	3.88099e-07	0.771429	0.0723965	0.8	0.000198571	NA	NA	NA	NA	0.842857	0.00952203
LINC00511-243 NDC80-201	0.941124	0.00509754	0.884562	0.000132601	0.758971	0.0801412	0.641176	0.00743442	NA	NA	NA	NA	0.821767	0.00626598
AC016831.6-205 TGIF1-206	1	0	0.678322	0.0153173	1	0	NA	NA	0.6	0.208	NA	NA	0.839161	0.00765866
AC125807.2-201 SNRPD1-201	0.942857	0.00480466	0.951049	2.03842e-06	0.942857	0.00480466	0.814706	0.00012131	NA	NA	NA	NA	0.942857	0.00246299
DLEU2-206 SNRPD1-201	0.771429	0.0723965	0.972028	1.28681e-07	0.942857	0.00480466	0.776471	0.000404351	NA	NA	NA	NA	0.859664	0.00260451
LINC00511-243 SNRPD1-201	0.941124	0.00509754	0.884562	0.000132601	0.941124	0.00509754	0.614706	0.0112795	NA	NA	NA	NA	0.912843	0.00509754
LINC00511-283 SNRPD1-201	0.985611	0.000309086	0.902098	5.99786e-05	0.771429	0.0723965	0.819721	0.000101543	NA	NA	NA	NA	0.860909	0.000205315
AC125807.2-201 CABLES1-201	0.942857	0.00480466	0.776224	0.00299286	0.542857	0.265703	0.902941	1.67772e-06	NA	NA	NA	NA	0.839582	0.00389876
AC125807.2-201 CABLES1-203	0.880406	0.0205987	0.874126	0.000200713	0.942857	0.00480466	0.785294	0.000312854	NA	NA	NA	NA	0.877266	0.00255876
DLEU2-206 CABLES1-203	0.880406	0.0205987	0.895105	8.36659e-05	0.942857	0.00480466	0.773529	0.000439356	NA	NA	NA	NA	0.887756	0.00262201
LINC00511-243 CABLES1-203	1	0	0.847239	0.000503977	0.880406	0.0205987	0.811765	0.000134322	NA	NA	NA	NA	0.863823	0.00031915
LINC00511-283 CABLES1-203	0.954864	0.00300995	0.902098	5.99786e-05	0.771429	0.0723965	0.802061	0.000185773	NA	NA	NA	NA	0.852079	0.00159786
GAS5-221 TTC39C-209	0.942857	0.00480466	0.727273	0.00735503	0.942857	0.00480466	0.337261	0.201447	NA	NA	NA	NA	0.835065	0.00607985
SNHG29-209 TTC39C-209	0.942857	0.00480466	0.706294	0.0102452	1	0	0.285715	0.283398	NA	NA	NA	NA	0.824575	0.00752493
NIFK-AS1-205 SS18-201	0.942857	0.00480466	0.811189	0.00136332	0.840668	0.0360576	NA	NA	NA	NA	0.84355	0.000564148	0.842109	0.00308399
AC022613.1-201 SS18-201	0.828571	0.0415627	0.938705	6.14423e-06	0.885714	0.0188455	NA	NA	NA	NA	0.951049	2.03842e-06	0.91221	0.00942581
LINC00511-243 SS18-201	0.941124	0.00509754	0.83231	0.000782324	0.880406	0.0205987	NA	NA	NA	NA	0.83231	0.000782324	0.856358	0.00293993
GAS5-218 RPL17-220	0.828571	0.0415627	0.839161	0.000642826	0.942857	0.00480466	NA	NA	NA	NA	0.958042	9.54358e-07	0.891009	0.00272375
GAS5-221 RPL17-220	1	0	0.706294	0.0102452	0.885714	0.0188455	NA	NA	NA	NA	0.958042	9.54358e-07	0.921878	0.00512307
PSMG3-AS1-201 CXXC1-201	0.942857	0.00480466	0.958042	9.54358e-07	NA	NA	-0.214706	0.424559	NA	NA	0.965035	3.88099e-07	0.95045	0.00240281
GASAL1-203 CXXC1-201	0.941124	0.00509754	0.85114	0.000445901	NA	NA	0.715384	0.00183565	NA	NA	0.923077	1.8622e-05	0.887108	0.00114078
AC022613.1-201 CXXC1-201	0.942857	0.00480466	0.928198	1.33123e-05	NA	NA	-0.46677	0.068348	NA	NA	0.937063	6.99316e-06	0.93263	0.00240899
LINC00511-243 CXXC1-201	0.880406	0.0205987	0.884562	0.000132601	NA	NA	0.702941	0.00238695	NA	NA	0.735269	0.00643281	0.807838	0.00440988
LINC00511-283 CXXC1-201	0.927634	0.00766584	0.86014	0.000331668	NA	NA	0.837381	5.18615e-05	NA	NA	0.881119	0.000152674	0.870629	0.000242171
AC125807.2-201 SKA1-201	0.771429	0.0723965	0.958042	9.54358e-07	0.942857	0.00480466	0.817647	0.000109363	NA	NA	NA	NA	0.880252	0.00245701
DLEU2-206 SKA1-201	0.771429	0.0723965	0.958042	9.54358e-07	0.942857	0.00480466	0.835294	5.63713e-05	NA	NA	NA	NA	0.889076	0.00243052
LINC00511-243 SKA1-201	0.941124	0.00509754	0.862168	0.000309405	0.941124	0.00509754	0.641176	0.00743442	NA	NA	NA	NA	0.901646	0.00509754
GAS5-218 ATP8B1-208	0.828571	0.0415627	0.811189	0.00136332	0.942857	0.00480466	-0.852941	2.67907e-05	NA	NA	NA	NA	0.81988	0.00308399
SNHG29-243 ATP8B1-208	0.942857	0.00480466	0.881119	0.000152674	0.942857	0.00480466	-0.102941	0.70441	NA	NA	NA	NA	0.911988	0.00480466
EBLN3P-204 NEDD4L-260	0.942857	0.00480466	0.769231	0.00344645	0.771429	0.0723965	NA	NA	0.942857	0.00480466	NA	NA	0.857143	0.00480466
AC125807.2-201 MALT1-208	0.942857	0.00480466	0.867133	0.000259812	0.771429	0.0723965	0.876471	8.43912e-06	NA	NA	NA	NA	0.871802	0.00253224
ZBED5-AS1-207 SOCS6-203	-0.6	0.208	0.840632	0.000615569	NA	NA	0.832353	6.32812e-05	NA	NA	0.889669	0.0001067	0.836492	0.000361134
CAPN10-207 LINC00909-205	0.941124	0.00509754	0.853147	0.000418118	0.942857	0.00480466	NA	NA	0.828571	0.0415627	NA	NA	0.897135	0.0049511
MOCS2-203 LINC00909-205	0.935484	0.00610923	0.906392	4.8286e-05	0.942857	0.00480466	NA	NA	0.637748	0.173071	NA	NA	0.920938	0.00545695
HNRNPH1-201 LINC00909-205	0.941124	0.00509754	0.741259	0.00580115	0.885714	0.0188455	NA	NA	0.942857	0.00480466	NA	NA	0.913419	0.00544935
TPCN2-201 LINC00909-205	0.941124	0.00509754	0.867133	0.000259812	0.942857	0.00480466	NA	NA	0.885714	0.0188455	NA	NA	0.913419	0.0049511
CHD2-206 LINC00909-205	-0.941124	0.00509754	-0.839161	0.000642826	-0.927634	0.00766584	NA	NA	-0.542857	0.265703	NA	NA	-0.883397	0.00638169
ZNF213-AS1-203 LINC00909-205	0.941124	0.00509754	0.859176	0.000342671	0.942857	0.00480466	NA	NA	0.885714	0.0188455	NA	NA	0.913419	0.0049511
CDC6-207 LINC00909-205	0.941124	0.00509754	0.818182	0.00114311	0.771429	0.0723965	NA	NA	1	0	NA	NA	0.879653	0.00312032
PSMG3-AS1-201 PTBP1-203	0.885714	0.0188455	0.923077	1.8622e-05	NA	NA	-0.217647	0.418087	NA	NA	0.963224	4.98049e-07	0.904396	0.00943205
AC022613.1-201 PTBP1-203	1	0	0.837129	0.000682001	NA	NA	-0.376665	0.15042	NA	NA	0.949213	2.44274e-06	0.893171	0.000342222
LINC00511-243 PTBP1-203	0.941124	0.00509754	0.884562	0.000132601	NA	NA	0.658824	0.00551142	NA	NA	0.736558	0.00629273	0.81056	0.00530448
LINC00511-283 PTBP1-203	0.985611	0.000309086	0.839161	0.000642826	NA	NA	0.896247	2.62733e-06	NA	NA	0.858145	0.000354759	0.877196	0.000331922
PSMG3-AS1-201 ATP5F1D-202	0.885714	0.0188455	0.846154	0.000521134	NA	NA	0.0411765	0.879654	NA	NA	0.958042	9.54358e-07	0.865934	0.00968331
AC022613.1-201 ATP5F1D-202	1	0	0.746061	0.00532943	NA	NA	0.351554	0.181795	NA	NA	0.944056	3.92726e-06	0.845058	0.00266668
PSMG3-AS1-201 CIRBP-201	0.942857	0.00480466	0.979021	3.0898e-08	0.942857	0.00480466	NA	NA	NA	NA	0.951049	2.03842e-06	0.946953	0.00240335
AC022613.1-201 CIRBP-201	0.942857	0.00480466	0.889669	0.0001067	0.6	0.208	NA	NA	NA	NA	0.93007	1.17022e-05	0.909869	0.00245568
LINC00511-243 CIRBP-201	0.880406	0.0205987	0.884562	0.000132601	0.941124	0.00509754	NA	NA	NA	NA	0.858436	0.000351313	0.882484	0.00272443
LINC00511-283 CIRBP-201	0.927634	0.00766584	0.888112	0.000114134	0.771429	0.0723965	NA	NA	NA	NA	0.944056	3.92726e-06	0.907873	0.00388999
AC125807.2-201 MBD3-201	1	0	0.79021	0.00222314	0.771429	0.0723965	0.85	3.05226e-05	NA	NA	NA	NA	0.820105	0.00112683
LINC00511-243 MBD3-201	0.880406	0.0205987	0.739001	0.00603345	0.941124	0.00509754	0.741176	0.00101847	NA	NA	NA	NA	0.810791	0.00556549
PSMG3-AS1-201 MBD3-209	0.828571	0.0415627	0.819379	0.00110835	0.942857	0.00480466	NA	NA	NA	NA	0.957447	1.02294e-06	0.885714	0.00295651
AC022613.1-201 MBD3-209	0.885714	0.0188455	0.886189	0.000123866	0.6	0.208	NA	NA	NA	NA	0.911176	3.74536e-05	0.885952	0.00948467
LINC00511-243 MBD3-207	0.941124	0.00509754	NA	NA	0.941124	0.00509754	0.738235	0.00109285	NA	NA	0.710386	0.00962449	0.83968	0.00509754
GAS5-218 MKNK2-202	0.828571	0.0415627	0.902098	5.99786e-05	0.942857	0.00480466	0.788235	0.000286466	NA	NA	NA	NA	0.865335	0.00254557
GAS5-221 MKNK2-202	1	0	0.825175	0.000951363	0.828571	0.0415627	0.808824	0.000148476	NA	NA	NA	NA	0.826873	0.000549919
AC016831.6-205 MKNK2-202	0.942857	0.00480466	0.867133	0.000259812	0.828571	0.0415627	0.752941	0.000761081	NA	NA	NA	NA	0.847852	0.00278287
SNHG29-243 MKNK2-202	0.942857	0.00480466	0.888112	0.000114134	0.942857	0.00480466	0.126471	0.640694	NA	NA	NA	NA	0.915485	0.00480466
GAS5-221 MKNK2-201	0.942857	0.00480466	0.818182	0.00114311	0.714286	0.110787	0.8	0.000198571	NA	NA	NA	NA	0.809091	0.00297388
AC016831.6-205 MKNK2-201	1	0	0.818182	0.00114311	0.942857	0.00480466	0.605882	0.0128603	NA	NA	NA	NA	0.880519	0.00297388
AC125807.2-201 LMNB2-201	0.942857	0.00480466	0.965035	3.88099e-07	0.828571	0.0415627	0.929412	1.94012e-07	NA	NA	NA	NA	0.936134	0.00240253
LINC00511-243 LMNB2-201	0.941124	0.00509754	0.862168	0.000309405	0.941124	0.00509754	0.685294	0.00339156	NA	NA	NA	NA	0.901646	0.00424455
NIFK-AS1-205 SLC39A3-202	-0.942857	0.00480466	0.888112	0.000114134	0.985611	0.000309086	NA	NA	NA	NA	0.847109	0.000506007	0.867611	0.000407546
AC022613.1-201 SGTA-201	0.885714	0.0188455	0.942208	4.60562e-06	0.657143	0.156175	NA	NA	NA	NA	0.972028	1.28681e-07	0.913961	0.00942504
LINC00511-243 SGTA-201	0.880406	0.0205987	0.862168	0.000309405	0.941124	0.00509754	NA	NA	NA	NA	0.712875	0.00926089	0.871287	0.00717922
AC125807.2-201 THOP1-204	0.942857	0.00480466	0.951049	2.03842e-06	0.885714	0.0188455	0.870588	1.14989e-05	NA	NA	NA	NA	0.914286	0.00240808
DLEU2-206 THOP1-204	0.771429	0.0723965	0.909091	4.19104e-05	0.885714	0.0188455	0.864706	1.54423e-05	NA	NA	NA	NA	0.87521	0.0094437
LINC00511-243 THOP1-204	0.941124	0.00509754	0.862168	0.000309405	0.880406	0.0205987	0.638235	0.00780114	NA	NA	NA	NA	0.871287	0.00644934
LINC00511-283 THOP1-204	0.985611	0.000309086	0.86014	0.000331668	0.714286	0.110787	0.785872	0.000307515	NA	NA	NA	NA	0.823006	0.000320377
LINC00511-283 FZR1-209	0.89326	0.0164822	0.853147	0.000418118	0.828571	0.0415627	NA	NA	NA	NA	0.839161	0.000642826	0.846154	0.00856251
PSMG3-AS1-201 FSD1-201	0.942857	0.00480466	0.888112	0.000114134	NA	NA	0.288235	0.278984	NA	NA	0.993007	1.30167e-10	0.915485	0.0024594
GASAL1-203 FSD1-201	0.941124	0.00509754	0.872155	0.000216175	NA	NA	-0.058336	0.830081	NA	NA	0.916084	2.8428e-05	0.89412	0.00265686
AC022613.1-201 FSD1-201	0.942857	0.00480466	0.879161	0.000165104	NA	NA	0.239293	0.372072	NA	NA	0.958042	9.54358e-07	0.911009	0.00248488
LINC00511-283 FSD1-201	0.927634	0.00766584	0.783217	0.00258621	NA	NA	-0.0279617	0.918127	NA	NA	0.902098	5.99786e-05	0.842657	0.00512603
AC125807.2-201 CHAF1A-201	0.942857	0.00480466	0.993007	1.30167e-10	0.942857	0.00480466	0.920588	4.32041e-07	NA	NA	NA	NA	0.942857	0.00240255
DLEU2-206 CHAF1A-201	0.6	0.208	0.937063	6.99316e-06	0.942857	0.00480466	0.823529	8.83914e-05	NA	NA	NA	NA	0.880296	0.00244653
LINC00511-243 CHAF1A-201	0.880406	0.0205987	0.884562	0.000132601	0.941124	0.00509754	0.697059	0.00269059	NA	NA	NA	NA	0.882484	0.00389406
NIFK-AS1-205 TNFAIP8L1-201	0.714286	0.110787	0.93007	1.17022e-05	0.927634	0.00766584	NA	NA	NA	NA	0.779483	0.00279771	0.853558	0.00523178
PSMG3-AS1-201 TNFAIP8L1-201	0.942857	0.00480466	0.944056	3.92726e-06	0.6	0.208	0.376471	0.150648	NA	NA	0.986014	4.1169e-09	0.942857	0.00480466
GASAL1-203 TNFAIP8L1-201	0.941124	0.00509754	0.903679	5.54404e-05	NA	NA	-0.328524	0.214111	NA	NA	0.937063	6.99316e-06	0.920371	0.00257649
AC022613.1-201 TNFAIP8L1-201	0.942857	0.00480466	0.893171	9.13597e-05	0.771429	0.0723965	0.36928	0.159237	NA	NA	0.951049	2.03842e-06	0.893171	0.00480466
LINC00511-283 TNFAIP8L1-201	0.927634	0.00766584	0.874126	0.000200713	0.771429	0.0723965	-0.354673	0.177683	NA	NA	0.895105	8.36659e-05	0.874126	0.00766584
PSMG3-AS1-201 UHRF1-208	0.942857	0.00480466	0.879161	0.000165104	1	0	NA	NA	NA	NA	0.986014	4.1169e-09	0.964436	8.25539e-05
MIR31HG-201 UHRF1-208	1	0	0.826291	0.000923217	0.942857	0.00480466	NA	NA	NA	NA	0.692308	0.012593	0.884574	0.00286394
AC022613.1-201 UHRF1-208	0.942857	0.00480466	0.847368	0.000501962	0.657143	0.156175	NA	NA	NA	NA	0.965035	3.88099e-07	0.895113	0.00265331
LINC00511-243 UHRF1-208	0.941124	0.00509754	0.86368	0.00029359	0.941124	0.00509754	NA	NA	NA	NA	0.712875	0.00926089	0.902402	0.00509754
LINC00511-283 UHRF1-208	0.985611	0.000309086	0.942208	4.60562e-06	0.828571	0.0415627	NA	NA	NA	NA	0.895105	8.36659e-05	0.918656	0.000196376
SNHG29-243 SAFB2-211	0.942857	0.00480466	0.797203	0.00190037	1	0	0.2	0.457688	NA	NA	NA	NA	0.87003	0.00335252
AC016831.6-205 SAFB2-208	0.771429	0.0723965	NA	NA	0.942857	0.00480466	0.702941	0.00238695	0.942857	0.00480466	NA	NA	0.857143	0.00480466
PSMG3-AS1-201 DUS3L-201	1	0	0.853147	0.000418118	0.942857	0.00480466	-0.0970588	0.720651	NA	NA	NA	NA	0.898002	0.00261139
AC125807.2-201 DUS3L-201	0.942857	0.00480466	0.93007	1.17022e-05	0.942857	0.00480466	0.670588	0.00446721	NA	NA	NA	NA	0.936464	0.00463594
LINC00511-243 DUS3L-201	0.880406	0.0205987	0.862168	0.000309405	0.941124	0.00509754	0.688235	0.00320391	NA	NA	NA	NA	0.871287	0.00415072
AC022613.1-201 CTXN1-201	0.942857	0.00480466	0.742558	0.00567053	0.6	0.208	NA	NA	NA	NA	0.900177	6.58802e-05	0.821367	0.0052376
LINC00511-243 CTXN1-201	0.941124	0.00509754	0.858436	0.000351313	0.880406	0.0205987	NA	NA	NA	NA	0.6973	0.0117136	0.869421	0.00840556
VWA1-201 RAB11B-AS1-201	1	0	0.944056	3.92726e-06	NA	NA	0.697572	0.00266292	NA	NA	0.942208	4.60562e-06	0.943132	4.26644e-06
MORN1-205 RAB11B-AS1-201	0.828571	0.0415627	0.944056	3.92726e-06	NA	NA	0.626932	0.00934617	NA	NA	0.888112	0.000114134	0.858342	0.00473015
ARHGEF19-201 RAB11B-AS1-201	0.885714	0.0188455	0.839161	0.000642826	NA	NA	-0.203091	0.450621	NA	NA	0.881119	0.000152674	0.86014	0.00974415
HNRNPR-212 RAB11B-AS1-201	-0.771429	0.0723965	0.979021	3.0898e-08	NA	NA	0.805004	0.000168686	NA	NA	0.958042	9.54358e-07	0.881523	8.48201e-05
ID3-201 RAB11B-AS1-201	-0.771429	0.0723965	0.93007	1.17022e-05	NA	NA	0.701987	0.00243423	NA	NA	0.951049	2.03842e-06	0.816028	0.00122296
CLSPN-202 RAB11B-AS1-201	0.828571	0.0415627	0.951049	2.03842e-06	NA	NA	0.681384	0.00365467	NA	NA	0.986014	4.1169e-09	0.88981	0.00182836
HEYL-201 RAB11B-AS1-201	0.942857	0.00480466	0.928198	1.33123e-05	NA	NA	-0.51074	0.0432116	NA	NA	0.958042	9.54358e-07	0.935527	0.00240899
CDKN2C-203 RAB11B-AS1-201	0.885714	0.0188455	0.825175	0.000951363	NA	NA	0.637233	0.00792928	NA	NA	0.979021	3.0898e-08	0.855445	0.00444032
IVNS1ABP-202 RAB11B-AS1-201	0.942857	0.00480466	0.874126	0.000200713	NA	NA	-0.666667	0.0047959	NA	NA	0.986014	4.1169e-09	0.908492	0.00249831
MRPL55-201 RAB11B-AS1-201	0.771429	0.0723965	0.951049	2.03842e-06	NA	NA	-0.604857	0.0130548	NA	NA	0.944056	3.92726e-06	0.857742	0.00652935
KCNK3-201 RAB11B-AS1-201	0.828571	0.0415627	0.832168	0.000785442	NA	NA	0.629875	0.00892241	NA	NA	0.937063	6.99316e-06	0.83037	0.00485393
NCAPH-204 RAB11B-AS1-201	0.828571	0.0415627	0.79021	0.00222314	NA	NA	0.623988	0.00978567	NA	NA	0.902098	5.99786e-05	0.809391	0.0060044
NCAPH-206 RAB11B-AS1-201	1	0	0.950728	2.10503e-06	NA	NA	0.298673	0.261153	NA	NA	0.91769	2.58817e-05	0.934209	1.39934e-05
SMPD4-222 RAB11B-AS1-201	0.941124	0.00509754	0.846154	0.000521134	NA	NA	0.729153	0.00135106	NA	NA	0.951049	2.03842e-06	0.893639	0.000936099
DTYMK-201 RAB11B-AS1-201	1	0	0.853147	0.000418118	NA	NA	0.593083	0.0154562	NA	NA	0.923077	1.8622e-05	0.888112	0.00021837
SETMAR-204 RAB11B-AS1-201	0.942857	0.00480466	0.937063	6.99316e-06	NA	NA	0.573952	0.0200782	NA	NA	0.951049	2.03842e-06	0.93996	0.00240583
ACAA1-210 RAB11B-AS1-201	0.828571	0.0415627	0.79021	0.00222314	NA	NA	0.693157	0.00290868	NA	NA	0.944056	3.92726e-06	0.809391	0.00256591
COL7A1-211 RAB11B-AS1-201	0.828571	0.0415627	0.93007	1.17022e-05	NA	NA	0.62546	0.00956393	NA	NA	0.937063	6.99316e-06	0.879321	0.00478781
CYB561D2-205 RAB11B-AS1-201	0.942857	0.00480466	0.916084	2.8428e-05	NA	NA	0.632818	0.008514	NA	NA	0.951049	2.03842e-06	0.929471	0.00241655
FLNB-212 RAB11B-AS1-201	0.942857	0.00480466	0.802837	0.00166751	NA	NA	-0.148639	0.582736	NA	NA	0.923077	1.8622e-05	0.862957	0.00323609
ABTB1-203 RAB11B-AS1-201	0.942857	0.00480466	0.951049	2.03842e-06	NA	NA	-0.192789	0.474389	NA	NA	0.944056	3.92726e-06	0.943457	0.0024043
HMGB2-203 RAB11B-AS1-201	0.885714	0.0188455	0.86014	0.000331668	NA	NA	0.588668	0.0164406	NA	NA	0.93007	1.17022e-05	0.872927	0.00838614
PCYOX1L-201 RAB11B-AS1-201	1	0	0.895105	8.36659e-05	NA	NA	-0.684327	0.00345517	NA	NA	0.951049	2.03842e-06	0.923077	4.28521e-05
HNRNPH1-203 RAB11B-AS1-201	0.771429	0.0723965	0.923077	1.8622e-05	NA	NA	-0.613858	0.0114243	NA	NA	0.965035	3.88099e-07	0.847253	0.00572148
ELOVL2-201 RAB11B-AS1-201	0.828571	0.0415627	0.910684	3.84695e-05	NA	NA	0.63429	0.00831542	NA	NA	0.958042	9.54358e-07	0.869628	0.00417695
DEK-211 RAB11B-AS1-201	0.942857	0.00480466	0.853147	0.000418118	NA	NA	0.495953	0.050727	NA	NA	0.881119	0.000152674	0.867133	0.00261139
TCF19-201 RAB11B-AS1-201	0.927634	0.00766584	0.804196	0.00161477	NA	NA	0.408689	0.116019	NA	NA	0.944056	3.92726e-06	0.865915	0.00464031
PAQR8-202 RAB11B-AS1-201	0.942857	0.00480466	0.797203	0.00190037	NA	NA	-0.61663	0.010956	NA	NA	0.949213	2.44274e-06	0.87003	0.00335252
CEP162-202 RAB11B-AS1-201	0.985611	0.000309086	0.907182	4.63469e-05	NA	NA	0.824136	8.64355e-05	NA	NA	0.923077	1.8622e-05	0.915129	6.63912e-05
SYNCRIP-203 RAB11B-AS1-201	0.942857	0.00480466	0.839161	0.000642826	NA	NA	0.472042	0.0648753	NA	NA	0.893171	9.13597e-05	0.866166	0.00272375
AP5Z1-217 RAB11B-AS1-201	0.941124	0.00509754	0.825175	0.000951363	NA	NA	0.437086	0.0904709	NA	NA	0.935203	8.06383e-06	0.880189	0.00302445
ZNF853-201 RAB11B-AS1-201	0.771429	0.0723965	0.85114	0.000445901	NA	NA	-0.577008	0.0192758	NA	NA	0.970229	1.752e-07	0.811284	0.00986087
HNRNPA2B1-218 RAB11B-AS1-201	0.885714	0.0188455	0.818182	0.00114311	NA	NA	0.64312	0.00719969	NA	NA	0.839161	0.000642826	0.828671	0.0041714
HNRNPA2B1-209 RAB11B-AS1-201	0.828571	0.0415627	0.881119	0.000152674	NA	NA	0.671082	0.00442715	NA	NA	0.839161	0.000642826	0.833866	0.00253499
DDX56-201 RAB11B-AS1-201	0.942857	0.00480466	0.811189	0.00136332	NA	NA	0.566593	0.0221158	NA	NA	0.909091	4.19104e-05	0.86014	0.00308399
UPP1-203 RAB11B-AS1-201	0.942857	0.00480466	0.839161	0.000642826	NA	NA	-0.49301	0.052332	NA	NA	0.902098	5.99786e-05	0.870629	0.00272375
AP4M1-205 RAB11B-AS1-201	0.927634	0.00766584	0.676008	0.0158067	NA	NA	0.774669	0.000425512	NA	NA	0.852134	0.000431967	0.813401	0.00404891
PPP1R35-201 RAB11B-AS1-201	0.885714	0.0188455	0.888112	0.000114134	NA	NA	-0.516556	0.0404963	NA	NA	0.874126	0.000200713	0.87992	0.0095231
SCARA3-201 RAB11B-AS1-201	0.771429	0.0723965	0.93007	1.17022e-05	NA	NA	0.662739	0.00514425	NA	NA	0.937063	6.99316e-06	0.850749	0.00257798
TERF1-202 RAB11B-AS1-201	0.898645	0.0148886	0.881119	0.000152674	NA	NA	-0.319353	0.227941	NA	NA	0.958042	9.54358e-07	0.889882	0.00752065
ENY2-211 RAB11B-AS1-201	0.828571	0.0415627	0.902098	5.99786e-05	NA	NA	0.646419	0.00681478	NA	NA	0.93007	1.17022e-05	0.865335	0.00343738
GFUS-201 RAB11B-AS1-201	0.942857	0.00480466	0.846154	0.000521134	NA	NA	0.77557	0.00041481	NA	NA	0.944056	3.92726e-06	0.894505	0.000467972
BOP1-205 RAB11B-AS1-201	0.771429	0.0723965	0.874126	0.000200713	NA	NA	0.628403	0.00913235	NA	NA	0.937063	6.99316e-06	0.822777	0.00466653
MELK-203 RAB11B-AS1-201	0.828571	0.0415627	0.881119	0.000152674	NA	NA	0.643594	0.00714342	NA	NA	0.937063	6.99316e-06	0.854845	0.00364804
MFSD13A-201 RAB11B-AS1-201	0.942857	0.00480466	0.846154	0.000521134	NA	NA	-0.656365	0.00575243	NA	NA	0.972028	1.28681e-07	0.894505	0.0026629
AFAP1L2-201 RAB11B-AS1-201	0.771429	0.0723965	0.839161	0.000642826	NA	NA	0.706402	0.0022217	NA	NA	0.972028	1.28681e-07	0.805295	0.00143226
SPRN-201 RAB11B-AS1-201	0.885714	0.0188455	0.898251	7.2242e-05	NA	NA	0.850626	2.96943e-05	NA	NA	0.916084	2.8428e-05	0.891983	5.09682e-05
HRAS-201 RAB11B-AS1-201	0.828571	0.0415627	0.93007	1.17022e-05	NA	NA	0.75791	0.000669784	NA	NA	0.944056	3.92726e-06	0.879321	0.000340743
EIF4G2-214 RAB11B-AS1-201	0.942857	0.00480466	0.867133	0.000259812	NA	NA	0.631811	0.00865202	NA	NA	0.965035	3.88099e-07	0.904995	0.00253224
ZBED5-AS1-207 RAB11B-AS1-201	0.771429	0.0723965	0.832168	0.000785442	NA	NA	0.810891	0.000138406	NA	NA	0.937063	6.99316e-06	0.821529	0.000461924
DAGLA-201 RAB11B-AS1-201	0.942857	0.00480466	0.93007	1.17022e-05	NA	NA	0.654385	0.00595263	NA	NA	0.909091	4.19104e-05	0.91958	0.00242329
FADS2-202 RAB11B-AS1-201	0.942857	0.00480466	0.937063	6.99316e-06	NA	NA	0.610743	0.0119693	NA	NA	0.937063	6.99316e-06	0.937063	0.00240583
INCENP-201 RAB11B-AS1-201	0.885714	0.0188455	0.874126	0.000200713	NA	NA	0.62546	0.00956393	NA	NA	0.853147	0.000418118	0.863636	0.00499102
SF1-204 RAB11B-AS1-201	0.828571	0.0415627	0.874126	0.000200713	NA	NA	0.575423	0.0196887	NA	NA	0.951049	2.03842e-06	0.851349	0.00994472
PPP1CA-202 RAB11B-AS1-201	0.828571	0.0415627	0.867133	0.000259812	NA	NA	0.576895	0.0193051	NA	NA	0.923077	1.8622e-05	0.847852	0.00978247
UCP2-211 RAB11B-AS1-201	0.942857	0.00480466	0.867133	0.000259812	NA	NA	-0.735835	0.00115678	NA	NA	0.937063	6.99316e-06	0.902098	0.000708297
PRSS23-207 RAB11B-AS1-201	0.771429	0.0723965	0.909091	4.19104e-05	NA	NA	0.788816	0.000281484	NA	NA	0.986014	4.1169e-09	0.848953	0.000161697
H2AX-202 RAB11B-AS1-201	0.828571	0.0415627	0.853147	0.000418118	NA	NA	0.615158	0.0112027	NA	NA	0.958042	9.54358e-07	0.840859	0.00581043
KRT8-201 RAB11B-AS1-201	-0.714286	0.110787	0.93007	1.17022e-05	NA	NA	0.675497	0.00408149	NA	NA	0.937063	6.99316e-06	0.802783	0.00204659
PCBP2-208 RAB11B-AS1-201	-0.714286	0.110787	0.944056	3.92726e-06	NA	NA	0.68727	0.00326453	NA	NA	0.937063	6.99316e-06	0.812167	0.00163576
POLE-203 RAB11B-AS1-201	0.942857	0.00480466	0.797203	0.00190037	NA	NA	0.516556	0.0404963	NA	NA	0.951049	2.03842e-06	0.87003	0.00335252
SHISA2-201 RAB11B-AS1-201	0.942857	0.00480466	0.909091	4.19104e-05	NA	NA	0.667158	0.00475374	NA	NA	0.986014	4.1169e-09	0.925974	0.00239783
RNF31-201 RAB11B-AS1-201	0.942857	0.00480466	0.86014	0.000331668	NA	NA	-0.617084	0.0108808	NA	NA	0.944056	3.92726e-06	0.901499	0.00256817
IPO4-201 RAB11B-AS1-201	0.828571	0.0415627	0.839161	0.000642826	NA	NA	0.637233	0.00792928	NA	NA	0.937063	6.99316e-06	0.833866	0.00428605
FOS-204 RAB11B-AS1-201	0.898645	0.0148886	0.788092	0.00232868	NA	NA	0.420898	0.104485	NA	NA	0.816922	0.00118061	0.802507	0.00860865
C14orf132-203 RAB11B-AS1-201	0.942857	0.00480466	0.909091	4.19104e-05	NA	NA	0.701987	0.00243423	NA	NA	0.986014	4.1169e-09	0.925974	0.00123807
PPP2R5C-203 RAB11B-AS1-201	0.885714	0.0188455	0.809108	0.00143474	NA	NA	0.766321	0.000535836	NA	NA	0.818182	0.00114311	0.813645	0.00128892
PCLAF-201 RAB11B-AS1-201	0.828571	0.0415627	0.853147	0.000418118	NA	NA	0.596027	0.0148259	NA	NA	0.923077	1.8622e-05	0.840859	0.00762203
SYNM-202 RAB11B-AS1-201	0.942857	0.00480466	0.811189	0.00136332	NA	NA	0.631347	0.00871631	NA	NA	0.958042	9.54358e-07	0.877023	0.00308399
JMJD8-215 RAB11B-AS1-201	0.771429	0.0723965	0.811189	0.00136332	NA	NA	0.788816	0.000281484	NA	NA	0.937063	6.99316e-06	0.800002	0.0008224
PKMYT1-201 RAB11B-AS1-201	0.942857	0.00480466	0.774667	0.00308965	NA	NA	0.676969	0.00397121	NA	NA	0.977234	4.63547e-08	0.858762	0.00353043
ROGDI-201 RAB11B-AS1-201	0.942857	0.00480466	0.867133	0.000259812	NA	NA	0.0956586	0.724534	NA	NA	0.937063	6.99316e-06	0.902098	0.00253224
KDM8-201 RAB11B-AS1-201	0.942857	0.00480466	0.895105	8.36659e-05	NA	NA	0.407653	0.117038	NA	NA	0.937063	6.99316e-06	0.916084	0.00244417
RABEP2-202 RAB11B-AS1-201	0.885714	0.0188455	0.937063	6.99316e-06	NA	NA	0.784401	0.000321258	NA	NA	0.937063	6.99316e-06	0.911389	0.000164126
HIRIP3-204 RAB11B-AS1-201	0.771429	0.0723965	0.874126	0.000200713	NA	NA	0.76674	0.000529776	NA	NA	0.909091	4.19104e-05	0.822777	0.000365245
TUBB3-201 RAB11B-AS1-201	0.828571	0.0415627	0.923077	1.8622e-05	NA	NA	0.631347	0.00871631	NA	NA	0.944056	3.92726e-06	0.875824	0.00436747
CDC6-201 RAB11B-AS1-201	1	0	0.888112	0.000114134	NA	NA	0.638705	0.00774162	NA	NA	0.979021	3.0898e-08	0.933566	5.70822e-05
ACLY-203 RAB11B-AS1-201	1	0	0.916084	2.8428e-05	NA	NA	0.348786	0.185499	NA	NA	0.86014	0.000331668	0.888112	0.000180048
LINC00511-243 RAB11B-AS1-201	0.941124	0.00509754	0.847239	0.000503977	NA	NA	0.641648	0.00737687	NA	NA	0.798719	0.0018354	0.822979	0.00346647
LINC00511-283 RAB11B-AS1-201	0.811679	0.0498576	0.916084	2.8428e-05	NA	NA	0.603093	0.0133946	NA	NA	0.951049	2.03842e-06	0.863882	0.00671151
H3-3B-206 RAB11B-AS1-201	0.828571	0.0415627	0.909091	4.19104e-05	NA	NA	0.672554	0.00430941	NA	NA	0.942208	4.60562e-06	0.868831	0.00217566
TK1-201 RAB11B-AS1-201	0.942857	0.00480466	0.902098	5.99786e-05	NA	NA	0.66961	0.00454745	NA	NA	0.951049	2.03842e-06	0.922478	0.00230371
CENPX-201 RAB11B-AS1-201	0.942857	0.00480466	0.916084	2.8428e-05	NA	NA	0.637233	0.00792928	NA	NA	0.93007	1.17022e-05	0.923077	0.00241655
NARF-201 RAB11B-AS1-201	0.885714	0.0188455	0.923077	1.8622e-05	NA	NA	0.699044	0.00258484	NA	NA	0.937063	6.99316e-06	0.904396	0.00130173
TBCD-201 RAB11B-AS1-201	0.828571	0.0415627	0.923077	1.8622e-05	NA	NA	0.675497	0.00408149	NA	NA	0.979021	3.0898e-08	0.875824	0.00205005
CXXC1-201 RAB11B-AS1-201	0.771429	0.0723965	0.93007	1.17022e-05	NA	NA	0.62546	0.00956393	NA	NA	0.937063	6.99316e-06	0.850749	0.00478781
SOCS6-203 RAB11B-AS1-201	-0.657143	0.156175	0.847637	0.000497797	NA	NA	0.768212	0.000508979	NA	NA	0.837129	0.000682001	0.802671	0.00059549
PTBP1-203 RAB11B-AS1-201	0.828571	0.0415627	0.937063	6.99316e-06	NA	NA	0.65195	0.00620634	NA	NA	0.935203	8.06383e-06	0.881887	0.0031072
LINC00511-243 HNRNPM-213	0.941124	0.00509754	0.780057	0.00276436	0.941124	0.00509754	0.659853	0.00541294	NA	NA	NA	NA	0.860591	0.00509754
AC125807.2-201 HNRNPM-201	0.942857	0.00480466	0.986014	4.1169e-09	0.942857	0.00480466	0.870588	1.14989e-05	NA	NA	NA	NA	0.942857	0.00240808
DLEU2-206 HNRNPM-201	0.771429	0.0723965	0.93007	1.17022e-05	0.942857	0.00480466	0.882353	6.09562e-06	NA	NA	NA	NA	0.906211	0.00240818
LINC00511-243 HNRNPM-201	0.941124	0.00509754	0.862168	0.000309405	0.941124	0.00509754	0.691176	0.00302472	NA	NA	NA	NA	0.901646	0.00406113
LINC00511-283 HNRNPM-201	0.985611	0.000309086	0.881119	0.000152674	0.771429	0.0723965	0.828551	7.32497e-05	NA	NA	NA	NA	0.854835	0.00023088
GAS5-221 ILF3-201	-0.724714	0.103243	NA	NA	-0.927634	0.00766584	-0.889651	3.97226e-06	NA	NA	0.755245	0.00450844	-0.807183	0.00608714
PSMG3-AS1-201 RNASEH2A-201	0.771429	0.0723965	0.979021	3.0898e-08	0.942857	0.00480466	NA	NA	NA	NA	0.972028	1.28681e-07	0.957443	0.0024024
AC022613.1-201 RNASEH2A-201	0.942857	0.00480466	0.935203	8.06383e-06	0.6	0.208	NA	NA	NA	NA	0.944056	3.92726e-06	0.93903	0.00240636
LINC00511-243 RNASEH2A-201	0.941124	0.00509754	0.884562	0.000132601	0.941124	0.00509754	NA	NA	NA	NA	0.735269	0.00643281	0.912843	0.00509754
LINC00511-283 RNASEH2A-201	0.898645	0.0148886	0.895105	8.36659e-05	0.771429	0.0723965	NA	NA	NA	NA	0.888112	0.000114134	0.891608	0.00750138
PSMG3-AS1-201 DCAF15-201	0.942857	0.00480466	0.944056	3.92726e-06	1	0	NA	NA	NA	NA	0.958042	9.54358e-07	0.951049	2.44081e-06
AC022613.1-201 DCAF15-201	0.942857	0.00480466	0.872155	0.000216175	0.657143	0.156175	NA	NA	NA	NA	0.93007	1.17022e-05	0.901113	0.00251042
LINC00511-243 DCAF15-201	0.880406	0.0205987	0.869633	0.000237308	0.941124	0.00509754	NA	NA	NA	NA	0.72034	0.00823184	0.87502	0.00666469
LINC00511-283 DCAF15-201	0.927634	0.00766584	0.818182	0.00114311	0.828571	0.0415627	NA	NA	NA	NA	0.874126	0.000200713	0.851349	0.00440447
AC125807.2-201 ASF1B-201	0.885714	0.0188455	0.93007	1.17022e-05	0.942857	0.00480466	0.732353	0.00125496	NA	NA	NA	NA	0.907892	0.00302981
DLEU2-206 ASF1B-201	0.714286	0.110787	0.951049	2.03842e-06	0.942857	0.00480466	0.867647	1.33487e-05	NA	NA	NA	NA	0.905252	0.00240901
LINC00511-243 ASF1B-201	0.941124	0.00509754	0.862168	0.000309405	0.941124	0.00509754	0.644118	0.00708152	NA	NA	NA	NA	0.901646	0.00509754
PSMG3-AS1-201 DDX39A-201	0.942857	0.00480466	0.972028	1.28681e-07	0.942857	0.00480466	-0.476471	0.0620592	NA	NA	NA	NA	0.942857	0.00480466
AC125807.2-201 DDX39A-201	1	0	0.972028	1.28681e-07	0.942857	0.00480466	0.841176	4.4429e-05	NA	NA	NA	NA	0.957443	2.22789e-05
DLEU2-206 DDX39A-201	0.657143	0.156175	0.965035	3.88099e-07	0.942857	0.00480466	0.835294	5.63713e-05	NA	NA	NA	NA	0.889076	0.00243052
LINC00511-243 DDX39A-201	0.880406	0.0205987	0.884562	0.000132601	0.941124	0.00509754	0.641176	0.00743442	NA	NA	NA	NA	0.882484	0.00626598
LINC00511-283 DDX39A-201	0.927634	0.00766584	0.874126	0.000200713	0.771429	0.0723965	0.785872	0.000307515	NA	NA	NA	NA	0.829999	0.00398668
PSMG3-AS1-201 BRD4-203	-0.6	0.208	0.986014	4.1169e-09	0.942857	0.00480466	-0.2	0.457688	NA	NA	0.979021	3.0898e-08	0.942857	0.00480466
AC125807.2-201 BRD4-203	-0.657143	0.156175	0.979021	3.0898e-08	0.942857	0.00480466	0.841176	4.4429e-05	NA	NA	NA	NA	0.892017	0.00242455
RAB11B-AS1-201 BRD4-203	-0.771429	0.0723965	0.937063	6.99316e-06	NA	NA	0.71376	0.00190106	NA	NA	0.951049	2.03842e-06	0.825412	0.000954028
LINC00511-243 AP1M1-202	0.941124	0.00509754	NA	NA	0.941124	0.00509754	0.527791	0.0356175	NA	NA	0.725341	0.00759189	0.833233	0.00634472
AC016831.6-205 PGPEP1-202	0.942857	0.00480466	0.79021	0.00222314	1	0	0.282353	0.28935	NA	NA	NA	NA	0.866533	0.0035139
GAS5-221 GDF15-201	0.942857	0.00480466	0.839161	0.000642826	0.771429	0.0723965	0.679412	0.00379343	NA	NA	NA	NA	0.805295	0.00429905
PSMG3-AS1-201 REX1BD-205	0.942857	0.00480466	0.937063	6.99316e-06	NA	NA	-0.171857	0.524498	NA	NA	0.839161	0.000642826	0.888112	0.00272375
AC022613.1-201 REX1BD-205	0.942857	0.00480466	0.921192	2.09498e-05	NA	NA	0.165923	0.539125	NA	NA	0.86014	0.000331668	0.890666	0.00256817
LINC00511-243 REX1BD-205	0.941124	0.00509754	0.83231	0.000782324	NA	NA	-0.114077	0.673995	NA	NA	0.783789	0.00255489	0.80805	0.00382621
LINC00511-283 REX1BD-205	0.985611	0.000309086	0.909091	4.19104e-05	NA	NA	-0.286886	0.281343	NA	NA	0.881119	0.000152674	0.895105	0.00023088
PSMG3-AS1-201 ARMC6-202	0.942857	0.00480466	0.86014	0.000331668	1	0	-0.317647	0.230573	NA	NA	0.93007	1.17022e-05	0.93007	0.000331668
GASAL1-203 ARMC6-202	0.941124	0.00509754	0.763574	0.00385009	NA	NA	0.57722	0.0192213	NA	NA	0.853147	0.000418118	0.80836	0.00447382
ZBED5-AS1-207 ARMC6-202	1	0	0.706294	0.0102452	NA	NA	0.788235	0.000286466	NA	NA	0.832168	0.000785442	0.810202	0.000535954
AC125807.2-201 ARMC6-202	0.828571	0.0415627	0.895105	8.36659e-05	1	0	0.623529	0.00985565	NA	NA	NA	NA	0.861838	0.00496966
LINC00511-283 ARMC6-202	0.840668	0.0360576	0.839161	0.000642826	0.828571	0.0415627	0.778514	0.000381414	NA	NA	0.804196	0.00161477	0.828571	0.00161477
RAB11B-AS1-201 ARMC6-202	0.771429	0.0723965	0.909091	4.19104e-05	NA	NA	0.746137	0.000902426	NA	NA	0.867133	0.000259812	0.819281	0.000581119
NIFK-AS1-205 BORCS8-202	1	0	0.935397	7.94651e-06	0.753702	0.0835233	NA	NA	NA	NA	0.818287	0.00114001	0.876842	0.00057398
GASAL1-203 BORCS8-202	0.880406	0.0205987	0.9443	3.84386e-06	NA	NA	0.589935	0.0161534	NA	NA	0.945711	3.38933e-06	0.912353	0.00807861
ZBED5-AS1-207 BORCS8-202	0.885714	0.0188455	0.855634	0.000385575	NA	NA	0.58131	0.018189	NA	NA	0.914187	3.16859e-05	0.870674	0.00928726
LINC00511-243 BORCS8-202	0.941124	0.00509754	0.878513	0.000169385	0.880406	0.0205987	0.626932	0.00934617	NA	NA	0.669258	0.0173001	0.878513	0.00934617
LINC00511-283 BORCS8-202	0.811679	0.0498576	0.884639	0.00013218	0.771429	0.0723965	0.691458	0.003008	NA	NA	0.833626	0.000753851	0.811679	0.003008
RAB11B-AS1-201 BORCS8-202	0.942857	0.00480466	0.920895	2.13377e-05	NA	NA	0.720177	0.00165315	NA	NA	0.886166	0.000123989	0.90353	0.000888567
MORN1-205 AC092279.1-238	0.885714	0.0188455	0.832168	0.000785442	0.885714	0.0188455	0.823529	8.83914e-05	NA	NA	NA	NA	0.858941	0.00981546
HNRNPR-202 AC092279.1-238	0.771429	0.0723965	0.86014	0.000331668	0.942857	0.00480466	0.785294	0.000312854	NA	NA	NA	NA	0.822717	0.00256817
E2F2-201 AC092279.1-238	0.771429	0.0723965	0.832484	0.000778512	0.885714	0.0188455	0.913908	7.46809e-07	NA	NA	NA	NA	0.859099	0.009812
AUNIP-201 AC092279.1-238	-0.771429	0.0723965	0.825175	0.000951363	0.942857	0.00480466	0.835294	5.63713e-05	NA	NA	NA	NA	0.830234	0.00287801
RCC1-202 AC092279.1-238	0.828571	0.0415627	0.825175	0.000951363	0.942857	0.00480466	0.920588	4.32041e-07	NA	NA	NA	NA	0.87458	0.00287801
SFPQ-201 AC092279.1-238	0.885714	0.0188455	0.832168	0.000785442	0.942857	0.00480466	0.735294	0.00117162	NA	NA	NA	NA	0.858941	0.00298814
CLSPN-201 AC092279.1-238	0.714286	0.110787	0.734266	0.00654349	0.942857	0.00480466	0.911765	8.81899e-07	NA	NA	NA	NA	0.823015	0.00567408
CLSPN-202 AC092279.1-238	0.885714	0.0188455	0.874126	0.000200713	0.942857	0.00480466	0.911765	8.81899e-07	NA	NA	NA	NA	0.898739	0.00250269
CDCA8-202 AC092279.1-238	0.885714	0.0188455	0.79021	0.00222314	0.942857	0.00480466	0.852941	2.67907e-05	NA	NA	NA	NA	0.869328	0.0035139
TOE1-201 AC092279.1-238	0.885714	0.0188455	0.832168	0.000785442	1	0	0.75	0.000819764	NA	NA	NA	NA	0.858941	0.000802603
NASP-202 AC092279.1-238	0.885714	0.0188455	0.853147	0.000418118	0.885714	0.0188455	0.817647	0.000109363	NA	NA	NA	NA	0.869431	0.0096318
ORC1-202 AC092279.1-238	0.885714	0.0188455	0.839161	0.000642826	0.828571	0.0415627	0.829412	7.08845e-05	NA	NA	NA	NA	0.834286	0.00974415
SF3B4-201 AC092279.1-238	0.885714	0.0188455	0.853147	0.000418118	0.942857	0.00480466	0.923529	3.3439e-07	NA	NA	NA	NA	0.904622	0.00261139
MSTO1-201 AC092279.1-238	0.6	0.208	0.846154	0.000521134	0.942857	0.00480466	0.808824	0.000148476	NA	NA	NA	NA	0.827489	0.0026629
C1orf112-208 AC092279.1-238	0.771429	0.0723965	0.846154	0.000521134	0.885714	0.0188455	0.781457	0.000350271	NA	NA	NA	NA	0.813806	0.00968331
IKBKE-203 AC092279.1-238	0.942857	0.00480466	0.853147	0.000418118	0.771429	0.0723965	0.852941	2.67907e-05	NA	NA	NA	NA	0.853044	0.00261139
DTL-201 AC092279.1-238	0.771429	0.0723965	0.853147	0.000418118	0.942857	0.00480466	0.826471	7.92355e-05	NA	NA	NA	NA	0.839809	0.00261139
NCAPH-201 AC092279.1-238	0.657143	0.156175	0.888112	0.000114134	0.942857	0.00480466	0.832353	6.32812e-05	NA	NA	NA	NA	0.860232	0.0024594
NCAPH-202 AC092279.1-238	0.771429	0.0723965	0.867133	0.000259812	0.942857	0.00480466	0.797059	0.000218098	NA	NA	NA	NA	0.832096	0.00253224
CYP27C1-203 AC092279.1-238	0.941124	0.00509754	0.867133	0.000259812	0.771429	0.0723965	0.835294	5.63713e-05	NA	NA	NA	NA	0.851213	0.00267868
MCM6-201 AC092279.1-238	0.885714	0.0188455	0.839161	0.000642826	0.942857	0.00480466	0.855882	2.34492e-05	NA	NA	NA	NA	0.870798	0.00272375
ACAA1-210 AC092279.1-238	0.885714	0.0188455	0.881119	0.000152674	0.771429	0.0723965	0.797059	0.000218098	NA	NA	NA	NA	0.839089	0.00953179
CDC25A-201 AC092279.1-238	0.885714	0.0188455	0.818182	0.00114311	1	0	0.533926	0.0331484	NA	NA	NA	NA	0.851948	0.00999429
CIP2A-201 AC092279.1-238	0.942857	0.00480466	0.776224	0.00299286	0.828571	0.0415627	0.744118	0.000948283	NA	NA	NA	NA	0.802398	0.00389876
MCM2-201 AC092279.1-238	0.885714	0.0188455	0.818182	0.00114311	0.771429	0.0723965	0.926471	2.5614e-07	NA	NA	NA	NA	0.851948	0.00999429
TOPBP1-201 AC092279.1-238	0.657143	0.156175	0.86014	0.000331668	0.885714	0.0188455	0.888235	4.32625e-06	NA	NA	NA	NA	0.872927	0.00958857
PFN2-201 AC092279.1-238	0.771429	0.0723965	0.853147	0.000418118	0.885714	0.0188455	0.832353	6.32812e-05	NA	NA	NA	NA	0.84275	0.0096318
SMC4-202 AC092279.1-238	0.885714	0.0188455	0.902098	5.99786e-05	0.771429	0.0723965	0.844118	3.93024e-05	NA	NA	NA	NA	0.864916	0.00945273
ECT2-204 AC092279.1-238	0.942857	0.00480466	0.86014	0.000331668	0.771429	0.0723965	0.644118	0.00708152	NA	NA	NA	NA	0.815784	0.00594309
ACTL6A-202 AC092279.1-238	0.657143	0.156175	0.797203	0.00190037	0.942857	0.00480466	0.873529	9.86965e-06	NA	NA	NA	NA	0.835366	0.00335252
TRA2B-203 AC092279.1-238	0.942857	0.00480466	0.881119	0.000152674	0.942857	0.00480466	0.750552	0.000808475	NA	NA	NA	NA	0.911988	0.00280657
TRA2B-213 AC092279.1-238	0.885714	0.0188455	0.909091	4.19104e-05	0.828571	0.0415627	0.823529	8.83914e-05	NA	NA	NA	NA	0.857143	0.00946694
TACC3-201 AC092279.1-238	0.771429	0.0723965	0.958042	9.54358e-07	0.942857	0.00480466	0.763797	0.000573473	NA	NA	NA	NA	0.857143	0.00268907
LAP3-210 AC092279.1-238	0.885714	0.0188455	0.951049	2.03842e-06	0.942857	0.00480466	0.693072	0.00291358	NA	NA	NA	NA	0.914286	0.00385912
CXCL1-201 AC092279.1-238	0.885714	0.0188455	0.93007	1.17022e-05	0.942857	0.00480466	0.821192	9.62809e-05	NA	NA	NA	NA	0.907892	0.00245047
HNRNPD-201 AC092279.1-238	0.828571	0.0415627	0.839161	0.000642826	0.885714	0.0188455	0.770588	0.000476822	NA	NA	NA	NA	0.833866	0.00974415
HNRNPD-203 AC092279.1-238	0.771429	0.0723965	0.86014	0.000331668	0.942857	0.00480466	0.858824	2.04644e-05	NA	NA	NA	NA	0.859482	0.00256817
HNRNPDL-206 AC092279.1-238	0.771429	0.0723965	0.832168	0.000785442	0.942857	0.00480466	0.844118	3.93024e-05	NA	NA	NA	NA	0.838143	0.00279505
COQ2-206 AC092279.1-238	0.885714	0.0188455	0.825175	0.000951363	0.885714	0.0188455	0.776471	0.000404351	NA	NA	NA	NA	0.855445	0.00989842
EXOSC9-201 AC092279.1-238	0.885714	0.0188455	0.867133	0.000259812	0.942857	0.00480466	0.717647	0.00174754	NA	NA	NA	NA	0.876424	0.0032761
MAP9-204 AC092279.1-238	0.898645	0.0148886	0.881119	0.000152674	0.771429	0.0723965	0.705205	0.00227779	NA	NA	NA	NA	0.826274	0.00858321
TRIP13-201 AC092279.1-238	0.885714	0.0188455	0.853147	0.000418118	0.942857	0.00480466	0.8	0.000198571	NA	NA	NA	NA	0.869431	0.00261139
PAIP1-201 AC092279.1-238	0.942857	0.00480466	0.867133	0.000259812	0.657143	0.156175	0.805882	0.000163847	NA	NA	NA	NA	0.836508	0.00253224
CCNB1-201 AC092279.1-238	0.885714	0.0188455	0.902098	5.99786e-05	0.942857	0.00480466	0.635294	0.00818206	NA	NA	NA	NA	0.893906	0.00649336
DHFR-201 AC092279.1-238	0.771429	0.0723965	0.846154	0.000521134	0.942857	0.00480466	0.914706	7.0118e-07	NA	NA	NA	NA	0.88043	0.0026629
NR2F1-201 AC092279.1-238	0.885714	0.0188455	0.86014	0.000331668	0.942857	0.00480466	0.9	2.05109e-06	NA	NA	NA	NA	0.892857	0.00256817
CREBRF-201 AC092279.1-238	-0.828571	0.0415627	0.769231	0.00344645	-1	0	-0.85	3.05226e-05	NA	NA	NA	NA	-0.839286	0.00173849
TCF19-201 AC092279.1-238	0.811679	0.0498576	0.937063	6.99316e-06	0.942857	0.00480466	0.682855	0.0035538	NA	NA	NA	NA	0.874371	0.00417923
BAG6-245 AC092279.1-238	0.714286	0.110787	0.853147	0.000418118	0.885714	0.0188455	0.855882	2.34492e-05	NA	NA	NA	NA	0.854515	0.0096318
ZNF76-202 AC092279.1-238	0.840668	0.0360576	0.797203	0.00190037	0.942857	0.00480466	0.828912	7.22488e-05	NA	NA	NA	NA	0.83479	0.00335252
SRSF3-202 AC092279.1-238	0.885714	0.0188455	0.888112	0.000114134	1	0	0.694118	0.00285371	NA	NA	NA	NA	0.886913	0.00148392
SRSF3-208 AC092279.1-238	0.885714	0.0188455	0.86014	0.000331668	0.942857	0.00480466	0.808824	0.000148476	NA	NA	NA	NA	0.872927	0.00256817
MCM3-205 AC092279.1-238	0.828571	0.0415627	0.895105	8.36659e-05	1	0	0.885294	5.14715e-06	NA	NA	NA	NA	0.8902	4.44065e-05
SYNCRIP-216 AC092279.1-238	0.927634	0.00766584	0.916084	2.8428e-05	0.942857	0.00480466	0.197037	0.464515	NA	NA	NA	NA	0.921859	0.00623525
HNRNPA2B1-209 AC092279.1-238	0.885714	0.0188455	0.832168	0.000785442	0.885714	0.0188455	0.897059	2.49238e-06	NA	NA	NA	NA	0.885714	0.00981546
HNRNPA2B1-203 AC092279.1-238	0.885714	0.0188455	0.839161	0.000642826	0.942857	0.00480466	0.885294	5.14715e-06	NA	NA	NA	NA	0.885504	0.00272375
ANLN-210 AC092279.1-238	0.724714	0.103243	0.909091	4.19104e-05	1	0	0.734516	0.0011932	NA	NA	NA	NA	0.821804	0.000617554
POLR2J4-203 AC092279.1-238	0.771429	0.0723965	0.909091	4.19104e-05	0.942857	0.00480466	0.832353	6.32812e-05	NA	NA	NA	NA	0.870722	0.00243397
DDX56-201 AC092279.1-238	0.771429	0.0723965	0.804196	0.00161477	0.942857	0.00480466	0.826471	7.92355e-05	NA	NA	NA	NA	0.815333	0.00320972
H2AZ2-201 AC092279.1-238	0.885714	0.0188455	0.853147	0.000418118	0.771429	0.0723965	0.861765	1.78052e-05	NA	NA	NA	NA	0.857456	0.0096318
H2AZ2-202 AC092279.1-238	0.885714	0.0188455	0.832168	0.000785442	0.6	0.208	0.782353	0.000341221	NA	NA	NA	NA	0.80726	0.00981546
BCL7B-201 AC092279.1-238	0.771429	0.0723965	0.846154	0.000521134	1	0	0.838235	5.01034e-05	NA	NA	NA	NA	0.842195	0.000285619
RFC2-201 AC092279.1-238	0.657143	0.156175	0.846154	0.000521134	0.942857	0.00480466	0.923529	3.3439e-07	NA	NA	NA	NA	0.884842	0.0026629
XRCC2-201 AC092279.1-238	0.942857	0.00480466	0.923077	1.8622e-05	0.885714	0.0188455	0.788816	0.000281484	NA	NA	NA	NA	0.904396	0.00254307
PAXIP1-201 AC092279.1-238	0.771429	0.0723965	0.811189	0.00136332	0.942857	0.00480466	0.864706	1.54423e-05	NA	NA	NA	NA	0.837947	0.00308399
SCARA3-201 AC092279.1-238	0.942857	0.00480466	0.804196	0.00161477	0.542857	0.265703	0.862399	1.72715e-05	NA	NA	NA	NA	0.833297	0.00320972
ESCO2-201 AC092279.1-238	0.885714	0.0188455	0.881119	0.000152674	0.771429	0.0723965	0.85	3.05226e-05	NA	NA	NA	NA	0.865559	0.00949908
GINS4-201 AC092279.1-238	0.657143	0.156175	0.853147	0.000418118	0.942857	0.00480466	0.838235	5.01034e-05	NA	NA	NA	NA	0.845691	0.00261139
MCM4-222 AC092279.1-238	0.771429	0.0723965	0.86014	0.000331668	0.942857	0.00480466	0.720588	0.00163819	NA	NA	NA	NA	0.815784	0.00322143
POP1-202 AC092279.1-238	0.885714	0.0188455	0.846154	0.000521134	0.942857	0.00480466	0.841176	4.4429e-05	NA	NA	NA	NA	0.865934	0.0026629
HAS2-201 AC092279.1-238	0.840668	0.0360576	0.853147	0.000418118	0.942857	0.00480466	0.911765	8.81899e-07	NA	NA	NA	NA	0.882456	0.00261139
ATAD2-201 AC092279.1-238	0.885714	0.0188455	0.832168	0.000785442	0.771429	0.0723965	0.870588	1.14989e-05	NA	NA	NA	NA	0.851378	0.00981546
BOP1-205 AC092279.1-238	0.771429	0.0723965	0.846154	0.000521134	0.942857	0.00480466	0.947059	2.71573e-08	NA	NA	NA	NA	0.894505	0.0026629
TONSL-201 AC092279.1-238	0.657143	0.156175	0.881119	0.000152674	0.942857	0.00480466	0.926471	2.5614e-07	NA	NA	NA	NA	0.903795	0.00247867
KIF24-202 AC092279.1-238	1	0	0.853147	0.000418118	0.942857	0.00480466	0.744118	0.000948283	NA	NA	NA	NA	0.898002	0.0006832
MELK-203 AC092279.1-238	0.885714	0.0188455	0.909091	4.19104e-05	0.885714	0.0188455	0.753495	0.000750419	NA	NA	NA	NA	0.885714	0.00979795
FRMD3-201 AC092279.1-238	0.771429	0.0723965	0.85114	0.000445901	0.885714	0.0188455	0.858824	2.04644e-05	NA	NA	NA	NA	0.854982	0.00964569
CENPP-203 AC092279.1-238	0.771429	0.0723965	0.832168	0.000785442	0.885714	0.0188455	0.867647	1.33487e-05	NA	NA	NA	NA	0.849907	0.00981546
ZNF367-201 AC092279.1-238	0.771429	0.0723965	0.86014	0.000331668	0.942857	0.00480466	0.710817	0.00202447	NA	NA	NA	NA	0.815784	0.00341457
SMC2-203 AC092279.1-238	0.885714	0.0188455	0.916084	2.8428e-05	0.771429	0.0723965	0.826471	7.92355e-05	NA	NA	NA	NA	0.856092	0.00946236
PTPA-201 AC092279.1-238	0.885714	0.0188455	0.888112	0.000114134	0.942857	0.00480466	0.835294	5.63713e-05	NA	NA	NA	NA	0.886913	0.0024594
TUBB4B-201 AC092279.1-238	0.885714	0.0188455	0.846154	0.000521134	0.942857	0.00480466	0.952941	1.20966e-08	NA	NA	NA	NA	0.914286	0.0026629
MCM10-202 AC092279.1-238	0.771429	0.0723965	0.825175	0.000951363	1	0	0.797059	0.000218098	NA	NA	NA	NA	0.811117	0.00058473
MCM10-206 AC092279.1-238	0.942857	0.00480466	0.847637	0.000497797	0.771429	0.0723965	0.628758	0.00908147	NA	NA	NA	NA	0.809533	0.00694307
PDSS1-201 AC092279.1-238	0.885714	0.0188455	0.888112	0.000114134	0.942857	0.00480466	0.861765	1.78052e-05	NA	NA	NA	NA	0.886913	0.0024594
ZNF33B-201 AC092279.1-238	0.885714	0.0188455	0.853147	0.000418118	0.771429	0.0723965	0.797059	0.000218098	NA	NA	NA	NA	0.825103	0.0096318
ZWINT-203 AC092279.1-238	0.771429	0.0723965	0.895105	8.36659e-05	1	0	0.897059	2.49238e-06	NA	NA	NA	NA	0.896082	4.30791e-05
DNA2-201 AC092279.1-238	0.885714	0.0188455	0.811189	0.00136332	1	0	0.897059	2.49238e-06	NA	NA	NA	NA	0.891387	0.000682904
DNAJC9-201 AC092279.1-238	0.771429	0.0723965	0.867133	0.000259812	0.942857	0.00480466	0.897059	2.49238e-06	NA	NA	NA	NA	0.882096	0.00253224
KIF20B-201 AC092279.1-238	0.942857	0.00480466	0.86014	0.000331668	0.714286	0.110787	0.885294	5.14715e-06	NA	NA	NA	NA	0.872717	0.00256817
HELLS-202 AC092279.1-238	0.942857	0.00480466	0.832168	0.000785442	0.942857	0.00480466	0.479412	0.0602393	NA	NA	NA	NA	0.887512	0.00480466
AFAP1L2-201 AC092279.1-238	0.942857	0.00480466	0.916084	2.8428e-05	0.771429	0.0723965	0.820588	9.84127e-05	NA	NA	NA	NA	0.868336	0.00245154
MKI67-201 AC092279.1-238	0.657143	0.156175	0.923077	1.8622e-05	0.885714	0.0188455	0.864706	1.54423e-05	NA	NA	NA	NA	0.87521	0.00943205
MKI67-202 AC092279.1-238	0.885714	0.0188455	0.846154	0.000521134	0.714286	0.110787	0.802941	0.000180517	NA	NA	NA	NA	0.824548	0.00968331
NAP1L4-222 AC092279.1-238	0.771429	0.0723965	0.811189	0.00136332	0.942857	0.00480466	0.858824	2.04644e-05	NA	NA	NA	NA	0.835006	0.00308399
SAAL1-202 AC092279.1-238	0.885714	0.0188455	0.86014	0.000331668	0.771429	0.0723965	0.791176	0.000261946	NA	NA	NA	NA	0.825658	0.00958857
DAGLA-201 AC092279.1-238	0.771429	0.0723965	0.804196	0.00161477	0.942857	0.00480466	0.864508	1.55929e-05	NA	NA	NA	NA	0.834352	0.00320972
FEN1-201 AC092279.1-238	0.771429	0.0723965	0.818182	0.00114311	0.942857	0.00480466	0.894118	3.01131e-06	NA	NA	NA	NA	0.85615	0.00297388
RPS6KA4-201 AC092279.1-238	0.942857	0.00480466	0.804196	0.00161477	0.942857	0.00480466	0.74025	0.00104143	NA	NA	NA	NA	0.873526	0.00320972
SF1-204 AC092279.1-238	0.885714	0.0188455	0.923077	1.8622e-05	0.942857	0.00480466	0.776471	0.000404351	NA	NA	NA	NA	0.904396	0.00260451
RBM4B-206 AC092279.1-238	0.828571	0.0415627	0.832168	0.000785442	1	0	0.826471	7.92355e-05	NA	NA	NA	NA	0.83037	0.000432339
TPCN2-201 AC092279.1-238	0.885714	0.0188455	0.832168	0.000785442	0.942857	0.00480466	0.908824	1.10059e-06	NA	NA	NA	NA	0.897269	0.00279505
DDIAS-211 AC092279.1-238	0.771429	0.0723965	0.853147	0.000418118	0.942857	0.00480466	0.767647	0.000516884	NA	NA	NA	NA	0.812288	0.00266077
H2AX-202 AC092279.1-238	0.885714	0.0188455	0.825175	0.000951363	0.771429	0.0723965	0.923529	3.3439e-07	NA	NA	NA	NA	0.855445	0.00989842
HYLS1-202 AC092279.1-238	0.771429	0.0723965	0.881119	0.000152674	0.885714	0.0188455	0.770588	0.000476822	NA	NA	NA	NA	0.826274	0.00966115
FOXM1-202 AC092279.1-238	0.885714	0.0188455	0.867133	0.000259812	0.771429	0.0723965	0.855882	2.34492e-05	NA	NA	NA	NA	0.861508	0.00955265
AC125807.2-201 AC092279.1-238	0.771429	0.0723965	0.79021	0.00222314	1	0	0.832353	6.32812e-05	NA	NA	NA	NA	0.811281	0.00114321
SCAF11-203 AC092279.1-238	0.885714	0.0188455	0.825175	0.000951363	1	0	0.85	3.05226e-05	NA	NA	NA	NA	0.867857	0.000490943
RACGAP1-215 AC092279.1-238	0.942857	0.00480466	0.762238	0.00395045	0.942857	0.00480466	0.516475	0.0405332	NA	NA	NA	NA	0.852547	0.00480466
KRT8-201 AC092279.1-238	-0.657143	0.156175	0.79021	0.00222314	0.942857	0.00480466	0.891176	3.61865e-06	NA	NA	NA	NA	0.840693	0.0035139
CBX5-202 AC092279.1-238	0.771429	0.0723965	0.909091	4.19104e-05	0.942857	0.00480466	0.823529	8.83914e-05	NA	NA	NA	NA	0.86631	0.00244653
NEMP1-202 AC092279.1-238	-0.942857	0.00480466	0.809879	0.00140794	-0.942857	0.00480466	-0.6815	0.0036466	NA	NA	NA	NA	-0.812179	0.00422563
METAP2-202 AC092279.1-238	0.885714	0.0188455	0.888112	0.000114134	0.942857	0.00480466	0.726471	0.00143618	NA	NA	NA	NA	0.886913	0.00312042
RPL6-202 AC092279.1-238	0.657143	0.156175	0.818182	0.00114311	0.942857	0.00480466	0.814706	0.00012131	NA	NA	NA	NA	0.816444	0.00297388
RAN-212 AC092279.1-238	0.885714	0.0188455	0.881119	0.000152674	0.771429	0.0723965	0.797059	0.000218098	NA	NA	NA	NA	0.839089	0.00953179
POLE-201 AC092279.1-238	0.885714	0.0188455	0.86014	0.000331668	0.942857	0.00480466	0.870588	1.14989e-05	NA	NA	NA	NA	0.878151	0.00256817
SKA3-202 AC092279.1-238	0.771429	0.0723965	0.888112	0.000114134	1	0	0.779412	0.00037168	NA	NA	NA	NA	0.833762	0.000242907
RFC3-201 AC092279.1-238	0.771429	0.0723965	0.853147	0.000418118	1	0	0.782353	0.000341221	NA	NA	NA	NA	0.81775	0.000379669
ESD-204 AC092279.1-238	0.885714	0.0188455	0.832168	0.000785442	0.828571	0.0415627	0.876471	8.43912e-06	NA	NA	NA	NA	0.854319	0.00981546
DLEU2-206 AC092279.1-238	0.942857	0.00480466	0.874126	0.000200713	1	0	0.85	3.05226e-05	NA	NA	NA	NA	0.908492	0.000115618
BORA-202 AC092279.1-238	0.942857	0.00480466	0.86014	0.000331668	1	0	0.732353	0.00125496	NA	NA	NA	NA	0.901499	0.000793313
IPO4-201 AC092279.1-238	0.885714	0.0188455	0.839161	0.000642826	0.942857	0.00480466	0.938235	7.80222e-08	NA	NA	NA	NA	0.911975	0.00272375
UBR7-201 AC092279.1-238	0.885714	0.0188455	0.832168	0.000785442	0.942857	0.00480466	0.852941	2.67907e-05	NA	NA	NA	NA	0.869328	0.00279505
KNL1-202 AC092279.1-238	0.885714	0.0188455	0.909091	4.19104e-05	0.714286	0.110787	0.8	0.000198571	NA	NA	NA	NA	0.842857	0.00952203
RAD51-208 AC092279.1-238	0.811679	0.0498576	0.874126	0.000200713	0.942857	0.00480466	0.835294	5.63713e-05	NA	NA	NA	NA	0.85471	0.00250269
WDR76-202 AC092279.1-238	0.885714	0.0188455	0.916084	2.8428e-05	0.942857	0.00480466	0.65	0.00641571	NA	NA	NA	NA	0.900899	0.00561019
WDR76-201 AC092279.1-238	0.885714	0.0188455	0.888112	0.000114134	0.942857	0.00480466	0.847059	3.46805e-05	NA	NA	NA	NA	0.886913	0.0024594
DUT-202 AC092279.1-238	0.942857	0.00480466	0.690019	0.0130122	1	0	0.938235	7.80222e-08	NA	NA	NA	NA	0.940546	0.00240237
ZWILCH-201 AC092279.1-238	0.542857	0.265703	0.853147	0.000418118	0.942857	0.00480466	0.779412	0.00037168	NA	NA	NA	NA	0.816279	0.00261139
SMAD6-205 AC092279.1-238	0.771429	0.0723965	0.825175	0.000951363	0.942857	0.00480466	0.885294	5.14715e-06	NA	NA	NA	NA	0.855234	0.00287801
CLN6-201 AC092279.1-238	0.828571	0.0415627	0.818182	0.00114311	0.942857	0.00480466	0.841176	4.4429e-05	NA	NA	NA	NA	0.834874	0.00297388
KIF23-202 AC092279.1-238	0.885714	0.0188455	0.888112	0.000114134	0.942857	0.00480466	0.844118	3.93024e-05	NA	NA	NA	NA	0.886913	0.0024594
COMMD4-203 AC092279.1-238	0.885714	0.0188455	0.937063	6.99316e-06	0.828571	0.0415627	0.873529	9.86965e-06	NA	NA	NA	NA	0.879622	0.00942768
TMED3-202 AC092279.1-238	0.771429	0.0723965	0.839161	0.000642826	0.885714	0.0188455	0.814706	0.00012131	NA	NA	NA	NA	0.826933	0.00974415
FANCI-202 AC092279.1-238	0.885714	0.0188455	0.846154	0.000521134	1	0	0.685294	0.00339156	NA	NA	NA	NA	0.865934	0.00195635
PRC1-202 AC092279.1-238	0.771429	0.0723965	0.902098	5.99786e-05	0.942857	0.00480466	0.744118	0.000948283	NA	NA	NA	NA	0.836763	0.00287647
SYNM-202 AC092279.1-238	0.771429	0.0723965	0.867133	0.000259812	0.885714	0.0188455	0.944118	3.93393e-08	NA	NA	NA	NA	0.876424	0.00955265
LUC7L-201 AC092279.1-238	0.942857	0.00480466	0.935203	8.06383e-06	0.898645	0.0148886	0.515832	0.040827	NA	NA	NA	NA	0.916924	0.00984664
PKMYT1-201 AC092279.1-238	0.771429	0.0723965	0.936643	7.22445e-06	0.942857	0.00480466	0.908824	1.10059e-06	NA	NA	NA	NA	0.922733	0.00240594
PLK1-201 AC092279.1-238	0.885714	0.0188455	0.832168	0.000785442	0.771429	0.0723965	0.852941	2.67907e-05	NA	NA	NA	NA	0.842555	0.00981546
FUS-202 AC092279.1-238	0.885714	0.0188455	0.874126	0.000200713	0.942857	0.00480466	0.776471	0.000404351	NA	NA	NA	NA	0.87992	0.00260451
FUS-201 AC092279.1-238	0.880406	0.0205987	0.811189	0.00136332	0.942857	0.00480466	0.777799	0.000389312	NA	NA	NA	NA	0.845798	0.00308399
SHCBP1-201 AC092279.1-238	0.771429	0.0723965	0.881119	0.000152674	0.942857	0.00480466	0.902941	1.67772e-06	NA	NA	NA	NA	0.89203	0.00247867
PDF-201 AC092279.1-238	0.771429	0.0723965	0.867133	0.000259812	0.942857	0.00480466	0.682353	0.00358797	NA	NA	NA	NA	0.819281	0.00419632
CENPN-202 AC092279.1-238	0.885714	0.0188455	0.832168	0.000785442	0.942857	0.00480466	0.832353	6.32812e-05	NA	NA	NA	NA	0.859034	0.00279505
GINS2-201 AC092279.1-238	0.885714	0.0188455	0.874126	0.000200713	0.942857	0.00480466	0.862399	1.72715e-05	NA	NA	NA	NA	0.87992	0.00250269
MIS12-202 AC092279.1-238	0.942857	0.00480466	0.874126	0.000200713	0.771429	0.0723965	0.653422	0.00605197	NA	NA	NA	NA	0.822777	0.00542832
AURKB-212 AC092279.1-238	0.885714	0.0188455	0.888112	0.000114134	-0.942857	0.00480466	0.8	0.000198571	NA	NA	NA	NA	0.842857	0.00250162
CDC6-201 AC092279.1-238	0.714286	0.110787	0.86014	0.000331668	1	0	0.908824	1.10059e-06	NA	NA	NA	NA	0.884482	0.000166384
CDC6-207 AC092279.1-238	0.885714	0.0188455	0.895105	8.36659e-05	0.942857	0.00480466	0.911765	8.81899e-07	NA	NA	NA	NA	0.903435	0.00244417
ACLY-207 AC092279.1-238	0.885714	0.0188455	0.923077	1.8622e-05	0.942857	0.00480466	0.761765	0.000605343	NA	NA	NA	NA	0.904396	0.002705
BRCA1-203 AC092279.1-238	0.885714	0.0188455	0.832168	0.000785442	0.771429	0.0723965	0.894118	3.01131e-06	NA	NA	NA	NA	0.858941	0.00981546
SNF8-201 AC092279.1-238	0.885714	0.0188455	0.888112	0.000114134	0.771429	0.0723965	0.829412	7.08845e-05	NA	NA	NA	NA	0.857563	0.00947981
SRSF1-205 AC092279.1-238	0.885714	0.0188455	0.832168	0.000785442	0.942857	0.00480466	0.885294	5.14715e-06	NA	NA	NA	NA	0.885504	0.00279505
SRSF1-206 AC092279.1-238	1	0	0.874126	0.000200713	0.828571	0.0415627	0.787614	0.00029188	NA	NA	NA	NA	0.851349	0.000246297
SKA2-201 AC092279.1-238	0.885714	0.0188455	0.902098	5.99786e-05	0.885714	0.0188455	0.788235	0.000286466	NA	NA	NA	NA	0.885714	0.00956597
TBX2-201 AC092279.1-238	0.885714	0.0188455	0.832168	0.000785442	0.828571	0.0415627	0.926471	2.5614e-07	NA	NA	NA	NA	0.858941	0.00981546
LINC00511-283 AC092279.1-238	0.927634	0.00766584	0.86014	0.000331668	0.828571	0.0415627	0.763797	0.000573473	NA	NA	NA	NA	0.844356	0.00411966
H3-3B-206 AC092279.1-238	0.885714	0.0188455	0.811189	0.00136332	0.942857	0.00480466	0.647059	0.00674208	NA	NA	NA	NA	0.848452	0.00577337
SRSF2-202 AC092279.1-238	0.942857	0.00480466	0.846154	0.000521134	0.942857	0.00480466	0.935294	1.07202e-07	NA	NA	NA	NA	0.939076	0.0026629
TK1-201 AC092279.1-238	0.771429	0.0723965	0.888112	0.000114134	1	0	0.844118	3.93024e-05	NA	NA	NA	NA	0.866115	7.6718e-05
TK1-203 AC092279.1-238	0.885714	0.0188455	0.832872	0.000770065	1	0	0.888235	4.32625e-06	NA	NA	NA	NA	0.886975	0.000387195
CENPX-201 AC092279.1-238	0.6	0.208	0.79021	0.00222314	0.942857	0.00480466	0.879412	7.18727e-06	NA	NA	NA	NA	0.834811	0.0035139
SNRPD1-201 AC092279.1-238	0.885714	0.0188455	0.881119	0.000152674	0.942857	0.00480466	0.797059	0.000218098	NA	NA	NA	NA	0.883417	0.00251138
CABLES1-203 AC092279.1-238	0.880406	0.0205987	0.874126	0.000200713	0.942857	0.00480466	0.823529	8.83914e-05	NA	NA	NA	NA	0.877266	0.00250269
SKA1-201 AC092279.1-238	0.714286	0.110787	0.86014	0.000331668	0.942857	0.00480466	0.788235	0.000286466	NA	NA	NA	NA	0.824188	0.00256817
MKNK2-209 AC092279.1-238	-0.942857	0.00480466	0.118881	0.712884	-1	0	-0.723529	0.00153448	NA	NA	NA	NA	-0.833193	0.00316957
LMNB2-201 AC092279.1-238	0.885714	0.0188455	0.853147	0.000418118	0.828571	0.0415627	0.888235	4.32625e-06	NA	NA	NA	NA	0.869431	0.0096318
THOP1-204 AC092279.1-238	0.885714	0.0188455	0.839161	0.000642826	0.885714	0.0188455	0.929412	1.94012e-07	NA	NA	NA	NA	0.885714	0.00974415
CHAF1A-201 AC092279.1-238	0.657143	0.156175	0.811189	0.00136332	0.942857	0.00480466	0.9	2.05109e-06	NA	NA	NA	NA	0.855594	0.00308399
DUS3L-201 AC092279.1-238	0.828571	0.0415627	0.839161	0.000642826	0.942857	0.00480466	0.705882	0.0022459	NA	NA	NA	NA	0.833866	0.00352528
HNRNPM-201 AC092279.1-238	0.885714	0.0188455	0.818182	0.00114311	0.942857	0.00480466	0.923529	3.3439e-07	NA	NA	NA	NA	0.904622	0.00297388
ASF1B-201 AC092279.1-238	0.771429	0.0723965	0.902098	5.99786e-05	0.942857	0.00480466	0.702941	0.00238695	NA	NA	NA	NA	0.836763	0.00359581
DDX39A-201 AC092279.1-238	0.771429	0.0723965	0.853147	0.000418118	0.942857	0.00480466	0.855882	2.34492e-05	NA	NA	NA	NA	0.854515	0.00261139
AC125807.2-201 GPI-201	0.942857	0.00480466	0.972028	1.28681e-07	0.828571	0.0415627	0.888235	4.32625e-06	NA	NA	NA	NA	0.915546	0.0024045
LINC00511-243 GPI-201	0.941124	0.00509754	0.862168	0.000309405	0.941124	0.00509754	0.576471	0.0194151	NA	NA	NA	NA	0.901646	0.00509754
LINC00511-283 GPI-201	0.985611	0.000309086	0.86014	0.000331668	0.657143	0.156175	0.794702	0.00023487	NA	NA	NA	NA	0.827421	0.000320377
AC092279.1-238 GPI-201	0.885714	0.0188455	0.846154	0.000521134	0.828571	0.0415627	0.941176	5.58894e-08	NA	NA	NA	NA	0.865934	0.00968331
[truncated: 511 more rows]
