# Supplementary material for: Metformin Treatment Modulates Long Non-Coding RNA Isoforms Expression in Human Cells
Source: Noncoding RNA. 2022 Oct 12;8(5):68. doi: 10.3390/ncrna8050068 (PMC9607547; doi:10.3390/ncrna8050068)
Supplement: Supplementary file 1 [file ncrna-08-00068-s001.zip › Sup_table_4.xlsx]

## Sheet: AC0168 Embryonic cells 10mM
pathway	pval	padj	log2err	ES	NES	size	leadingEdge
BILD_HRAS_ONCOGENIC_SIGNATURE	5.23746e-09	4.65535e-06	0.761461	0.247187	1.98603	398
BLANCO_MELO_HUMAN_PARAINFLUENZA_VIRUS_3_INFECTION_A594_CELLS_UP	8.12723e-08	3.37117e-05	0.704976	0.290404	2.17358	213
BLANCO_MELO_RESPIRATORY_SYNCYTIAL_VIRUS_INFECTION_A594_CELLS_UP	9.65521e-15	6.00747e-11	0.986546	0.308439	2.4443	347
CHARAFE_BREAST_CANCER_LUMINAL_VS_BASAL_DN	2.43585e-07	8.4199e-05	0.674963	0.187031	1.61076	967
ELVIDGE_HIF1A_AND_HIF2A_TARGETS_DN	1.40177e-07	5.45113e-05	0.690132	0.288504	2.153	208
ELVIDGE_HYPOXIA_UP	3.88712e-08	2.1987e-05	0.719513	0.253152	1.99927	337
GHANDHI_DIRECT_IRRADIATION_UP	7.09605e-10	1.10379e-06	0.801216	0.376384	2.60406	125
ISHIDA_E2F_TARGETS	4.76926e-08	2.47286e-05	0.719513	-0.254733	-2.78318	102
LINDSTEDT_DENDRITIC_CELL_MATURATION_B	6.8475e-08	3.27732e-05	0.704976	0.397892	2.54481	82
MARTORIATI_MDM4_TARGETS_NEUROEPITHELIUM_UP	3.36537e-08	2.09393e-05	0.719513	0.259459	2.03004	309
MILI_PSEUDOPODIA_HAPTOTAXIS_DN	1.64666e-09	2.04911e-06	0.788187	0.189946	1.657	1223
NAGASHIMA_NRG1_SIGNALING_UP	4.46631e-09	4.63156e-06	0.761461	0.27605	2.14951	294
NUYTTEN_EZH2_TARGETS_UP	2.45219e-12	7.62877e-09	0.898671	0.183305	1.63112	1876
ONDER_CDH1_TARGETS_2_DN	1.02868e-10	2.13348e-07	0.839089	0.253529	2.0613	452
PRAMOONJAGO_SOX4_TARGETS_UP	1.29122e-08	1.00425e-05	0.74774	0.376355	2.51947	104
VANHARANTA_UTERINE_FIBROID_DN	3.28997e-08	2.09393e-05	0.719513	0.38016	2.48443	92
WARTERS_IR_RESPONSE_5GY	7.62573e-08	3.37117e-05	0.704976	0.449493	2.64781	57
ZHANG_RESPONSE_TO_IKK_INHIBITOR_AND_TNF_UP	1.57024e-07	5.74709e-05	0.690132	0.251694	1.97972	324

## Sheet: Ac0168 Embryonic cells 25mM
pathway	pval	padj	log2err	ES	NES	size
APPEL_IMATINIB_RESPONSE	1.10943e-06	6.81695e-05	0.643552	0.524618	2.18354	47
BENPORATH_ES_WITH_H3K27ME3	2.43585e-07	2.01558e-05	0.674963	0.282797	1.50127	652
BERENJENO_TRANSFORMED_BY_RHOA_DN	8.38656e-07	5.36567e-05	0.659444	0.270177	1.44855	802
BLANCO_MELO_BETA_INTERFERON_TREATED_BRONCHIAL_EPITHELIAL_CELLS_UP	1.0146e-11	3.70389e-09	0.875325	0.33705	1.76316	499
BLANCO_MELO_BRONCHIAL_EPITHELIAL_CELLS_INFLUENZA_A_DEL_NS1_INFECTION_UP	5.75902e-18	5.95675e-15	1.09593	0.342293	1.82567	719
BLANCO_MELO_COVID19_SARS_COV_2_INFECTION_A594_CELLS_UP	1.35988e-07	1.17214e-05	0.690132	0.465398	2.10461	85
BLANCO_MELO_COVID19_SARS_COV_2_INFECTION_CALU3_CELLS_UP	2.41236e-14	1.49711e-11	0.975995	0.396569	2.01812	308
BLANCO_MELO_COVID19_SARS_COV_2_POS_PATIENT_LUNG_TISSUE_UP	1.01913e-06	6.38858e-05	0.643552	0.488625	2.1343	65
BLANCO_MELO_HUMAN_PARAINFLUENZA_VIRUS_3_INFECTION_A594_CELLS_UP	5.36956e-16	4.7605e-13	1.02767	0.45824	2.2654	209
BLANCO_MELO_RESPIRATORY_SYNCYTIAL_VIRUS_INFECTION_A594_CELLS_UP	7.97523e-23	4.94943e-19	1.2379	0.439585	2.25606	352
BOQUEST_STEM_CELL_CULTURED_VS_FRESH_UP	5.61045e-08	5.70794e-06	0.719513	0.288457	1.52716	614
BOQUEST_STEM_CELL_UP	7.00484e-10	1.49904e-07	0.801216	0.34431	1.76404	343
BROWNE_INTERFERON_RESPONSIVE_GENES	2.09492e-09	3.5138e-07	0.774939	0.497052	2.24775	85
BRUINS_UVC_RESPONSE_VIA_TP53_GROUP_B	1.2638e-10	3.26797e-08	0.826657	0.293871	1.57486	796
BUYTAERT_PHOTODYNAMIC_THERAPY_STRESS_UP	4.89575e-07	3.4923e-05	0.659444	0.242401	1.32913	1535
CAIRO_HEPATOBLASTOMA_CLASSES_DN	2.06381e-08	2.51137e-06	0.733762	0.358131	1.80176	261
CHARAFE_BREAST_CANCER_LUMINAL_VS_BASAL_DN	1.4927e-08	1.89055e-06	0.733762	0.27144	1.46421	949
CHEN_METABOLIC_SYNDROM_NETWORK	4.73731e-19	1.46999e-15	1.12391	0.287663	1.58247	1736
CHICAS_RB1_TARGETS_CONFLUENT	3.43326e-18	5.3267e-15	1.10534	0.318156	1.72232	1045
CONCANNON_APOPTOSIS_BY_EPOXOMICIN_UP	7.2883e-08	7.06737e-06	0.704976	0.307393	1.60261	460
DELYS_THYROID_CANCER_UP	8.11559e-19	1.67885e-15	1.12391	0.355478	1.88738	654
DEMAGALHAES_AGING_UP	6.00859e-07	4.05319e-05	0.659444	0.491292	2.14258	64
DODD_NASOPHARYNGEAL_CARCINOMA_UP	1.37522e-13	7.11215e-11	0.943632	0.271821	1.49345	1659
DOUGLAS_BMI1_TARGETS_DN	5.91745e-07	4.03557e-05	0.659444	0.284614	1.50198	580
FEVR_CTNNB1_TARGETS_UP	2.789e-11	8.95528e-09	0.863415	0.29002	1.56135	904
FISCHER_DIRECT_P53_TARGETS_META_ANALYSIS	5.2273e-12	2.16271e-09	0.887075	0.335481	1.75841	516
FOSTER_KDM1A_TARGETS_UP	1.12763e-07	1.01421e-05	0.704976	0.373739	1.83959	198
GOZGIT_ESR1_TARGETS_DN	2.06232e-09	3.5138e-07	0.774939	0.277874	1.50189	995
GRAESSMANN_APOPTOSIS_BY_DOXORUBICIN_UP	1.2329e-09	2.39105e-07	0.788187	0.253851	1.39647	1727
GRAESSMANN_RESPONSE_TO_MC_AND_DOXORUBICIN_UP	3.41016e-07	2.61277e-05	0.674963	0.264659	1.42549	913
HANN_RESISTANCE_TO_BCL2_INHIBITOR_DN	4.94943e-08	5.20613e-06	0.719513	0.560363	2.35578	50
HAN_SATB1_TARGETS_UP	8.04599e-07	5.2014e-05	0.659444	0.271122	1.44794	738
HUANG_GATA2_TARGETS_UP	6.52271e-09	9.41394e-07	0.761461	0.366497	1.8312	238
ICHIBA_GRAFT_VERSUS_HOST_DISEASE_35D_UP	1.27517e-07	1.13053e-05	0.690132	0.386917	1.86857	159
ICHIBA_GRAFT_VERSUS_HOST_DISEASE_D7_UP	1.03294e-07	9.56782e-06	0.704976	0.406133	1.93966	140
JINESH_BLEBBISHIELD_TO_IMMUNE_CELL_FUSION_PBSHMS_UP	3.78277e-08	4.26834e-06	0.719513	0.28246	1.50988	753
JINESH_BLEBBISHIELD_TRANSFORMED_STEM_CELL_SPHERES_UP	2.64765e-07	2.13394e-05	0.674963	0.329292	1.67122	296
JOHNSTONE_PARVB_TARGETS_2_UP	3.79142e-07	2.80114e-05	0.674963	0.343182	1.72849	265
JOHNSTONE_PARVB_TARGETS_3_UP	5.8247e-12	2.25926e-09	0.887075	0.300405	1.61405	858
KEGG_CELL_ADHESION_MOLECULES_CAMS	4.01647e-09	6.07957e-07	0.761461	0.446326	2.105	123
KINSEY_TARGETS_OF_EWSR1_FLII_FUSION_DN	7.29766e-09	1.00643e-06	0.761461	0.295143	1.5657	641
KOYAMA_SEMA3B_TARGETS_UP	1.03532e-06	6.42521e-05	0.643552	0.308152	1.59248	396
KRASNOSELSKAYA_ILF3_TARGETS_UP	1.00381e-06	6.35676e-05	0.643552	0.517168	2.19919	54
KRIGE_RESPONSE_TO_TOSEDOSTAT_24HR_UP	1.31098e-08	1.69499e-06	0.74774	0.256989	1.4037	1350
LEE_BMP2_TARGETS_UP	3.90458e-11	1.10145e-08	0.851339	0.288431	1.55512	938
LIM_MAMMARY_STEM_CELL_UP	5.74716e-07	3.96299e-05	0.659444	0.272469	1.45641	751
LINDGREN_BLADDER_CANCER_CLUSTER_2B	1.28515e-08	1.69499e-06	0.74774	0.300334	1.58713	596
LINDGREN_BLADDER_CANCER_CLUSTER_3_DN	8.02236e-08	7.64511e-06	0.704976	0.309975	1.61214	440
LINDSTEDT_DENDRITIC_CELL_MATURATION_A	5.57855e-07	3.88994e-05	0.659444	0.451451	2.05537	90
LIU_PROSTATE_CANCER_DN	5.29586e-08	5.47768e-06	0.719513	0.284153	1.51692	731
LIU_SMARCA4_TARGETS	8.13048e-08	7.64511e-06	0.704976	0.486599	2.1709	76
LI_INDUCED_T_TO_NATURAL_KILLER_UP	7.70542e-07	5.03367e-05	0.659444	0.303971	1.57842	430
MARKEY_RB1_ACUTE_LOF_DN	1.61469e-09	3.0366e-07	0.788187	0.35455	1.7994	296
MARTENS_TRETINOIN_RESPONSE_UP	3.41016e-07	2.61277e-05	0.674963	0.322156	1.64473	323
MCLACHLAN_DENTAL_CARIES_UP	2.06232e-09	3.5138e-07	0.774939	0.383953	1.90175	214
MEISSNER_BRAIN_HCP_WITH_H3K4ME3_AND_H3K27ME3	5.10524e-10	1.13154e-07	0.801216	0.278985	1.5067	975
MEISSNER_NPC_HCP_WITH_H3_UNMETHYLATED	3.22553e-11	9.5322e-09	0.851339	0.362709	1.86024	349
MIKKELSEN_ES_ICP_WITH_H3K4ME3_AND_H3K27ME3	2.61026e-08	3.0282e-06	0.733762	0.4994	2.23543	78
MIKKELSEN_MEF_LCP_WITH_H3K4ME3	3.79142e-07	2.80114e-05	0.674963	0.388827	1.8822	163
MILI_PSEUDOPODIA_CHEMOTAXIS_DN	1.08972e-09	2.18156e-07	0.788187	0.283781	1.52605	876
MILI_PSEUDOPODIA_HAPTOTAXIS_DN	1.46004e-11	5.03391e-09	0.863415	0.273403	1.4905	1281
MISSIAGLIA_REGULATED_BY_METHYLATION_UP	8.6276e-11	2.32795e-08	0.839089	0.399729	1.98683	223
MIYAGAWA_TARGETS_OF_EWSR1_ETS_FUSIONS_DN	3.08546e-09	4.90984e-07	0.774939	0.323664	1.68185	435
MOSERLE_IFNA_RESPONSE	6.96777e-08	6.86381e-06	0.704976	0.626606	2.46173	34
MULLIGHAN_MLL_SIGNATURE_2_UP	7.70542e-07	5.03367e-05	0.659444	0.274858	1.46225	682
NABA_MATRISOME	3.08228e-15	2.39108e-12	1.00732	0.327894	1.74806	714
NABA_MATRISOME_ASSOCIATED	7.87549e-10	1.62918e-07	0.801216	0.326183	1.70062	461
NUYTTEN_EZH2_TARGETS_UP	4.67231e-18	5.79927e-15	1.09593	0.279881	1.54379	1896
ODONNELL_TFRC_TARGETS_UP	1.08548e-07	9.90658e-06	0.704976	0.30928	1.60421	422
OISHI_CHOLANGIOMA_STEM_CELL_LIKE_DN	3.57961e-07	2.70915e-05	0.674963	0.312042	1.61086	390
ONDER_CDH1_TARGETS_2_DN	3.81014e-14	2.14961e-11	0.965328	0.359949	1.87576	456
PEDRIOLI_MIR31_TARGETS_DN	2.52057e-07	2.05824e-05	0.674963	0.302675	1.57585	446
PETROVA_ENDOTHELIUM_LYMPHATIC_VS_BLOOD_DN	1.32623e-06	8.06922e-05	0.643552	0.318328	1.62618	326
PHONG_TNF_RESPONSE_NOT_VIA_P38	2.14169e-08	2.55602e-06	0.733762	0.293762	1.55491	612
REACTOME_EXTRACELLULAR_MATRIX_ORGANIZATION	5.02609e-10	1.13154e-07	0.801216	0.329336	1.70917	426
REACTOME_GLYCOSAMINOGLYCAN_METABOLISM	1.86532e-07	1.56435e-05	0.690132	0.396086	1.9032	150
REACTOME_INNATE_IMMUNE_SYSTEM	4.01647e-09	6.07957e-07	0.761461	0.255805	1.39991	1437
REACTOME_L1CAM_INTERACTIONS	5.49174e-07	3.87292e-05	0.659444	0.36474	1.7953	198
REACTOME_NEUTROPHIL_DEGRANULATION	1.74258e-09	3.18073e-07	0.788187	0.293468	1.56347	705
REN_ALVEOLAR_RHABDOMYOSARCOMA_DN	4.13746e-15	2.85301e-12	0.996986	0.306753	1.65706	981
RICKMAN_TUMOR_DIFFERENTIATED_WELL_VS_POORLY_DN	1.57058e-08	1.9494e-06	0.733762	0.290331	1.54279	665
RODWELL_AGING_KIDNEY_UP	2.63492e-08	3.0282e-06	0.733762	0.29007	1.54466	692
RUTELLA_RESPONSE_TO_HGF_UP	4.09582e-08	4.45942e-06	0.719513	0.283539	1.5144	739
RUTELLA_RESPONSE_TO_HGF_VS_CSF2RB_AND_IL4_UP	1.03975e-08	1.40276e-06	0.74774	0.29545	1.56567	626
SANA_RESPONSE_TO_IFNG_UP	4.46373e-08	4.77619e-06	0.719513	0.496713	2.20429	73
SMID_BREAST_CANCER_LUMINAL_B_DN	1.71778e-07	1.46035e-05	0.690132	0.290638	1.53233	570
SMID_BREAST_CANCER_NORMAL_LIKE_UP	2.73376e-09	4.46465e-07	0.774939	0.340152	1.74359	346
SMIRNOV_CIRCULATING_ENDOTHELIOCYTES_IN_CANCER_UP	1.63607e-10	4.06139e-08	0.826657	0.395188	1.96976	230
TAKEDA_TARGETS_OF_NUP98_HOXA9_FUSION_10D_DN	1.3384e-07	1.16987e-05	0.690132	0.397844	1.9139	152
TAKEDA_TARGETS_OF_NUP98_HOXA9_FUSION_3D_UP	6.00861e-09	8.87844e-07	0.761461	0.387866	1.9149	206
TAKEDA_TARGETS_OF_NUP98_HOXA9_FUSION_8D_DN	6.76397e-08	6.77052e-06	0.704976	0.373407	1.8392	200
VERHAAK_AML_WITH_NPM1_MUTATED_DN	2.18566e-10	5.21699e-08	0.826657	0.363076	1.85052	316
VERHAAK_GLIOBLASTOMA_MESENCHYMAL	2.88601e-11	8.95528e-09	0.863415	0.353578	1.82264	380
WALLACE_PROSTATE_CANCER_RACE_UP	4.2574e-07	3.07226e-05	0.674963	0.340663	1.71547	264
WANG_MLL_TARGETS	6.78103e-09	9.56433e-07	0.761461	0.351988	1.78864	300
WANG_RESPONSE_TO_GSK3_INHIBITOR_SB216763_UP	4.59879e-13	2.03858e-10	0.921426	0.338268	1.77831	540
WIELAND_UP_BY_HBV_INFECTION	3.3678e-07	2.61277e-05	0.674963	0.399966	1.89839	132
WP_NRF2_PATHWAY	6.4283e-07	4.28968e-05	0.659444	0.381438	1.8457	162
WP_P53_TRANSCRIPTIONAL_GENE_NETWORK	4.0464e-07	2.95435e-05	0.674963	0.441688	2.01593	92
ZHANG_RESPONSE_TO_IKK_INHIBITOR_AND_TNF_UP	3.42297e-13	1.63407e-10	0.932595	0.382946	1.95616	325
ZHAN_MULTIPLE_MYELOMA_CD1_VS_CD2_UP	4.04445e-08	4.45942e-06	0.719513	0.465327	2.12963	94
ZHU_CMV_8_HR_UP	2.99013e-07	2.37907e-05	0.674963	0.503609	2.1862	62

## Sheet: AC0168 Primary Hepatocytes
pathway	pval	padj	log2err	ES	NES	size
ALTEMEIER_RESPONSE_TO_LPS_WITH_MECHANICAL_VENTILATION	3.28534e-08	4.11521e-06	0.719513	0.433748	2.09531	148
AMIT_SERUM_RESPONSE_120_MCF10A	5.24588e-12	1.56452e-09	0.887075	0.540809	2.46394	97
AMIT_SERUM_RESPONSE_40_MCF10A	9.40911e-10	1.90094e-07	0.788187	0.616231	2.46551	47
AMIT_SERUM_RESPONSE_60_MCF10A	1.3986e-08	1.90422e-06	0.74774	0.462457	2.1718	119
BILD_HRAS_ONCOGENIC_SIGNATURE	2.4072e-07	2.28429e-05	0.674963	0.33078	1.73704	385
BLANCO_MELO_BETA_INTERFERON_TREATED_BRONCHIAL_EPITHELIAL_CELLS_UP	9.91585e-13	3.45016e-10	0.91012	0.347008	1.85578	554
BLANCO_MELO_BRONCHIAL_EPITHELIAL_CELLS_INFLUENZA_A_DEL_NS1_INFECTION_UP	9.67456e-15	4.6609e-12	0.986546	0.32732	1.77398	872
BLANCO_MELO_COVID19_SARS_COV_2_INFECTION_A594_ACE2_EXPRESSING_CELLS_RUXOLITINIB_UP	2.19681e-29	1.37586e-25	1.40995	0.437631	2.33749	540
BLANCO_MELO_COVID19_SARS_COV_2_INFECTION_A594_ACE2_EXPRESSING_CELLS_UP	3.10113e-26	9.71119e-23	1.32672	0.410831	2.20418	619
BLANCO_MELO_COVID19_SARS_COV_2_INFECTION_CALU3_CELLS_UP	1.88623e-18	1.47668e-15	1.10534	0.424139	2.21872	365
BLANCO_MELO_COVID19_SARS_COV_2_LOW_MOI_INFECTION_A594_ACE2_EXPRESSING_CELLS_UP	8.1711e-22	1.27939e-18	1.21254	0.535814	2.66112	188
BLANCO_MELO_RESPIRATORY_SYNCYTIAL_VIRUS_INFECTION_A594_CELLS_UP	2.81105e-11	7.6546e-09	0.863415	0.368866	1.93256	374
BOQUEST_STEM_CELL_DN	7.6869e-07	6.33462e-05	0.659444	0.348594	1.79303	277
BROWNE_HCMV_INFECTION_6HR_DN	4.15531e-07	3.66546e-05	0.674963	0.352792	1.80802	268
BURTON_ADIPOGENESIS_1	6.85467e-09	1.10079e-06	0.761461	0.594641	2.42047	51
BURTON_ADIPOGENESIS_PEAK_AT_2HR	5.32332e-08	6.09749e-06	0.719513	0.520044	2.25235	70
BUYTAERT_PHOTODYNAMIC_THERAPY_STRESS_UP	4.75792e-14	1.86243e-11	0.965328	0.283906	1.55622	1644
CASORELLI_ACUTE_PROMYELOCYTIC_LEUKEMIA_UP	1.16247e-09	2.20623e-07	0.788187	0.390767	1.99626	252
CHARAFE_BREAST_CANCER_LUMINAL_VS_BASAL_DN	3.47667e-08	4.26949e-06	0.719513	0.288505	1.56436	886
CHEN_HOXA5_TARGETS_9HR_UP	2.09266e-09	3.64064e-07	0.774939	0.338156	1.78985	444
CUI_TCF21_TARGETS_2_DN	2.73749e-19	2.44927e-16	1.13309	0.311926	1.70776	1508
DACOSTA_UV_RESPONSE_VIA_ERCC3_DN	1.01821e-06	7.8729e-05	0.643552	0.245034	1.34562	1861
DAUER_STAT3_TARGETS_UP	5.48138e-11	1.27148e-08	0.851339	0.52117	2.39527	102
DAZARD_RESPONSE_TO_UV_NHEK_UP	6.21005e-07	5.18581e-05	0.659444	0.317995	1.6758	407
DEBIASI_APOPTOSIS_BY_REOVIRUS_INFECTION_DN	2.72488e-15	1.60049e-12	1.00732	-0.285859	-2.04721	484
DEBIASI_APOPTOSIS_BY_REOVIRUS_INFECTION_UP	1.07088e-19	1.11782e-16	1.15122	0.385836	2.06557	581
DUTERTRE_ESTRADIOL_RESPONSE_24HR_DN	3.40842e-14	1.42313e-11	0.965328	0.315994	1.71694	970
FLORIO_NEOCORTEX_BASAL_RADIAL_GLIA_UP	5.79882e-15	3.0265e-12	0.996986	0.418265	2.16584	308
FOSTER_TOLERANT_MACROPHAGE_DN	3.85776e-10	8.33144e-08	0.814036	0.313732	1.6891	698
FOSTER_TOLERANT_MACROPHAGE_UP	9.02616e-07	7.18833e-05	0.659444	0.354224	1.80496	243
GARGALOVIC_RESPONSE_TO_OXIDIZED_PHOSPHOLIPIDS_TURQUOISE_UP	6.17512e-07	5.18581e-05	0.659444	0.389993	1.92477	178
GENTILE_UV_HIGH_DOSE_DN	1.15206e-08	1.67799e-06	0.74774	0.313943	1.68104	585
GESERICK_TERT_TARGETS_DN	4.30471e-08	5.18469e-06	0.719513	0.672496	2.46474	31
GHANDHI_BYSTANDER_IRRADIATION_UP	3.77371e-09	6.38777e-07	0.761461	0.465167	2.19663	124
GHANDHI_DIRECT_IRRADIATION_UP	1.16125e-09	2.20623e-07	0.788187	0.454052	2.19339	148
GINESTIER_BREAST_CANCER_ZNF217_AMPLIFIED_DN	4.27358e-10	8.92182e-08	0.814036	-0.231326	-1.6709	573
GRAHAM_CML_QUIESCENT_VS_NORMAL_DIVIDING_UP	1.1033e-06	8.42677e-05	0.643552	0.473107	2.09562	81
GROSS_HYPOXIA_VIA_ELK3_AND_HIF1A_UP	4.21882e-11	1.05977e-08	0.851339	0.3977	2.04853	282
GROSS_HYPOXIA_VIA_ELK3_DN	2.81101e-15	1.60049e-12	1.00732	0.434425	2.23522	279
GROSS_HYPOXIA_VIA_HIF1A_DN	1.4814e-08	1.97405e-06	0.74774	0.406152	2.01394	185
HAHTOLA_MYCOSIS_FUNGOIDES_CD4_UP	8.40277e-07	6.83462e-05	0.659444	0.453578	2.08852	103
HINATA_NFKB_TARGETS_KERATINOCYTE_UP	5.06747e-07	4.40799e-05	0.659444	0.386444	1.9048	176
HIRSCH_CELLULAR_TRANSFORMATION_SIGNATURE_UP	2.249e-07	2.23579e-05	0.690132	0.309069	1.6457	507
HORIUCHI_WTAP_TARGETS_UP	2.56182e-08	3.34264e-06	0.733762	0.320134	1.70376	503
KEGG_GLYCOLYSIS_GLUCONEOGENESIS	5.35465e-08	6.09749e-06	0.719513	-0.38809	-2.26531	109
KEGG_OLFACTORY_TRANSDUCTION	2.30093e-07	2.25167e-05	0.690132	0.527636	2.22507	61
KEGG_SYSTEMIC_LUPUS_ERYTHEMATOSUS	1.31331e-08	1.82784e-06	0.74774	0.45574	2.1583	127
LINDGREN_BLADDER_CANCER_CLUSTER_2B	2.37992e-07	2.28429e-05	0.690132	0.310911	1.65323	492
LINDSTEDT_DENDRITIC_CELL_MATURATION_B	2.24386e-10	5.01904e-08	0.826657	0.502009	2.32145	107
LU_AGING_BRAIN_UP	1.31224e-08	1.82784e-06	0.74774	0.320423	1.70678	514
MARSON_FOXP3_TARGETS_DN	2.13507e-07	2.19238e-05	0.690132	0.460622	2.11699	102
MCLACHLAN_DENTAL_CARIES_UP	1.96314e-11	5.58871e-09	0.863415	0.404232	2.06892	262
NAGASHIMA_EGF_SIGNALING_UP	1.23297e-09	2.2712e-07	0.788187	0.51124	2.32005	95
NAGASHIMA_NRG1_SIGNALING_UP	8.23957e-14	3.03555e-11	0.954542	0.411014	2.12481	299
NUYTTEN_EZH2_TARGETS_UP	4.92315e-11	1.18591e-08	0.851339	0.266984	1.46566	1834
OSWALD_HEMATOPOIETIC_STEM_CELL_IN_COLLAGEN_GEL_UP	7.2489e-08	7.69489e-06	0.704976	0.332015	1.74125	377
PHONG_TNF_RESPONSE_NOT_VIA_P38	1.00694e-06	7.8729e-05	0.643552	0.293275	1.5751	635
PHONG_TNF_RESPONSE_VIA_P38_PARTIAL	4.23028e-11	1.05977e-08	0.851339	0.394703	2.0295	276
PHONG_TNF_TARGETS_UP	1.69036e-12	5.57195e-10	0.91012	0.53974	2.47583	101
PICCALUGA_ANGIOIMMUNOBLASTIC_LYMPHOMA_DN	8.23594e-09	1.22814e-06	0.74774	0.381938	1.94822	246
RASHI_RESPONSE_TO_IONIZING_RADIATION_2	5.15587e-09	8.49769e-07	0.761461	0.380128	1.94826	267
REACTOME_ACTIVATED_PKN1_STIMULATES_TRANSCRIPTION_OF_AR_ANDROGEN_RECEPTOR_REGULATED_GENES_KLK2_AND_KLK3	7.90136e-09	1.20698e-06	0.74774	0.53405	2.34551	76
REACTOME_CONDENSATION_OF_PROPHASE_CHROMOSOMES	5.84024e-08	6.53169e-06	0.719513	0.499684	2.23319	86
REACTOME_DNA_METHYLATION	6.28496e-08	6.78668e-06	0.704976	0.527908	2.28038	69
REACTOME_MEIOTIC_RECOMBINATION	5.04625e-08	5.96314e-06	0.719513	0.471495	2.16279	101
REACTOME_OLFACTORY_SIGNALING_PATHWAY	2.85588e-07	2.66961e-05	0.674963	0.598024	2.31554	40
REACTOME_RHO_GTPASES_ACTIVATE_PKNS	2.83178e-08	3.61948e-06	0.733762	0.430346	2.07157	144
REACTOME_SIRT1_NEGATIVELY_REGULATES_RRNA_EXPRESSION	3.15595e-07	2.90672e-05	0.674963	0.498922	2.19123	76
REACTOME_TRANSCRIPTIONAL_REGULATION_OF_GRANULOPOIESIS	6.0899e-08	6.69141e-06	0.704976	0.45838	2.14409	115
SARRIO_EPITHELIAL_MESENCHYMAL_TRANSITION_DN	9.06719e-07	7.18833e-05	0.659444	0.350596	1.79363	258
SENESE_HDAC1_TARGETS_UP	2.22872e-07	2.23579e-05	0.690132	0.278672	1.51139	896
SENESE_HDAC3_TARGETS_UP	1.71249e-09	3.06439e-07	0.788187	0.288217	1.56604	969
WINZEN_DEGRADED_VIA_KHSRP	1.88752e-17	1.3135e-14	1.07687	0.560331	2.65047	126
WP_HUMAN_COMPLEMENT_SYSTEM	5.71584e-07	4.90388e-05	0.659444	0.400097	1.94104	154
ZHANG_RESPONSE_TO_IKK_INHIBITOR_AND_TNF_UP	5.08754e-12	1.56452e-09	0.887075	0.369729	1.94877	409
ZHENG_BOUND_BY_FOXP3	3.24851e-07	2.94861e-05	0.674963	0.280657	1.51906	826
ZHENG_FOXP3_TARGETS_IN_THYMUS_UP	1.43767e-14	6.4315e-12	0.975995	0.39516	2.07105	375
ZHOU_INFLAMMATORY_RESPONSE_FIMA_UP	2.13532e-07	2.19238e-05	0.690132	0.304521	1.62954	562
ZHOU_INFLAMMATORY_RESPONSE_LIVE_UP	7.2285e-09	1.1318e-06	0.761461	0.311225	1.66711	595
ZHOU_INFLAMMATORY_RESPONSE_LPS_UP	3.9508e-07	3.53484e-05	0.674963	0.315808	1.66666	421
ZWANG_CLASS_1_TRANSIENTLY_INDUCED_BY_EGF	1.15148e-22	2.40391e-19	1.2295	0.368835	1.99654	828
ZWANG_CLASS_3_TRANSIENTLY_INDUCED_BY_EGF	2.27595e-21	2.85085e-18	1.19534	0.430438	2.27022	413

## Sheet: AC0168 Kidney
pathway	pval	padj	log2err	ES	NES	size
ACEVEDO_LIVER_TUMOR_VS_NORMAL_ADJACENT_TISSUE_DN	3.33451e-09	1.0433e-07	0.774939	0.223354	1.78047	425
ACEVEDO_LIVER_TUMOR_VS_NORMAL_ADJACENT_TISSUE_UP	1.73404e-10	7.30774e-09	0.826657	-0.253829	-1.45388	1748
AGARWAL_AKT_PATHWAY_TARGETS	9.48512e-07	1.57113e-05	0.659444	0.601671	2.76854	26
AMIT_EGF_RESPONSE_40_HELA	3.74068e-07	6.81573e-06	0.674963	0.398499	2.44229	77
AMIT_EGF_RESPONSE_60_HELA	5.73823e-07	1.0099e-05	0.659444	0.354744	2.23812	90
AMIT_SERUM_RESPONSE_40_MCF10A	1.72999e-09	5.82462e-08	0.788187	0.553339	2.97247	46
AMIT_SERUM_RESPONSE_60_MCF10A	1.36282e-11	7.5969e-10	0.875325	0.402704	2.71145	120
ANASTASSIOU_MULTICANCER_INVASIVENESS_SIGNATURE	4.2537e-06	6.03013e-05	0.610527	0.372456	2.28978	78
APPEL_IMATINIB_RESPONSE	4.66819e-09	1.4246e-07	0.761461	0.497085	2.84149	57
BAELDE_DIABETIC_NEPHROPATHY_UP	4.74418e-06	6.58973e-05	0.610527	0.280526	1.92006	136
BASAKI_YBX1_TARGETS_UP	5.3676e-09	1.61419e-07	0.761461	-0.283761	-1.59434	730
BENPORATH_ES_1	6.19355e-11	2.84215e-09	0.839089	-0.296137	-1.6642	739
BENPORATH_PROLIFERATION	2.35969e-10	9.55445e-09	0.814036	-0.344277	-1.88341	361
BERENJENO_TRANSFORMED_BY_RHOA_UP	2.51164e-12	1.65528e-10	0.898671	-0.27468	-1.56447	1290
BHATI_G2M_ARREST_BY_2METHOXYESTRADIOL_DN	5.10739e-09	1.55099e-07	0.761461	0.292937	2.12101	200
BHAT_ESR1_TARGETS_NOT_VIA_AKT1_DN	1.11178e-08	3.07478e-07	0.74774	0.306814	2.17177	162
BHAT_ESR1_TARGETS_VIA_AKT1_DN	6.48385e-06	8.67547e-05	0.610527	0.276516	1.91798	145
BIDUS_METASTASIS_UP	3.68394e-08	8.84575e-07	0.719513	-0.298832	-1.6661	557
BILD_HRAS_ONCOGENIC_SIGNATURE	7.46489e-06	9.79767e-05	0.610527	0.18804	1.48056	452
BLALOCK_ALZHEIMERS_DISEASE_DN	3.85329e-12	2.43583e-10	0.887075	-0.245606	-1.41504	2524
BLANCO_MELO_BRONCHIAL_EPITHELIAL_CELLS_INFLUENZA_A_DEL_NS1_INFECTION_DN	6.17181e-08	1.3803e-06	0.704976	-0.320085	-1.75467	374
BLANCO_MELO_COVID19_SARS_COV_2_INFECTION_A594_ACE2_EXPRESSING_CELLS_RUXOLITINIB_DN	1.96432e-06	3.00468e-05	0.627257	0.322109	2.10129	109
BLANCO_MELO_COVID19_SARS_COV_2_INFECTION_A594_ACE2_EXPRESSING_CELLS_RUXOLITINIB_UP	9.50099e-18	1.43558e-15	1.08644	0.260223	2.08541	526
BLANCO_MELO_COVID19_SARS_COV_2_INFECTION_A594_CELLS_UP	6.36097e-09	1.87649e-07	0.761461	0.411898	2.58363	88
BLANCO_MELO_COVID19_SARS_COV_2_INFECTION_CALU3_CELLS_UP	7.21782e-10	2.59967e-08	0.801216	0.250516	1.97634	337
BLANCO_MELO_COVID19_SARS_COV_2_LOW_MOI_INFECTION_A594_ACE2_EXPRESSING_CELLS_UP	1.62896e-08	4.31258e-07	0.733762	0.317787	2.22757	152
BLANCO_MELO_MERS_COV_INFECTION_MCR5_CELLS_UP	3.06824e-06	4.53645e-05	0.627257	0.252031	1.83272	203
BLUM_RESPONSE_TO_SALIRASIB_DN	2.27376e-18	3.70682e-16	1.10534	-0.334794	-1.88497	780
BLUM_RESPONSE_TO_SALIRASIB_UP	6.77433e-11	3.0858e-09	0.839089	0.214996	1.75345	557
BOQUEST_STEM_CELL_CULTURED_VS_FRESH_DN	6.14618e-08	1.37955e-06	0.704976	0.931545	2.77872	8
BOQUEST_STEM_CELL_UP	1.64774e-08	4.32532e-07	0.733762	0.245057	1.87658	293
BORCZUK_MALIGNANT_MESOTHELIOMA_UP	2.99852e-14	2.65369e-12	0.965328	-0.302351	-1.70667	871
BOYAULT_LIVER_CANCER_SUBCLASS_G3_UP	6.46048e-10	2.35549e-08	0.801216	-0.313587	-1.74585	532
BOYLAN_MULTIPLE_MYELOMA_C_D_DN	4.27535e-06	6.04698e-05	0.610527	0.211698	1.66012	319
BROWNE_HCMV_INFECTION_18HR_DN	2.7031e-06	4.00615e-05	0.627257	0.21369	1.65557	314
BURTON_ADIPOGENESIS_1	8.74272e-12	5.06179e-10	0.875325	0.54295	3.16847	61
BURTON_ADIPOGENESIS_3	3.39711e-07	6.31985e-06	0.674963	-0.347134	-1.84743	242
BURTON_ADIPOGENESIS_9	2.32865e-07	4.46625e-06	0.690132	0.290243	2.05922	163
BURTON_ADIPOGENESIS_PEAK_AT_0HR	1.15922e-08	3.14973e-07	0.74774	0.363558	2.40358	113
BURTON_ADIPOGENESIS_PEAK_AT_2HR	1.56185e-09	5.34566e-08	0.788187	0.453291	2.76011	74
BUYTAERT_PHOTODYNAMIC_THERAPY_STRESS_DN	5.91745e-07	1.02974e-05	0.659444	-0.244067	-1.39048	1313
CADWELL_ATG16L1_TARGETS_UP	4.60819e-06	6.42967e-05	0.610527	0.334175	2.15712	99
CAIRO_HEPATOBLASTOMA_CLASSES_UP	1.63827e-20	3.62467e-18	1.16907	-0.294535	-1.68536	1646
CASORELLI_ACUTE_PROMYELOCYTIC_LEUKEMIA_DN	2.78615e-20	5.9518e-18	1.16018	-0.295085	-1.68654	1534
CASORELLI_ACUTE_PROMYELOCYTIC_LEUKEMIA_UP	2.38109e-07	4.55273e-06	0.690132	0.235615	1.78607	272
CAVARD_LIVER_CANCER_MALIGNANT_VS_BENIGN	5.85811e-07	1.02517e-05	0.659444	0.472985	2.62135	51
CHAUHAN_RESPONSE_TO_METHOXYESTRADIOL_DN	1.24514e-06	2.0299e-05	0.643552	0.221562	1.69213	290
CHEN_HOXA5_TARGETS_9HR_UP	5.90687e-07	1.02974e-05	0.659444	0.195514	1.54473	446
CHEN_LVAD_SUPPORT_OF_FAILING_HEART_DN	1.1306e-06	1.85292e-05	0.643552	0.431995	2.44898	56
CHEN_LVAD_SUPPORT_OF_FAILING_HEART_UP	6.85124e-09	1.99265e-07	0.761461	0.322119	2.25373	151
CHIANG_LIVER_CANCER_SUBCLASS_UNANNOTATED_DN	1.0052e-07	2.08268e-06	0.704976	-0.303368	-1.67829	458
CHIARADONNA_NEOPLASTIC_TRANSFORMATION_CDC25_DN	6.04565e-08	1.36689e-06	0.704976	0.226292	1.79973	345
CHIARADONNA_NEOPLASTIC_TRANSFORMATION_KRAS_DN	2.15699e-08	5.49899e-07	0.733762	0.257014	1.93411	263
CHO_NR4A1_TARGETS	4.59867e-07	8.30577e-06	0.674963	0.447955	2.50932	53
COLIN_PILOCYTIC_ASTROCYTOMA_VS_GLIOBLASTOMA_UP	1.82185e-07	3.54916e-06	0.690132	0.491969	2.6834	48
CROONQUIST_NRAS_SIGNALING_DN	3.73727e-06	5.39682e-05	0.627257	-0.338231	-1.77481	202
CROONQUIST_STROMAL_STIMULATION_UP	1.53349e-09	5.30723e-08	0.788187	0.42561	2.66963	88
DALESSIO_TSA_RESPONSE	1.34387e-06	2.16803e-05	0.643552	0.592216	2.7504	27
DANG_BOUND_BY_MYC	6.11786e-06	8.23916e-05	0.610527	-0.223944	-1.28836	2280
DANG_MYC_TARGETS_UP	2.32293e-07	4.46625e-06	0.690132	-0.312391	-1.71314	377
DANG_REGULATED_BY_MYC_DN	3.40194e-12	2.17268e-10	0.898671	0.226046	1.82367	552
DAUER_STAT3_TARGETS_UP	1.9485e-11	1.0317e-09	0.863415	0.447448	2.82301	90
DAVICIONI_RHABDOMYOSARCOMA_PAX_FOXO1_FUSION_DN	3.55988e-07	6.52469e-06	0.674963	0.703491	2.98194	20
DAVICIONI_TARGETS_OF_PAX_FOXO1_FUSIONS_UP	1.63718e-08	4.31588e-07	0.733762	0.202797	1.62292	503
DELPUECH_FOXO3_TARGETS_UP	1.00979e-07	2.08522e-06	0.704976	0.31202	2.13562	136
DIAZ_CHRONIC_MEYLOGENOUS_LEUKEMIA_UP	5.44773e-18	8.43718e-16	1.09593	-0.249661	-1.44434	3482
DIRMEIER_LMP1_RESPONSE_EARLY	5.03287e-07	9.0385e-06	0.659444	0.346484	2.23506	103
DODD_NASOPHARYNGEAL_CARCINOMA_DN	5.73764e-35	2.96206e-32	1.53646	-0.28984	-1.67357	3012
DUTERTRE_ESTRADIOL_RESPONSE_24HR_UP	4.08231e-14	3.56196e-12	0.965328	-0.325288	-1.8238	672
ELVIDGE_HIF1A_AND_HIF2A_TARGETS_DN	1.87659e-18	3.16176e-16	1.10534	0.370059	2.75889	234
ELVIDGE_HIF1A_AND_HIF2A_TARGETS_UP	6.79414e-06	9.01278e-05	0.610527	-0.456989	-2.06342	67
ELVIDGE_HIF1A_TARGETS_DN	5.74846e-17	7.4191e-15	1.05746	0.386564	2.82165	193
ELVIDGE_HIF1A_TARGETS_UP	4.58669e-11	2.21989e-09	0.851339	-0.486884	-2.39261	113
ELVIDGE_HYPOXIA_BY_DMOG_DN	4.34088e-08	1.0264e-06	0.719513	-0.448544	-2.18175	106
ELVIDGE_HYPOXIA_BY_DMOG_UP	2.44503e-33	1.08193e-30	1.50239	0.427131	3.276	307
ELVIDGE_HYPOXIA_DN	7.63334e-20	1.57628e-17	1.15122	-0.424887	-2.31188	331
ELVIDGE_HYPOXIA_UP	1.00785e-36	6.93734e-34	1.57637	0.404176	3.19891	382
EPPERT_HSC_R	6.56817e-06	8.74042e-05	0.610527	0.226686	1.70159	250
FARMER_BREAST_CANCER_CLUSTER_5	7.21582e-06	9.53135e-05	0.610527	-0.573701	-2.23654	33
FERRARI_RESPONSE_TO_FENRETINIDE_UP	2.65391e-06	3.94268e-05	0.627257	0.517255	2.56948	34
FERREIRA_EWINGS_SARCOMA_UNSTABLE_VS_STABLE_UP	2.00439e-11	1.04346e-09	0.863415	-0.34998	-1.91715	370
FEVR_CTNNB1_TARGETS_DN	4.58345e-21	1.05165e-18	1.18665	-0.308312	-1.75543	1273
FISCHER_DREAM_TARGETS	1.13446e-31	4.3925e-29	1.46045	-0.303418	-1.74457	2206
FOURNIER_ACINAR_DEVELOPMENT_LATE_2	4.8443e-17	6.3852e-15	1.06721	-0.325199	-1.83278	805
FUJII_YBX1_TARGETS_DN	6.55151e-17	8.11733e-15	1.05746	-0.372215	-2.05692	442
GAJATE_RESPONSE_TO_TRABECTEDIN_UP	2.2117e-10	9.0458e-09	0.826657	0.361872	2.47856	137
GALINDO_IMMUNE_RESPONSE_TO_ENTEROTOXIN	5.97234e-09	1.77878e-07	0.761461	0.299978	2.148	178
GARCIA_TARGETS_OF_FLI1_AND_DAX1_DN	2.51775e-17	3.4661e-15	1.07687	-0.404282	-2.20176	334
GARGALOVIC_RESPONSE_TO_OXIDIZED_PHOSPHOLIPIDS_RED_UP	3.95032e-06	5.66487e-05	0.610527	0.495384	2.50101	36
GARGALOVIC_RESPONSE_TO_OXIDIZED_PHOSPHOLIPIDS_TURQUOISE_UP	8.59342e-08	1.83573e-06	0.704976	0.303199	2.13518	158
GARY_CD5_TARGETS_DN	1.23855e-46	1.91821e-43	1.77998	-0.400882	-2.27147	986
GAUSSMANN_MLL_AF4_FUSION_TARGETS_A_DN	5.66339e-07	1.00242e-05	0.659444	0.311019	2.10281	123
GESERICK_TERT_TARGETS_DN	1.16203e-07	2.36802e-06	0.704976	0.638634	3.00402	28
GOBERT_OLIGODENDROCYTE_DIFFERENTIATION_UP	1.77323e-10	7.4224e-09	0.826657	-0.266734	-1.51874	1274
GRADE_COLON_AND_RECTAL_CANCER_UP	2.98714e-07	5.59074e-06	0.674963	-0.27237	-1.53106	745
GRAESSMANN_APOPTOSIS_BY_DOXORUBICIN_DN	5.8323e-07	1.02354e-05	0.659444	-0.215036	-1.24555	4004
GRAESSMANN_RESPONSE_TO_MC_AND_DOXORUBICIN_DN	7.8647e-12	4.73027e-10	0.875325	-0.260491	-1.49103	1678
GRAHAM_CML_DIVIDING_VS_NORMAL_QUIESCENT_DN	1.38594e-07	2.78764e-06	0.690132	0.291382	2.04894	154
GRAHAM_CML_DIVIDING_VS_NORMAL_QUIESCENT_UP	1.04825e-07	2.15744e-06	0.704976	-0.31132	-1.715	412
GRAHAM_CML_QUIESCENT_VS_NORMAL_DIVIDING_UP	2.16157e-06	3.26607e-05	0.627257	0.391349	2.31461	66
GRAHAM_NORMAL_QUIESCENT_VS_NORMAL_DIVIDING_DN	2.29768e-08	5.80984e-07	0.733762	-0.380399	-1.98418	189
GRAHAM_NORMAL_QUIESCENT_VS_NORMAL_DIVIDING_UP	2.71716e-08	6.70629e-07	0.733762	0.34535	2.30898	118
GROSS_HYPOXIA_VIA_ELK3_AND_HIF1A_UP	1.14895e-08	3.14062e-07	0.74774	0.246874	1.89288	297
GROSS_HYPOXIA_VIA_ELK3_DN	6.01474e-15	6.03382e-13	0.996986	0.323681	2.45943	280
GROSS_HYPOXIA_VIA_HIF1A_DN	5.47933e-07	9.75415e-06	0.659444	0.27372	1.96423	181
HALMOS_CEBPA_TARGETS_DN	3.11201e-09	9.88662e-08	0.774939	0.449782	2.72358	72
HARRIS_HYPOXIA	6.4638e-10	2.35549e-08	0.801216	0.317607	2.27355	172
HELLEBREKERS_SILENCED_DURING_TUMOR_ANGIOGENESIS	7.51584e-13	5.47772e-11	0.921426	0.370292	2.62715	163
HELLER_HDAC_TARGETS_SILENCED_BY_METHYLATION_DN	1.57063e-06	2.46956e-05	0.643552	0.189154	1.50052	509
HELLER_HDAC_TARGETS_UP	1.15477e-09	4.0417e-08	0.788187	0.202961	1.64654	580
HELLER_SILENCED_BY_METHYLATION_DN	1.3188e-10	5.71324e-09	0.826657	0.332049	2.37315	169
HESS_TARGETS_OF_HOXA9_AND_MEIS1_DN	1.41122e-06	2.24501e-05	0.643552	0.331739	2.15862	105
HIRSCH_CELLULAR_TRANSFORMATION_SIGNATURE_UP	8.62429e-22	2.22614e-19	1.20398	0.277663	2.26136	553
HOFFMANN_LARGE_TO_SMALL_PRE_BII_LYMPHOCYTE_UP	4.23834e-07	7.69987e-06	0.674963	-0.308003	-1.69173	387
HORIUCHI_WTAP_TARGETS_DN	5.97649e-10	2.23038e-08	0.801216	-0.289784	-1.63305	802
HORIUCHI_WTAP_TARGETS_UP	3.39023e-08	8.23628e-07	0.719513	0.206839	1.59225	481
HOWLIN_PUBERTAL_MAMMARY_GLAND	5.47062e-06	7.44846e-05	0.610527	0.395542	2.31444	64
HUMMERICH_SKIN_CANCER_PROGRESSION_DN	8.76348e-07	1.46334e-05	0.659444	0.248539	1.82904	215
HUMMERICH_SKIN_CANCER_PROGRESSION_UP	6.92869e-06	9.17163e-05	0.610527	0.260192	1.82961	154
INGRAM_SHH_TARGETS_UP	2.71681e-08	6.70629e-07	0.733762	0.295167	2.11842	171
ISHIDA_E2F_TARGETS	1.84838e-06	2.84137e-05	0.643552	-0.3884	-1.94861	131
IVANOVA_HEMATOPOIESIS_EARLY_PROGENITOR	3.49137e-06	5.08918e-05	0.627257	-0.26107	-1.47065	791
JECHLINGER_EPITHELIAL_TO_MESENCHYMAL_TRANSITION_UP	1.81544e-11	9.6954e-10	0.863415	0.40592	2.70544	117
JIANG_HYPOXIA_NORMAL	9.05072e-09	2.58383e-07	0.74774	0.209032	1.60887	480
JINESH_BLEBBISHIELD_TO_IMMUNE_CELL_FUSION_PBSHMS_DN	2.04424e-06	3.10394e-05	0.627257	0.181571	1.47629	564
JINESH_BLEBBISHIELD_TRANSFORMED_STEM_CELL_SPHERES_DN	1.69478e-06	2.6513e-05	0.643552	0.188667	1.51125	525
JINESH_BLEBBISHIELD_TRANSFORMED_STEM_CELL_SPHERES_UP	7.21498e-08	1.57057e-06	0.704976	0.230936	1.81293	332
JOHNSTONE_PARVB_TARGETS_3_DN	9.54359e-15	9.38453e-13	0.986546	-0.264394	-1.51846	2003
KANG_CISPLATIN_RESISTANCE_UP	1.29127e-06	2.08862e-05	0.643552	0.446765	2.45897	50
KANG_DOXORUBICIN_RESISTANCE_UP	7.55915e-07	1.27948e-05	0.659444	-0.391741	-1.97178	135
KAN_RESPONSE_TO_ARSENIC_TRIOXIDE	1.39379e-13	1.15127e-11	0.943632	0.342798	2.49486	207
KARLSSON_TGFB1_TARGETS_DN	9.64055e-07	1.59262e-05	0.643552	0.197243	1.5554	444
KARLSSON_TGFB1_TARGETS_UP	5.27254e-11	2.47551e-09	0.851339	-0.358664	-1.94527	315
KASLER_HDAC7_TARGETS_1_DN	6.33331e-06	8.49239e-05	0.610527	0.484235	2.47058	38
KEGG_ARACHIDONIC_ACID_METABOLISM	6.43642e-07	1.11069e-05	0.659444	0.474585	2.54941	46
KEGG_CELL_ADHESION_MOLECULES_CAMS	1.88696e-07	3.65304e-06	0.690132	0.30117	2.10334	148
KEGG_COMPLEMENT_AND_COAGULATION_CASCADES	7.33125e-06	9.66322e-05	0.610527	0.407143	2.3081	56
KEGG_DNA_REPLICATION	7.79948e-07	1.31656e-05	0.659444	-0.446305	-2.09768	85
KEGG_ECM_RECEPTOR_INTERACTION	1.1508e-08	3.14062e-07	0.74774	0.353699	2.3648	118
KEGG_PROTEASOME	1.76114e-09	5.89745e-08	0.788187	-0.492779	-2.33821	90
KEGG_SPLICEOSOME	5.1558e-15	5.32336e-13	0.996986	-0.404626	-2.18216	292
KEGG_TAURINE_AND_HYPOTAURINE_METABOLISM	1.58031e-07	3.09811e-06	0.690132	0.734505	2.98931	18
KIM_WT1_TARGETS_12HR_UP	4.21465e-06	6.00224e-05	0.610527	0.20712	1.64725	345
KINSEY_TARGETS_OF_EWSR1_FLII_FUSION_UP	1.0915e-40	1.12697e-37	1.65957	-0.305268	-1.76086	2749
KOBAYASHI_EGFR_SIGNALING_24HR_DN	1.7855e-14	1.70745e-12	0.975995	-0.331776	-1.8569	631
KOBAYASHI_EGFR_SIGNALING_24HR_UP	4.0052e-25	1.12783e-22	1.30309	0.544013	3.72349	136
KOBAYASHI_EGFR_SIGNALING_6HR_DN	1.71142e-06	2.66388e-05	0.643552	0.510524	2.60471	38
KOBAYASHI_EGFR_SIGNALING_6HR_UP	2.01251e-06	3.07082e-05	0.627257	0.810335	2.8372	12
KONG_E2F3_TARGETS	5.5013e-09	1.6464e-07	0.761461	-0.37354	-1.97845	229
KRIGE_AMINO_ACID_DEPRIVATION	1.94413e-17	2.86759e-15	1.07687	0.646802	3.77452	61
KRIGE_RESPONSE_TO_TOSEDOSTAT_24HR_DN	1.27148e-44	1.57537e-41	1.73878	-0.32999	-1.89652	2108
KRIGE_RESPONSE_TO_TOSEDOSTAT_6HR_DN	8.27827e-36	5.12839e-33	1.55654	-0.320597	-1.83984	1919
LASTOWSKA_NEUROBLASTOMA_COPY_NUMBER_UP	1.56724e-12	1.0909e-10	0.91012	-0.355093	-1.95356	401
LEE_AGING_CEREBELLUM_UP	3.55735e-07	6.52469e-06	0.674963	0.315663	2.13554	128
LEE_AGING_NEOCORTEX_UP	1.42587e-06	2.25915e-05	0.643552	0.270904	1.91758	162
LEE_BMP2_TARGETS_DN	4.22646e-48	1.30915e-44	1.80883	-0.351062	-2.0112	1757
LEE_LIVER_CANCER_ACOX1_UP	7.8126e-09	2.25112e-07	0.74774	0.347369	2.35738	130
LEE_LIVER_CANCER_MYC_TGFA_UP	3.28027e-06	4.81547e-05	0.627257	0.278788	1.93675	143
LEONARD_HYPOXIA	1.46753e-10	6.31343e-09	0.826657	0.447179	2.78636	85
LE_EGR2_TARGETS_DN	5.03355e-07	9.0385e-06	0.659444	0.271911	1.96681	184
LIAN_NEUTROPHIL_GRANULE_CONSTITUENTS	2.65365e-08	6.62878e-07	0.733762	0.59303	2.94589	34
LI_WILMS_TUMOR_VS_FETAL_KIDNEY_1_UP	1.61326e-09	5.49128e-08	0.788187	0.242233	1.89261	334
LI_WILMS_TUMOR_VS_FETAL_KIDNEY_2_DN	5.93988e-06	8.01689e-05	0.610527	0.353449	2.18661	80
MANALO_HYPOXIA_DN	3.70849e-39	3.28201e-36	1.62807	-0.428388	-2.39749	629
MANALO_HYPOXIA_UP	1.10073e-31	4.3925e-29	1.46045	0.374272	2.97048	393
MARCHINI_TRABECTEDIN_RESISTANCE_DN	4.56083e-06	6.37795e-05	0.610527	0.285387	1.9547	137
MARKEY_RB1_ACUTE_LOF_DN	2.7829e-09	8.96709e-08	0.774939	0.24018	1.87657	334
MARKEY_RB1_ACUTE_LOF_UP	1.02786e-08	2.86829e-07	0.74774	-0.2946	-1.64761	608
MARKEY_RB1_CHRONIC_LOF_DN	1.47665e-07	2.91333e-06	0.690132	0.299473	2.09529	151
MARSON_BOUND_BY_E2F4_UNSTIMULATED	1.5027e-18	2.65978e-16	1.11466	-0.292957	-1.67289	1468
MARSON_FOXP3_CORE_DIRECT_TARGETS	1.73605e-07	3.39269e-06	0.690132	0.61196	2.91678	29
MARSON_FOXP3_TARGETS_STIMULATED_UP	5.36014e-06	7.33026e-05	0.610527	0.428246	2.34801	49
MCBRYAN_PUBERTAL_BREAST_3_4WK_UP	6.92637e-08	1.52159e-06	0.704976	0.23667	1.8404	310
MCLACHLAN_DENTAL_CARIES_UP	2.07618e-17	2.99115e-15	1.07687	0.339318	2.57258	271
MEBARKI_HCC_PROGENITOR_FZD8CRD_DN	3.66853e-13	2.84082e-11	0.932595	0.271894	2.16455	353
MEBARKI_HCC_PROGENITOR_FZD8CRD_UP	2.69199e-11	1.37826e-09	0.863415	-0.279983	-1.58921	1068
MENSE_HYPOXIA_UP	2.41224e-26	7.47191e-24	1.3345	0.434713	3.22724	232
MILI_PSEUDOPODIA_HAPTOTAXIS_UP	4.6299e-12	2.86822e-10	0.887075	-0.27512	-1.56615	1262
MISHRA_CARCINOMA_ASSOCIATED_FIBROBLAST_DN	1.1619e-06	1.8992e-05	0.643552	0.450919	2.47232	49
MISSIAGLIA_REGULATED_BY_METHYLATION_DN	3.52484e-07	6.49893e-06	0.674963	-0.316032	-1.72587	350
MISSIAGLIA_REGULATED_BY_METHYLATION_UP	1.01089e-08	2.83368e-07	0.74774	0.261065	1.96459	263
MITSIADES_RESPONSE_TO_APLIDIN_DN	1.95113e-10	8.11225e-09	0.826657	-0.304584	-1.70607	647
MIYAGAWA_TARGETS_OF_EWSR1_ETS_FUSIONS_DN	5.31512e-07	9.48909e-06	0.659444	0.200923	1.59048	434
MOHANKUMAR_HOXA1_TARGETS_UP	2.7977e-09	8.96709e-08	0.774939	-0.278175	-1.57129	891
MONNIER_POSTRADIATION_TUMOR_ESCAPE_UP	8.98423e-07	1.49215e-05	0.659444	-0.263748	-1.48742	837
MOOTHA_HUMAN_MITODB_6_2002	9.49337e-09	2.69777e-07	0.74774	-0.274885	-1.55353	907
MOOTHA_MITOCHONDRIA	6.26566e-09	1.85721e-07	0.761461	-0.271877	-1.539	949
MOREAUX_B_LYMPHOCYTE_MATURATION_BY_TACI_DN	8.63612e-07	1.44597e-05	0.659444	-0.347725	-1.82463	202
MOREAUX_MULTIPLE_MYELOMA_BY_TACI_DN	8.15969e-07	1.3699e-05	0.659444	-0.296993	-1.6429	453
MORI_EMU_MYC_LYMPHOMA_BY_ONSET_TIME_UP	5.11879e-06	7.07832e-05	0.610527	-0.327643	-1.74607	246
MORI_LARGE_PRE_BII_LYMPHOCYTE_UP	3.77657e-06	5.44089e-05	0.627257	-0.325293	-1.73661	253
MUELLER_PLURINET	3.42159e-11	1.72332e-09	0.851339	-0.306665	-1.72023	686
NABA_BASEMENT_MEMBRANES	4.16672e-12	2.60736e-10	0.887075	0.610279	3.35893	50
NABA_COLLAGENS	2.12673e-09	6.97096e-08	0.774939	0.568376	2.99303	42
NABA_CORE_MATRISOME	2.21604e-24	5.96886e-22	1.27903	0.43119	3.18865	224
NABA_ECM_GLYCOPROTEINS	3.60903e-16	3.99249e-14	1.0377	0.401869	2.86549	168
NABA_ECM_REGULATORS	4.76888e-06	6.60923e-05	0.610527	0.240615	1.78157	220
NABA_MATRISOME_ASSOCIATED	2.8081e-09	8.96709e-08	0.774939	0.207447	1.66404	542
NADLER_OBESITY_UP	4.53918e-07	8.22229e-06	0.674963	0.319837	2.15514	121
NAGASHIMA_EGF_SIGNALING_UP	1.47088e-08	3.94464e-07	0.74774	0.398098	2.51977	92
NAGASHIMA_NRG1_SIGNALING_UP	3.41435e-07	6.3329e-06	0.674963	0.219661	1.70155	309
NAKAMURA_TUMOR_ZONE_PERIPHERAL_VS_CENTRAL_UP	4.10228e-11	2.01695e-09	0.851339	-0.31221	-1.74572	603
NIKOLSKY_BREAST_CANCER_17Q21_Q25_AMPLICON	5.74706e-10	2.15776e-08	0.801216	-0.314247	-1.74952	532
NIKOLSKY_BREAST_CANCER_20Q12_Q13_AMPLICON	3.55186e-06	5.16521e-05	0.627257	-0.346159	-1.79485	178
NOJIMA_SFRP2_TARGETS_UP	5.7137e-07	1.00844e-05	0.659444	0.415413	2.42245	63
NUYTTEN_EZH2_TARGETS_DN	6.05504e-10	2.24617e-08	0.801216	-0.241903	-1.39088	2202
ODONNELL_TFRC_TARGETS_UP	6.72602e-10	2.43671e-08	0.801216	0.218033	1.69195	487
ONDER_CDH1_TARGETS_1_DN	3.18855e-08	7.83852e-07	0.719513	-0.337603	-1.83846	335
ONDER_CDH1_TARGETS_1_UP	1.28381e-27	4.41846e-25	1.36518	0.421424	3.17135	263
ONDER_CDH1_TARGETS_2_UP	5.16272e-08	1.18896e-06	0.719513	0.203011	1.57307	472
ONGUSAHA_BRCA1_TARGETS_UP	6.46728e-07	1.11291e-05	0.659444	0.710682	2.89235	18
PACHER_TARGETS_OF_IGF1_AND_IGF2_UP	1.55318e-08	4.13483e-07	0.733762	0.457337	2.70489	66
PAL_PRMT5_TARGETS_UP	5.22704e-06	7.17993e-05	0.610527	-0.276845	-1.54351	557
PARK_TRETINOIN_RESPONSE_AND_RARA_PLZF_FUSION	7.24353e-07	1.23619e-05	0.659444	0.53998	2.68236	34
PEDERSEN_METASTASIS_BY_ERBB2_ISOFORM_1	5.78228e-06	7.83834e-05	0.610527	0.398856	2.3124	60
PEDERSEN_METASTASIS_BY_ERBB2_ISOFORM_4	1.79207e-06	2.76854e-05	0.643552	0.278945	1.97959	161
PEREZ_TP63_TARGETS	2.35282e-06	3.53779e-05	0.627257	0.197459	1.55565	407
PHONG_TNF_RESPONSE_VIA_P38_PARTIAL	1.55339e-09	5.34566e-08	0.788187	0.240002	1.88848	340
PHONG_TNF_TARGETS_UP	4.48107e-06	6.2806e-05	0.610527	0.308342	2.025	110
PICCALUGA_ANGIOIMMUNOBLASTIC_LYMPHOMA_DN	7.17885e-08	1.57057e-06	0.704976	0.253407	1.89196	244
PID_AP1_PATHWAY	2.04543e-07	3.9475e-06	0.690132	0.344893	2.24456	106
PID_HIF1_TFPATHWAY	2.26921e-06	3.42038e-05	0.627257	0.292614	2.0042	137
PID_INTEGRIN1_PATHWAY	2.57101e-14	2.34227e-12	0.975995	0.47922	3.0824	98
PID_INTEGRIN3_PATHWAY	2.76054e-07	5.22984e-06	0.674963	0.391768	2.42367	80
PID_MYC_REPRESS_PATHWAY	9.75393e-07	1.60706e-05	0.643552	0.291114	2.02237	143
PLASARI_TGFB1_TARGETS_1HR_UP	7.84746e-08	1.68218e-06	0.704976	0.556349	2.83851	38
PODAR_RESPONSE_TO_ADAPHOSTIN_UP	3.24868e-31	1.18386e-28	1.45334	0.40553	3.15869	323
POOLA_INVASIVE_BREAST_CANCER_DN	1.37589e-07	2.77643e-06	0.690132	0.274261	2.00913	190
PRAMOONJAGO_SOX4_TARGETS_UP	1.77218e-21	4.22257e-19	1.19534	0.5202	3.50102	124
PUJANA_ATM_PCC_NETWORK	1.87328e-14	1.75832e-12	0.975995	-0.24937	-1.4381	2709
PUJANA_BRCA1_PCC_NETWORK	1.52548e-47	3.15011e-44	1.79734	-0.300751	-1.74042	3594
PUJANA_BRCA2_PCC_NETWORK	5.16756e-12	3.16961e-10	0.887075	-0.286338	-1.62343	1011
PUJANA_CHEK2_PCC_NETWORK	4.62518e-38	3.58162e-35	1.60888	-0.326219	-1.87086	1846
RAHMAN_TP53_TARGETS_PHOSPHORYLATED	7.34841e-08	1.59173e-06	0.704976	-0.553732	-2.36285	50
REACTOME_ABC_FAMILY_PROTEINS_MEDIATED_TRANSPORT	3.35954e-09	1.04585e-07	0.774939	-0.395235	-2.05898	186
REACTOME_ABC_TRANSPORTER_DISORDERS	9.77122e-08	2.04502e-06	0.704976	-0.400517	-2.04137	151
REACTOME_ACTIVATION_OF_THE_PRE_REPLICATIVE_COMPLEX	7.04495e-07	1.20562e-05	0.659444	-0.489775	-2.18972	63
REACTOME_ANTIGEN_PROCESSING_UBIQUITINATION_PROTEASOME_DEGRADATION	3.14928e-06	4.63416e-05	0.627257	-0.267974	-1.50158	657
REACTOME_ANTIVIRAL_MECHANISM_BY_IFN_STIMULATED_GENES	6.70438e-09	1.95913e-07	0.761461	-0.378832	-1.99345	208
REACTOME_APC_C_CDH1_MEDIATED_DEGRADATION_OF_CDC20_AND_OTHER_APC_C_CDH1_TARGETED_PROTEINS_IN_LATE_MITOSIS_EARLY_G1	3.46726e-10	1.38579e-08	0.814036	-0.391891	-2.05638	202
REACTOME_APC_C_MEDIATED_DEGRADATION_OF_CELL_CYCLE_PROTEINS	4.04307e-10	1.57527e-08	0.814036	-0.379182	-2.01686	240
REACTOME_APOPTOSIS	3.484e-08	8.43101e-07	0.719513	-0.315837	-1.74121	420
REACTOME_ASSEMBLY_OF_COLLAGEN_FIBRILS_AND_OTHER_MULTIMERIC_STRUCTURES	2.66297e-09	8.63722e-08	0.774939	0.391158	2.50937	97
REACTOME_ASSEMBLY_OF_THE_PRE_REPLICATIVE_COMPLEX	2.45661e-12	1.63642e-10	0.898671	-0.45669	-2.3288	152
REACTOME_ASYMMETRIC_LOCALIZATION_OF_PCP_PROTEINS	4.51175e-08	1.05872e-06	0.719513	-0.415767	-2.09509	136
REACTOME_AUF1_HNRNP_D0_BINDS_AND_DESTABILIZES_MRNA	2.07841e-09	6.88543e-08	0.774939	-0.43089	-2.17899	141
REACTOME_BETA_CATENIN_INDEPENDENT_WNT_SIGNALING	2.04085e-06	3.10394e-05	0.627257	-0.320835	-1.7303	291
REACTOME_BINDING_AND_UPTAKE_OF_LIGANDS_BY_SCAVENGER_RECEPTORS	5.33277e-06	7.30896e-05	0.610527	0.443566	2.4583	51
REACTOME_CELLULAR_RESPONSE_TO_CHEMICAL_STRESS	2.13253e-06	3.23009e-05	0.627257	-0.305175	-1.66692	351
REACTOME_CELLULAR_RESPONSE_TO_HEAT_STRESS	5.00764e-08	1.15755e-06	0.719513	-0.365833	-1.9352	226
REACTOME_CELLULAR_RESPONSE_TO_STARVATION	1.45094e-06	2.293e-05	0.643552	0.190675	1.51616	456
REACTOME_CELL_CYCLE	4.61715e-16	5.01811e-14	1.02767	-0.280304	-1.60233	1541
REACTOME_CELL_CYCLE_CHECKPOINTS	4.60247e-13	3.47711e-11	0.921426	-0.318897	-1.7875	661
REACTOME_CELL_CYCLE_MITOTIC	3.52274e-16	3.96788e-14	1.0377	-0.293104	-1.66818	1248
REACTOME_CLEC7A_DECTIN_1_SIGNALING	3.16327e-09	9.94745e-08	0.774939	-0.373742	-1.9785	227
REACTOME_COLLAGEN_BIOSYNTHESIS_AND_MODIFYING_ENZYMES	5.13141e-11	2.44532e-09	0.851339	0.446923	2.82881	92
REACTOME_COLLAGEN_CHAIN_TRIMERIZATION	2.12673e-09	6.97096e-08	0.774939	0.568376	2.99303	42
REACTOME_COLLAGEN_DEGRADATION	2.47721e-11	1.27886e-09	0.863415	0.494603	3.0162	75
REACTOME_COLLAGEN_FORMATION	8.09056e-13	5.76103e-11	0.921426	0.385388	2.69151	148
REACTOME_CROSS_PRESENTATION_OF_SOLUBLE_EXOGENOUS_ANTIGENS_ENDOSOMES	1.665e-08	4.35218e-07	0.733762	-0.461921	-2.2169	97
REACTOME_CYTOPROTECTION_BY_HMOX1	1.23866e-08	3.33629e-07	0.74774	-0.346043	-1.86562	290
REACTOME_C_TYPE_LECTIN_RECEPTORS_CLRS	5.61267e-10	2.12015e-08	0.801216	-0.370985	-1.9843	261
REACTOME_DECTIN_1_MEDIATED_NONCANONICAL_NF_KB_SIGNALING	1.94036e-09	6.46266e-08	0.774939	-0.427885	-2.17072	145
REACTOME_DEFECTIVE_CFTR_CAUSES_CYSTIC_FIBROSIS	3.134e-09	9.90566e-08	0.774939	-0.427151	-2.15518	138
REACTOME_DEGRADATION_OF_AXIN	4.98422e-08	1.15645e-06	0.719513	-0.420898	-2.10199	126
REACTOME_DEGRADATION_OF_DVL	1.39784e-09	4.86494e-08	0.788187	-0.440979	-2.20874	129
REACTOME_DEGRADATION_OF_GLI1_BY_THE_PROTEASOME	3.80098e-10	1.49981e-08	0.814036	-0.434269	-2.20415	146
REACTOME_DEGRADATION_OF_THE_EXTRACELLULAR_MATRIX	1.9935e-08	5.16726e-07	0.733762	0.300412	2.14206	168
REACTOME_DEUBIQUITINATION	4.39494e-06	6.20198e-05	0.610527	-0.276611	-1.54136	544
REACTOME_DISORDERS_OF_TRANSMEMBRANE_TRANSPORTERS	1.17729e-11	6.63026e-10	0.875325	-0.381051	-2.04722	275
REACTOME_DNA_REPAIR	4.25405e-08	1.00973e-06	0.719513	-0.284357	-1.59431	672
REACTOME_DNA_REPLICATION	3.02424e-19	5.67732e-17	1.13309	-0.421	-2.28062	311
REACTOME_DNA_REPLICATION_PRE_INITIATION	3.50835e-16	3.96788e-14	1.0377	-0.463204	-2.40882	183
REACTOME_DNA_STRAND_ELONGATION	5.91992e-06	8.0074e-05	0.610527	-0.437974	-2.03741	80
REACTOME_DOWNSTREAM_SIGNALING_EVENTS_OF_B_CELL_RECEPTOR_BCR	6.10363e-10	2.25071e-08	0.801216	-0.403185	-2.09916	185
REACTOME_ECM_PROTEOGLYCANS	1.05956e-10	4.72228e-09	0.839089	0.424905	2.74557	101
REACTOME_ENDOSOMAL_VACUOLAR_PATHWAY	4.17997e-06	5.96657e-05	0.610527	0.708582	2.83076	17
REACTOME_EXPORT_OF_VIRAL_RIBONUCLEOPROTEINS_FROM_NUCLEUS	3.68103e-10	1.46179e-08	0.814036	-0.523141	-2.43359	80
REACTOME_EXTRACELLULAR_MATRIX_ORGANIZATION	6.03869e-15	6.03382e-13	0.996986	0.269873	2.13664	420
REACTOME_FCERI_MEDIATED_NF_KB_ACTIVATION	1.53345e-10	6.55154e-09	0.826657	-0.413741	-2.14772	180
REACTOME_FC_EPSILON_RECEPTOR_FCERI_SIGNALING	1.07294e-08	2.98066e-07	0.74774	-0.35421	-1.89774	267
REACTOME_G1_S_DNA_DAMAGE_CHECKPOINTS	1.35373e-06	2.17263e-05	0.643552	-0.37999	-1.94593	157
REACTOME_G2_M_CHECKPOINTS	4.03345e-10	1.57527e-08	0.814036	-0.347612	-1.8965	345
REACTOME_GENE_SILENCING_BY_RNA	2.43204e-08	6.1246e-07	0.733762	-0.383801	-1.99941	186
REACTOME_GLUCOSE_METABOLISM	1.84369e-07	3.58046e-06	0.690132	-0.3725	-1.94054	186
REACTOME_GLYCOLYSIS	1.44469e-07	2.86854e-06	0.690132	-0.391151	-2.00482	158
REACTOME_GPCR_LIGAND_BINDING	1.82176e-06	2.80741e-05	0.643552	0.249319	1.82488	196
REACTOME_HCMV_EARLY_EVENTS	9.65298e-08	2.02713e-06	0.704976	-0.361333	-1.90323	213
REACTOME_HCMV_INFECTION	7.95197e-07	1.33865e-05	0.659444	-0.33184	-1.77357	258
REACTOME_HEDGEHOG_LIGAND_BIOGENESIS	3.50452e-08	8.44767e-07	0.719513	-0.414077	-2.09242	140
REACTOME_HEDGEHOG_OFF_STATE	3.2224e-08	7.89041e-07	0.719513	-0.359905	-1.91747	244
REACTOME_HEDGEHOG_ON_STATE	1.08315e-09	3.81258e-08	0.788187	-0.406376	-2.10476	177
REACTOME_HIV_INFECTION	3.25313e-17	4.38112e-15	1.06721	-0.362696	-2.01835	525
REACTOME_HIV_LIFE_CYCLE	5.5508e-11	2.5855e-09	0.851339	-0.352101	-1.92406	352
REACTOME_HOST_INTERACTIONS_OF_HIV_FACTORS	8.81994e-16	9.42061e-14	1.02767	-0.398858	-2.16714	324
REACTOME_IMMUNOREGULATORY_INTERACTIONS_BETWEEN_A_LYMPHOID_AND_A_NON_LYMPHOID_CELL	2.21947e-10	9.0458e-09	0.826657	0.443195	2.76153	85
REACTOME_INTEGRIN_CELL_SURFACE_INTERACTIONS	2.3008e-13	1.82736e-11	0.932595	0.42473	2.84468	119
REACTOME_INTERACTIONS_OF_REV_WITH_HOST_CELLULAR_PROTEINS	1.1262e-10	4.94808e-09	0.839089	-0.500371	-2.41507	101
REACTOME_INTERACTIONS_OF_VPR_WITH_HOST_CELLULAR_PROTEINS	1.01856e-11	5.78896e-10	0.875325	-0.532154	-2.509	87
REACTOME_INTERLEUKIN_1_FAMILY_SIGNALING	5.1667e-06	7.12867e-05	0.610527	-0.320744	-1.72251	274
REACTOME_INTERLEUKIN_1_SIGNALING	1.07872e-07	2.21281e-06	0.704976	-0.35083	-1.86221	235
REACTOME_INTERLEUKIN_4_AND_INTERLEUKIN_13_SIGNALING	7.83329e-08	1.68218e-06	0.704976	0.30845	2.14727	146
REACTOME_LAMININ_INTERACTIONS	3.26354e-08	7.9597e-07	0.719513	0.517615	2.78056	46
REACTOME_METABOLISM_OF_POLYAMINES	9.94395e-08	2.06721e-06	0.704976	-0.41593	-2.06766	123
REACTOME_METABOLISM_OF_RNA	1.77204e-35	9.97983e-33	1.54988	-0.32868	-1.88062	1634
REACTOME_MITOCHONDRIAL_TRANSLATION	2.77046e-10	1.11448e-08	0.814036	-0.389934	-2.05889	219
REACTOME_MITOTIC_G1_PHASE_AND_G1_S_TRANSITION	1.37715e-11	7.5969e-10	0.875325	-0.363927	-1.98108	333
REACTOME_MITOTIC_METAPHASE_AND_ANAPHASE	2.49733e-17	3.4661e-15	1.07687	-0.350582	-1.95809	586
REACTOME_MITOTIC_PROPHASE	6.26764e-06	8.42256e-05	0.610527	-0.329131	-1.7459	234
REACTOME_MITOTIC_SPINDLE_CHECKPOINT	3.12136e-06	4.60401e-05	0.627257	-0.313236	-1.69045	295
REACTOME_MRNA_SPLICING	6.04309e-17	7.6402e-15	1.05746	-0.369762	-2.04707	465
REACTOME_M_PHASE	1.53244e-11	8.32761e-10	0.863415	-0.291828	-1.64961	911
REACTOME_NCAM1_INTERACTIONS	5.68368e-08	1.29928e-06	0.719513	0.527525	2.81549	45
REACTOME_NEDDYLATION	6.67322e-09	1.95913e-07	0.761461	-0.31203	-1.72746	465
REACTOME_NEGATIVE_REGULATION_OF_NOTCH4_SIGNALING	6.02027e-11	2.78325e-09	0.839089	-0.441022	-2.23936	147
REACTOME_NS1_MEDIATED_EFFECTS_ON_HOST_PATHWAYS	2.66262e-14	2.39057e-12	0.975995	-0.558955	-2.64729	89
REACTOME_NUCLEAR_ENVELOPE_BREAKDOWN	3.41458e-09	1.05766e-07	0.774939	-0.448424	-2.22295	121
REACTOME_NUCLEAR_ENVELOPE_NE_REASSEMBLY	8.77145e-09	2.5157e-07	0.74774	-0.395085	-2.0499	179
REACTOME_NUCLEAR_IMPORT_OF_REV_PROTEIN	7.62883e-13	5.49542e-11	0.921426	-0.547329	-2.58054	87
REACTOME_NUCLEAR_PORE_COMPLEX_NPC_DISASSEMBLY	8.61526e-13	6.06495e-11	0.921426	-0.542373	-2.54643	84
REACTOME_ORC1_REMOVAL_FROM_CHROMATIN	3.47689e-11	1.73704e-09	0.851339	-0.43905	-2.25378	162
REACTOME_PCP_CE_PATHWAY	6.65293e-08	1.46672e-06	0.704976	-0.373776	-1.95624	195
REACTOME_POSTMITOTIC_NUCLEAR_PORE_COMPLEX_NPC_REFORMATION	1.09272e-10	4.83528e-09	0.839089	-0.528165	-2.46439	81
REACTOME_PROCESSING_OF_CAPPED_INTRON_CONTAINING_PRE_MRNA	3.65912e-25	1.07944e-22	1.30309	-0.388356	-2.16907	586
REACTOME_PROGRAMMED_CELL_DEATH	5.72849e-08	1.30471e-06	0.719513	-0.301511	-1.67081	476
REACTOME_REGULATION_OF_GLUCOKINASE_BY_GLUCOKINASE_REGULATORY_PROTEIN	9.78173e-11	4.39115e-09	0.839089	-0.55793	-2.53821	70
REACTOME_REGULATION_OF_HMOX1_EXPRESSION_AND_ACTIVITY	7.52882e-07	1.27826e-05	0.659444	-0.377077	-1.93566	162
REACTOME_REGULATION_OF_HSF1_MEDIATED_HEAT_SHOCK_RESPONSE	9.87654e-09	2.78114e-07	0.74774	-0.394182	-2.03785	173
REACTOME_REGULATION_OF_INSULIN_LIKE_GROWTH_FACTOR_IGF_TRANSPORT_AND_UPTAKE_BY_INSULIN_LIKE_GROWTH_FACTOR_BINDING_PROTEINS_IGFBPS	2.92724e-11	1.48641e-09	0.851339	0.326683	2.36762	187
REACTOME_REGULATION_OF_MRNA_STABILITY_BY_PROTEINS_THAT_BIND_AU_RICH_ELEMENTS	2.11984e-12	1.42744e-10	0.898671	-0.409671	-2.16526	222
REACTOME_REGULATION_OF_RAS_BY_GAPS	2.09972e-08	5.37511e-07	0.733762	-0.411957	-2.08606	143
REACTOME_REGULATION_OF_RUNX2_EXPRESSION_AND_ACTIVITY	2.41375e-07	4.60098e-06	0.674963	-0.385445	-1.97852	161
REACTOME_REGULATION_OF_RUNX3_EXPRESSION_AND_ACTIVITY	7.78659e-08	1.68076e-06	0.704976	-0.42108	-2.10414	127
REACTOME_RESOLUTION_OF_SISTER_CHROMATID_COHESION	9.51694e-08	2.00536e-06	0.704976	-0.337394	-1.82195	297
REACTOME_RESPONSE_OF_EIF2AK4_GCN2_TO_AMINO_ACID_DEFICIENCY	1.36511e-07	2.76369e-06	0.690132	0.220396	1.75458	353
REACTOME_RHOC_GTPASE_CYCLE	3.44477e-06	5.0331e-05	0.627257	-0.346264	-1.79539	178
REACTOME_RHO_GTPASE_EFFECTORS	1.60131e-06	2.51143e-05	0.643552	-0.272894	-1.52964	661
REACTOME_RNA_POLYMERASE_II_TRANSCRIPTION_TERMINATION	1.46675e-07	2.90303e-06	0.690132	-0.382788	-1.96361	160
REACTOME_RRNA_MODIFICATION_IN_THE_NUCLEUS_AND_CYTOSOL	2.57004e-06	3.82726e-05	0.627257	-0.395702	-1.95942	120
REACTOME_SCAVENGING_BY_CLASS_A_RECEPTORS	2.40531e-06	3.59926e-05	0.627257	0.674795	2.79089	19
REACTOME_SCF_SKP2_MEDIATED_DEGRADATION_OF_P27_P21	9.9077e-08	2.06661e-06	0.704976	-0.395788	-2.00968	147
REACTOME_SEPARATION_OF_SISTER_CHROMATIDS	5.9539e-14	5.05266e-12	0.954542	-0.354214	-1.96147	468
REACTOME_SIGNALING_BY_HEDGEHOG	5.41909e-10	2.05959e-08	0.801216	-0.359414	-1.94121	299
REACTOME_SIGNALING_BY_NOTCH4	7.66123e-09	2.21782e-07	0.74774	-0.386548	-2.02308	195
REACTOME_SIGNALING_BY_RHO_GTPASES_MIRO_GTPASES_AND_RHOBTB3	1.98876e-10	8.21356e-09	0.826657	-0.261281	-1.49179	1451
REACTOME_SIGNALING_BY_THE_B_CELL_RECEPTOR_BCR	2.89199e-07	5.44556e-06	0.674963	-0.352383	-1.86383	225
REACTOME_SNRNP_ASSEMBLY	2.13141e-13	1.71482e-11	0.943632	-0.499355	-2.48836	124
REACTOME_STABILIZATION_OF_P53	6.38297e-07	1.10454e-05	0.659444	-0.398184	-2.00113	133
REACTOME_SUMOYLATION	2.36548e-06	3.54822e-05	0.627257	-0.296673	-1.63543	418
REACTOME_SUMOYLATION_OF_CHROMATIN_ORGANIZATION_PROTEINS	5.21763e-06	7.17993e-05	0.610527	-0.372472	-1.88875	144
REACTOME_SUMOYLATION_OF_DNA_DAMAGE_RESPONSE_AND_REPAIR_PROTEINS	3.83173e-06	5.50756e-05	0.610527	-0.346416	-1.80148	183
REACTOME_SUMOYLATION_OF_DNA_REPLICATION_PROTEINS	8.1694e-12	4.82767e-10	0.875325	-0.477251	-2.3725	123
REACTOME_SUMOYLATION_OF_RNA_BINDING_PROTEINS	2.06624e-08	5.32875e-07	0.733762	-0.43147	-2.15605	127
REACTOME_SUMOYLATION_OF_SUMOYLATION_PROTEINS	1.63446e-09	5.53304e-08	0.788187	-0.494776	-2.3283	86
REACTOME_SUMOYLATION_OF_UBIQUITINYLATION_PROTEINS	6.60951e-08	1.46235e-06	0.704976	-0.448169	-2.15851	100
REACTOME_SWITCHING_OF_ORIGINS_TO_A_POST_REPLICATIVE_STATE	1.72174e-12	1.17211e-10	0.91012	-0.409232	-2.16637	227
REACTOME_SYNTHESIS_OF_LEUKOTRIENES_LT_AND_EOXINS_EX	1.09352e-06	1.79692e-05	0.643552	0.599374	2.75797	26
REACTOME_S_PHASE	8.26042e-12	4.82767e-10	0.875325	-0.352222	-1.93826	403
REACTOME_TCR_SIGNALING	2.54952e-08	6.39444e-07	0.733762	-0.365005	-1.92399	215
REACTOME_THE_ROLE_OF_GTSE1_IN_G2_M_PROGRESSION_AFTER_G2_CHECKPOINT	1.15679e-10	5.04669e-09	0.839089	-0.425376	-2.18733	164
REACTOME_TNFR2_NON_CANONICAL_NF_KB_PATHWAY	1.36495e-07	2.76369e-06	0.690132	-0.378382	-1.9666	182
REACTOME_TRANSCRIPTIONAL_REGULATION_BY_SMALL_RNAS	1.18089e-08	3.19459e-07	0.74774	-0.42018	-2.12483	141
REACTOME_TRANSPORT_OF_MATURE_MRNAS_DERIVED_FROM_INTRONLESS_TRANSCRIPTS	4.90765e-11	2.35681e-09	0.851339	-0.498261	-2.40933	102
REACTOME_TRANSPORT_OF_MATURE_TRANSCRIPT_TO_CYTOPLASM	1.79151e-14	1.70745e-12	0.975995	-0.445218	-2.33356	199
REACTOME_TRANSPORT_OF_THE_SLBP_DEPENDANT_MATURE_MRNA	8.1939e-12	4.82767e-10	0.875325	-0.528398	-2.48081	84
REACTOME_TRNA_PROCESSING	5.15944e-13	3.85093e-11	0.921426	-0.415925	-2.20511	231
REACTOME_TRNA_PROCESSING_IN_THE_NUCLEUS	7.29744e-12	4.43212e-10	0.875325	-0.463696	-2.34489	141
REACTOME_UCH_PROTEINASES	4.43435e-10	1.70626e-08	0.814036	-0.395421	-2.08122	209
REACTOME_VIRAL_MESSENGER_RNA_SYNTHESIS	2.91532e-12	1.88129e-10	0.898671	-0.517002	-2.48398	98
REN_BOUND_BY_E2F	8.87367e-07	1.47775e-05	0.659444	-0.386772	-1.95666	142
RHEIN_ALL_GLUCOCORTICOID_THERAPY_DN	1.4227e-07	2.83397e-06	0.690132	-0.263374	-1.49153	963
RICKMAN_HEAD_AND_NECK_CANCER_D	1.72795e-06	2.67616e-05	0.643552	0.761909	2.82596	14
RODRIGUES_THYROID_CARCINOMA_ANAPLASTIC_UP	1.70271e-06	2.65699e-05	0.643552	-0.232535	-1.33167	1731
RODRIGUES_THYROID_CARCINOMA_POORLY_DIFFERENTIATED_UP	3.27838e-18	5.20758e-16	1.10534	-0.287625	-1.64478	1587
ROSTY_CERVICAL_CANCER_PROLIFERATION_CLUSTER	3.07082e-16	3.58938e-14	1.0377	-0.390605	-2.13504	355
ROZANOV_MMP14_TARGETS_SUBSET	7.2254e-08	1.57057e-06	0.704976	0.430698	2.56245	68
RUIZ_TNC_TARGETS_DN	4.24259e-08	1.00973e-06	0.719513	-0.336074	-1.83014	335
RUIZ_TNC_TARGETS_UP	5.2265e-27	1.70411e-24	1.34993	0.387438	3.00177	305
RUTELLA_RESPONSE_TO_CSF2RB_AND_IL4_DN	7.45202e-10	2.66851e-08	0.801216	0.211315	1.71388	550
SABATES_COLORECTAL_ADENOMA_DN	1.7559e-08	4.57052e-07	0.733762	0.318871	2.21981	146
SANSOM_APC_TARGETS_REQUIRE_MYC	4.68709e-08	1.09572e-06	0.719513	-0.305907	-1.69141	448
SARRIO_EPITHELIAL_MESENCHYMAL_TRANSITION_DN	1.17569e-19	2.34949e-17	1.14219	0.386264	2.87691	227
SARRIO_EPITHELIAL_MESENCHYMAL_TRANSITION_UP	1.40924e-07	2.81972e-06	0.690132	-0.314395	-1.72484	379
SARTIPY_NORMAL_AT_INSULIN_RESISTANCE_DN	1.27529e-06	2.06818e-05	0.643552	0.529978	2.63268	34
SCHAEFFER_PROSTATE_DEVELOPMENT_48HR_DN	1.55515e-08	4.13483e-07	0.733762	0.203797	1.61742	504
SCHLOSSER_MYC_TARGETS_AND_SERUM_RESPONSE_DN	3.43226e-07	6.34712e-06	0.674963	-0.434124	-2.11161	106
SCHLOSSER_MYC_TARGETS_REPRESSED_BY_SERUM	2.15585e-14	1.99336e-12	0.975995	-0.374456	-2.05094	368
SCHOEN_NFKB_SIGNALING	9.37062e-08	1.98126e-06	0.704976	0.489011	2.69148	50
SCHUETZ_BREAST_CANCER_DUCTAL_INVASIVE_UP	1.60206e-11	8.63024e-10	0.863415	0.231654	1.80244	491
SENESE_HDAC1_AND_HDAC2_TARGETS_DN	4.4488e-06	6.26371e-05	0.610527	0.204149	1.62936	357
SENESE_HDAC2_TARGETS_DN	4.05004e-06	5.79445e-05	0.610527	0.263454	1.86484	162
SHEDDEN_LUNG_CANCER_GOOD_SURVIVAL_A4	6.48568e-08	1.44528e-06	0.704976	0.2338	1.83345	319
SHEDDEN_LUNG_CANCER_POOR_SURVIVAL_A6	2.67339e-19	5.17552e-17	1.13309	-0.313156	-1.77831	1096
SMID_BREAST_CANCER_NORMAL_LIKE_UP	4.33377e-10	1.67798e-08	0.814036	0.243378	1.94525	360
SMIRNOV_CIRCULATING_ENDOTHELIOCYTES_IN_CANCER_UP	1.65238e-13	1.34691e-11	0.943632	0.307269	2.32093	261
SONG_TARGETS_OF_IE86_CMV_PROTEIN	4.66628e-06	6.49609e-05	0.610527	-0.395745	-1.9485	115
SOTIRIOU_BREAST_CANCER_GRADE_1_VS_3_UP	4.02667e-13	3.07966e-11	0.932595	-0.357232	-1.96942	420
STARK_PREFRONTAL_CORTEX_22Q11_DELETION_DN	2.24552e-08	5.70124e-07	0.733762	-0.257424	-1.46474	1207
STEARMAN_TUMOR_FIELD_EFFECT_UP	5.2747e-11	2.47551e-09	0.851339	0.592852	3.18472	46
SUH_COEXPRESSED_WITH_ID1_AND_ID2_UP	1.411e-07	2.81972e-06	0.690132	0.5516	2.801	37
SWEET_LUNG_CANCER_KRAS_DN	2.68146e-08	6.67134e-07	0.733762	0.20269	1.61257	505
TAKEDA_TARGETS_OF_NUP98_HOXA9_FUSION_10D_DN	5.18721e-07	9.2875e-06	0.659444	0.29353	2.06403	153
TAKEDA_TARGETS_OF_NUP98_HOXA9_FUSION_8D_DN	6.57471e-06	8.74042e-05	0.610527	0.225777	1.68844	241
TARTE_PLASMA_CELL_VS_PLASMABLAST_DN	1.88838e-18	3.16176e-16	1.10534	-0.338404	-1.90224	745
TARTE_PLASMA_CELL_VS_PLASMABLAST_UP	2.7608e-13	2.16496e-11	0.932595	0.229871	1.87282	560
TIAN_TNF_SIGNALING_NOT_VIA_NFKB	3.568e-06	5.17652e-05	0.627257	0.596036	2.63893	23
TIEN_INTESTINE_PROBIOTICS_24HR_UP	8.68836e-35	4.14034e-32	1.53646	-0.33977	-1.93837	1393
TOMIDA_METASTASIS_DN	4.46838e-06	6.27701e-05	0.610527	0.513841	2.57984	35
TONKS_TARGETS_OF_RUNX1_RUNX1T1_FUSION_ERYTHROCYTE_UP	7.43657e-06	9.78122e-05	0.610527	0.222294	1.66147	256
TONKS_TARGETS_OF_RUNX1_RUNX1T1_FUSION_HSC_UP	1.6143e-10	6.8497e-09	0.826657	0.248137	1.98101	355
TOOKER_GEMCITABINE_RESISTANCE_DN	1.47198e-06	2.32034e-05	0.643552	0.213352	1.65268	309
TOYOTA_TARGETS_OF_MIR34B_AND_MIR34C	5.40816e-13	3.98852e-11	0.921426	-0.291406	-1.65122	987
TSAI_RESPONSE_TO_IONIZING_RADIATION	2.42913e-06	3.62614e-05	0.627257	0.223743	1.70656	292
TSENG_IRS1_TARGETS_DN	5.40156e-06	7.37063e-05	0.610527	0.230831	1.7209	234
TSUNODA_CISPLATIN_RESISTANCE_DN	1.49355e-07	2.93731e-06	0.690132	0.377447	2.38739	91
UDAYAKUMAR_MED1_TARGETS_DN	2.25465e-15	2.36738e-13	1.00732	0.2509	2.00862	521
UZONYI_RESPONSE_TO_LEUKOTRIENE_AND_THROMBIN	6.07824e-07	1.05475e-05	0.659444	0.438927	2.48828	56
VANHARANTA_UTERINE_FIBROID_DN	4.23665e-06	6.01973e-05	0.610527	0.325618	2.10047	103
VART_KSHV_INFECTION_ANGIOGENIC_MARKERS_UP	1.34926e-06	2.17108e-05	0.643552	0.260003	1.86928	182
VECCHI_GASTRIC_CANCER_ADVANCED_VS_EARLY_UP	1.11369e-07	2.277e-06	0.704976	0.236192	1.8035	289
VECCHI_GASTRIC_CANCER_EARLY_DN	1.01956e-16	1.21465e-14	1.05746	0.328248	2.49611	276
VECCHI_GASTRIC_CANCER_EARLY_UP	9.62253e-09	2.72199e-07	0.74774	-0.275799	-1.55599	856
VERHAAK_AML_WITH_NPM1_MUTATED_DN	1.15018e-08	3.14062e-07	0.74774	0.240805	1.8538	306
VERHAAK_AML_WITH_NPM1_MUTATED_UP	1.38571e-11	7.5969e-10	0.875325	0.282112	2.15135	284
VERNELL_RETINOBLASTOMA_PATHWAY_UP	4.42214e-08	1.04164e-06	0.719513	-0.402917	-2.05459	152
WACKER_HYPOXIA_TARGETS_OF_VHL	3.30303e-07	6.16334e-06	0.674963	0.539306	2.73857	37
WALLACE_PROSTATE_CANCER_RACE_UP	4.62645e-09	1.41885e-07	0.761461	0.255041	1.9471	279
WANG_ESOPHAGUS_CANCER_VS_NORMAL_UP	1.38822e-06	2.2165e-05	0.643552	0.251512	1.83048	207
WANG_HCP_PROSTATE_CANCER	3.86224e-11	1.91413e-09	0.851339	0.304465	2.26768	227
WANG_MLL_TARGETS	2.07301e-08	5.32875e-07	0.733762	0.230192	1.81323	338
WANG_RESPONSE_TO_GSK3_INHIBITOR_SB216763_DN	4.21179e-09	1.29811e-07	0.761461	-0.289401	-1.62368	693
WANG_RESPONSE_TO_GSK3_INHIBITOR_SB216763_UP	1.27229e-21	3.15272e-19	1.20398	0.271881	2.21924	570
WANG_SMARCE1_TARGETS_UP	5.12744e-14	4.41174e-12	0.965328	0.245276	1.87451	489
WEI_MYCN_TARGETS_WITH_E_BOX	1e-50	6.195e-47	NA	-0.382436	-2.18849	1655
WIERENGA_STAT5A_TARGETS_GROUP2	2.36818e-09	7.72151e-08	0.774939	0.486767	2.83854	63
WIERENGA_STAT5A_TARGETS_UP	4.53315e-10	1.73351e-08	0.814036	0.270849	2.04584	261
WINNEPENNINCKX_MELANOMA_METASTASIS_UP	9.33821e-12	5.3565e-10	0.875325	-0.339354	-1.87478	440
WINTER_HYPOXIA_METAGENE	3.8792e-19	7.06813e-17	1.13309	0.273477	2.17043	504
WINZEN_DEGRADED_VIA_KHSRP	5.66079e-07	1.00242e-05	0.659444	0.311453	2.11364	130
WONG_EMBRYONIC_STEM_CELL_CORE	9.40749e-11	4.25397e-09	0.839089	-0.286318	-1.61625	872
WONG_PROTEASOME_GENE_MODULE	3.66131e-06	5.29949e-05	0.627257	-0.403173	-1.98124	113
WOO_LIVER_CANCER_RECURRENCE_UP	8.7661e-08	1.86619e-06	0.704976	0.270957	1.97631	202
WP_DNA_REPAIR_PATHWAYS_FULL_NETWORK	2.95772e-07	5.55244e-06	0.674963	-0.337371	-1.80753	267
WP_EICOSANOID_SYNTHESIS	1.71727e-06	2.66629e-05	0.643552	0.545081	2.64468	31
WP_LUNG_FIBROSIS	1.35885e-06	2.17521e-05	0.643552	0.343579	2.16768	90
WP_MIRNA_TARGETS_IN_ECM_AND_MEMBRANE_RECEPTORS	5.94029e-08	1.34799e-06	0.719513	0.564029	2.86411	37
WP_MRNA_PROCESSING	4.2354e-11	2.06601e-09	0.851339	-0.356581	-1.94198	334
WP_NUCLEAR_RECEPTORS	1.41332e-06	2.24501e-05	0.643552	0.43634	2.43504	52
WP_PARKINUBIQUITIN_PROTEASOMAL_SYSTEM_PATHWAY	5.19784e-09	1.57076e-07	0.761461	-0.420192	-2.12776	143
WP_PHOTODYNAMIC_THERAPYINDUCED_UNFOLDED_PROTEIN_RESPONSE	5.67462e-06	7.70927e-05	0.610527	0.392574	2.29092	61
WP_PROTEASOME_DEGRADATION	3.43905e-06	5.0331e-05	0.627257	-0.376095	-1.90264	142
WP_VITAMIN_D_RECEPTOR_PATHWAY	6.07007e-08	1.36742e-06	0.704976	0.288254	2.05948	170
WU_CELL_MIGRATION	1.71358e-12	1.17211e-10	0.91012	0.268782	2.13766	345
YAMASHITA_METHYLATED_IN_PROSTATE_CANCER	3.72792e-07	6.81253e-06	0.674963	0.479824	2.65925	51
YAMAZAKI_TCEB3_TARGETS_UP	1.0007e-09	3.54247e-08	0.788187	0.241588	1.92329	353
YAO_TEMPORAL_RESPONSE_TO_PROGESTERONE_CLUSTER_0	7.94102e-14	6.64792e-12	0.954542	0.426555	2.8863	129
YAO_TEMPORAL_RESPONSE_TO_PROGESTERONE_CLUSTER_1	3.98719e-08	9.53694e-07	0.719513	0.359209	2.33773	106
YAO_TEMPORAL_RESPONSE_TO_PROGESTERONE_CLUSTER_11	9.00075e-08	1.90958e-06	0.704976	-0.381697	-1.9733	173
YAO_TEMPORAL_RESPONSE_TO_PROGESTERONE_CLUSTER_14	2.53349e-07	4.8144e-06	0.674963	-0.310278	-1.70508	392
YAO_TEMPORAL_RESPONSE_TO_PROGESTERONE_CLUSTER_17	1.97393e-11	1.03631e-09	0.863415	-0.340016	-1.8806	451
YAO_TEMPORAL_RESPONSE_TO_PROGESTERONE_CLUSTER_6	7.99786e-10	2.84751e-08	0.801216	0.366463	2.46635	124
ZHANG_BREAST_CANCER_PROGENITORS_UP	6.51344e-07	1.11775e-05	0.659444	-0.256592	-1.45456	1008
ZHAN_MULTIPLE_MYELOMA_CD1_VS_CD2_UP	2.84934e-12	1.85807e-10	0.898671	0.468766	2.94408	87
ZHAN_MULTIPLE_MYELOMA_CD2_UP	1.88025e-06	2.8832e-05	0.643552	0.359392	2.23013	82
ZHENG_GLIOBLASTOMA_PLASTICITY_DN	6.56487e-06	8.74042e-05	0.610527	0.364437	2.23353	77
ZHONG_SECRETOME_OF_LUNG_CANCER_AND_MACROPHAGE	6.52476e-08	1.44878e-06	0.704976	0.269364	1.98457	217
ZHOU_CELL_CYCLE_GENES_IN_IR_RESPONSE_24HR	7.53133e-07	1.27826e-05	0.659444	-0.317627	-1.72307	317
ZHOU_CELL_CYCLE_GENES_IN_IR_RESPONSE_6HR	2.77006e-07	5.23187e-06	0.674963	-0.354701	-1.86123	202
ZHU_CMV_8_HR_DN	7.5796e-06	9.92719e-05	0.610527	0.333536	2.09477	87
ZHU_CMV_ALL_DN	1.257e-06	2.04387e-05	0.643552	0.245073	1.82026	229
ZHU_SKIL_TARGETS_UP	5.66619e-08	1.29928e-06	0.719513	0.532464	2.78075	41
ZWANG_CLASS_3_TRANSIENTLY_INDUCED_BY_EGF	7.91023e-17	9.6086e-15	1.05746	0.27683	2.16981	445
ZWANG_EGF_INTERVAL_DN	4.82376e-08	1.12343e-06	0.719513	0.232974	1.82893	332

## Sheet: AC0168 Lung
pathway	pval	padj	log2err	ES	NES	size
ACEVEDO_LIVER_TUMOR_VS_NORMAL_ADJACENT_TISSUE_DN	3.19681e-09	9.99244e-08	0.774939	0.223354	1.82153	425
ACEVEDO_LIVER_TUMOR_VS_NORMAL_ADJACENT_TISSUE_UP	1.51851e-10	6.43704e-09	0.826657	-0.253829	-1.45323	1748
AGARWAL_AKT_PATHWAY_TARGETS	1.23446e-06	1.9948e-05	0.643552	0.601671	2.73637	26
AMIT_EGF_RESPONSE_40_HELA	8.65256e-08	1.80914e-06	0.704976	0.398499	2.43987	77
AMIT_EGF_RESPONSE_60_HELA	9.13979e-07	1.52469e-05	0.659444	0.354744	2.24604	90
AMIT_SERUM_RESPONSE_40_MCF10A	4.65495e-09	1.37468e-07	0.761461	0.553339	2.96977	46
AMIT_SERUM_RESPONSE_60_MCF10A	2.33002e-12	1.51795e-10	0.898671	0.402704	2.67809	120
ANASTASSIOU_MULTICANCER_INVASIVENESS_SIGNATURE	1.55698e-06	2.43337e-05	0.643552	0.372456	2.29006	78
APPEL_IMATINIB_RESPONSE	3.28908e-09	1.01781e-07	0.774939	0.497085	2.82784	57
BASAKI_YBX1_TARGETS_UP	1.24653e-08	3.32533e-07	0.74774	-0.283761	-1.59379	730
BENPORATH_ES_1	7.8485e-11	3.5999e-09	0.839089	-0.296137	-1.66393	739
BENPORATH_PROLIFERATION	2.71661e-10	1.05743e-08	0.814036	-0.344277	-1.87446	361
BERENJENO_TRANSFORMED_BY_RHOA_UP	2.27385e-12	1.49711e-10	0.898671	-0.27468	-1.56398	1290
BHATI_G2M_ARREST_BY_2METHOXYESTRADIOL_DN	2.12146e-09	7.02125e-08	0.774939	0.292937	2.14655	200
BHAT_ESR1_TARGETS_NOT_VIA_AKT1_DN	1.89798e-08	4.87411e-07	0.733762	0.306814	2.15827	162
BHAT_ESR1_TARGETS_VIA_AKT1_DN	3.158e-06	4.50342e-05	0.627257	0.276516	1.90926	145
BIDUS_METASTASIS_UP	1.72772e-08	4.47399e-07	0.733762	-0.298832	-1.66215	557
BILD_HRAS_ONCOGENIC_SIGNATURE	7.60983e-06	9.79153e-05	0.610527	0.18804	1.56035	452
BIOCARTA_PLATELETAPP_PATHWAY	4.53477e-06	6.26467e-05	0.610527	0.680184	2.7036	17
BLALOCK_ALZHEIMERS_DISEASE_DN	3.79355e-12	2.37154e-10	0.887075	-0.245606	-1.4154	2524
BLANCO_MELO_BRONCHIAL_EPITHELIAL_CELLS_INFLUENZA_A_DEL_NS1_INFECTION_DN	7.86611e-08	1.66724e-06	0.704976	-0.320085	-1.74561	374
BLANCO_MELO_COVID19_SARS_COV_2_INFECTION_A594_ACE2_EXPRESSING_CELLS_RUXOLITINIB_DN	2.04762e-06	3.0909e-05	0.627257	0.322109	2.10779	109
BLANCO_MELO_COVID19_SARS_COV_2_INFECTION_A594_ACE2_EXPRESSING_CELLS_RUXOLITINIB_UP	5.30011e-17	6.97923e-15	1.06721	0.260223	2.14727	526
BLANCO_MELO_COVID19_SARS_COV_2_INFECTION_A594_CELLS_UP	9.96881e-10	3.4857e-08	0.788187	0.411898	2.59257	88
BLANCO_MELO_COVID19_SARS_COV_2_INFECTION_CALU3_CELLS_UP	2.45495e-10	9.61624e-09	0.814036	0.250516	2.00204	337
BLANCO_MELO_COVID19_SARS_COV_2_LOW_MOI_INFECTION_A594_ACE2_EXPRESSING_CELLS_UP	1.18662e-08	3.19303e-07	0.74774	0.317787	2.2104	152
BLANCO_MELO_MERS_COV_INFECTION_MCR5_CELLS_UP	1.37449e-06	2.17008e-05	0.643552	0.252031	1.8457	203
BLANCO_MELO_RESPIRATORY_SYNCYTIAL_VIRUS_INFECTION_A594_CELLS_UP	5.03418e-06	6.78792e-05	0.610527	0.191552	1.55993	416
BLUM_RESPONSE_TO_SALIRASIB_DN	2.37629e-18	4.08523e-16	1.10534	-0.334794	-1.88392	780
BOQUEST_STEM_CELL_CULTURED_VS_FRESH_DN	2.91114e-08	7.06552e-07	0.733762	0.931545	2.78566	8
BOQUEST_STEM_CELL_UP	1.45505e-08	3.7997e-07	0.74774	0.245057	1.91731	293
BORCZUK_MALIGNANT_MESOTHELIOMA_UP	2.61784e-13	2.00022e-11	0.932595	-0.302351	-1.70628	871
BOYAULT_LIVER_CANCER_SUBCLASS_G3_UP	2.26759e-10	9.05427e-09	0.826657	-0.313587	-1.74048	532
BOYLAN_MULTIPLE_MYELOMA_C_D_DN	2.89045e-06	4.14097e-05	0.627257	0.211698	1.67354	319
BROWNE_HCMV_INFECTION_18HR_DN	1.60557e-06	2.48422e-05	0.643552	0.21369	1.70269	314
BURTON_ADIPOGENESIS_1	7.83201e-12	4.48818e-10	0.875325	0.54295	3.13875	61
BURTON_ADIPOGENESIS_3	2.40204e-07	4.50492e-06	0.674963	-0.347134	-1.84288	242
BURTON_ADIPOGENESIS_9	8.61001e-08	1.80635e-06	0.704976	0.290243	2.05038	163
BURTON_ADIPOGENESIS_PEAK_AT_0HR	2.9514e-09	9.51365e-08	0.774939	0.363558	2.3906	113
BURTON_ADIPOGENESIS_PEAK_AT_16HR	5.22944e-06	7.00586e-05	0.610527	-0.411038	-1.9703	96
BURTON_ADIPOGENESIS_PEAK_AT_2HR	8.14519e-10	2.89716e-08	0.801216	0.453291	2.7513	74
BUYTAERT_PHOTODYNAMIC_THERAPY_STRESS_DN	9.83985e-07	1.62397e-05	0.643552	-0.244067	-1.3904	1313
CADWELL_ATG16L1_TARGETS_UP	1.97054e-06	2.98913e-05	0.627257	0.334175	2.15398	99
CAIRO_HEPATOBLASTOMA_CLASSES_DN	6.28548e-06	8.22428e-05	0.610527	0.210854	1.6414	289
CAIRO_HEPATOBLASTOMA_CLASSES_UP	1.68349e-21	4.3413e-19	1.20398	-0.294535	-1.68473	1646
CAIRO_HEPATOBLASTOMA_DN	3.84316e-06	5.3935e-05	0.610527	0.213944	1.66546	289
CASORELLI_ACUTE_PROMYELOCYTIC_LEUKEMIA_DN	4.26842e-20	9.26766e-18	1.16018	-0.295085	-1.68586	1534
CASORELLI_ACUTE_PROMYELOCYTIC_LEUKEMIA_UP	5.98899e-07	1.04118e-05	0.659444	0.235615	1.82108	272
CAVARD_LIVER_CANCER_MALIGNANT_VS_BENIGN	6.92905e-08	1.48387e-06	0.704976	0.472985	2.6058	51
CHAUHAN_RESPONSE_TO_METHOXYESTRADIOL_DN	2.62719e-06	3.83482e-05	0.627257	0.221562	1.72211	290
CHEN_HOXA5_TARGETS_9HR_UP	4.66335e-07	8.24613e-06	0.674963	0.195514	1.59601	446
CHEN_LVAD_SUPPORT_OF_FAILING_HEART_DN	2.428e-06	3.59286e-05	0.627257	0.431995	2.44267	56
CHEN_LVAD_SUPPORT_OF_FAILING_HEART_UP	4.73378e-09	1.38195e-07	0.761461	0.322119	2.23524	151
CHIANG_LIVER_CANCER_SUBCLASS_UNANNOTATED_DN	6.78841e-08	1.4588e-06	0.704976	-0.303368	-1.67327	458
CHIARADONNA_NEOPLASTIC_TRANSFORMATION_CDC25_DN	3.03162e-08	7.30065e-07	0.719513	0.226292	1.80533	345
CHIARADONNA_NEOPLASTIC_TRANSFORMATION_KRAS_DN	1.29408e-08	3.43737e-07	0.74774	0.257014	1.96377	263
CHO_NR4A1_TARGETS	6.30507e-07	1.09e-05	0.659444	0.447955	2.49976	53
COLIN_PILOCYTIC_ASTROCYTOMA_VS_GLIOBLASTOMA_UP	2.15692e-07	4.08231e-06	0.690132	0.491969	2.67881	48
CROONQUIST_NRAS_SIGNALING_DN	7.67982e-06	9.86108e-05	0.593325	-0.338231	-1.76916	202
CROONQUIST_STROMAL_STIMULATION_UP	2.93781e-10	1.13638e-08	0.814036	0.42561	2.67887	88
DALESSIO_TSA_RESPONSE	9.58588e-07	1.59054e-05	0.643552	0.592216	2.73623	27
DANG_BOUND_BY_MYC	4.80443e-06	6.57846e-05	0.610527	-0.223944	-1.28849	2280
DANG_MYC_TARGETS_UP	1.49551e-07	2.91059e-06	0.690132	-0.312391	-1.7049	377
DANG_REGULATED_BY_MYC_DN	4.9836e-12	3.02387e-10	0.887075	0.226046	1.85773	552
DAUER_STAT3_TARGETS_UP	5.09038e-11	2.42341e-09	0.851339	0.447448	2.833	90
DAVICIONI_RHABDOMYOSARCOMA_PAX_FOXO1_FUSION_DN	1.58293e-07	3.06149e-06	0.690132	0.703491	2.94993	20
DAVICIONI_TARGETS_OF_PAX_FOXO1_FUSIONS_UP	1.22376e-08	3.27871e-07	0.74774	0.202797	1.69305	503
DELPUECH_FOXO3_TARGETS_UP	2.20914e-07	4.1684e-06	0.690132	0.31202	2.1404	136
DIAZ_CHRONIC_MEYLOGENOUS_LEUKEMIA_UP	3.24858e-17	4.56942e-15	1.06721	-0.249661	-1.44412	3482
DIRMEIER_LMP1_RESPONSE_EARLY	1.49394e-07	2.91059e-06	0.690132	0.346484	2.25034	103
DODD_NASOPHARYNGEAL_CARCINOMA_DN	5.73764e-35	3.22821e-32	1.53646	-0.28984	-1.6738	3012
DUTERTRE_ESTRADIOL_RESPONSE_24HR_UP	2.50354e-14	2.21349e-12	0.975995	-0.325288	-1.8217	672
ELVIDGE_HIF1A_AND_HIF2A_TARGETS_DN	1.09224e-18	2.04845e-16	1.11466	0.370059	2.76961	234
ELVIDGE_HIF1A_AND_HIF2A_TARGETS_UP	4.14673e-06	5.76722e-05	0.610527	-0.456989	-2.06532	67
ELVIDGE_HIF1A_TARGETS_DN	8.39631e-17	1.0605e-14	1.05746	0.386564	2.80311	193
ELVIDGE_HIF1A_TARGETS_UP	3.8194e-11	1.87605e-09	0.851339	-0.486884	-2.38665	113
ELVIDGE_HYPOXIA_BY_DMOG_DN	5.44326e-08	1.20747e-06	0.719513	-0.448544	-2.17827	106
ELVIDGE_HYPOXIA_BY_DMOG_UP	1.59672e-32	7.05865e-30	1.48157	0.427131	3.33283	307
ELVIDGE_HYPOXIA_DN	5.56996e-20	1.14908e-17	1.15122	-0.424887	-2.30363	331
ELVIDGE_HYPOXIA_UP	3.04677e-35	1.88564e-32	1.54318	0.404176	3.27946	382
EPPERT_HSC_R	2.7062e-06	3.93162e-05	0.627257	0.226686	1.71481	250
FARDIN_HYPOXIA_11	5.60208e-06	7.44018e-05	0.610527	0.33584	2.08089	82
FARMER_BREAST_CANCER_CLUSTER_5	2.62043e-06	3.83401e-05	0.627257	-0.573701	-2.22602	33
FERRARI_RESPONSE_TO_FENRETINIDE_UP	2.06692e-06	3.11245e-05	0.627257	0.517255	2.5683	34
FERREIRA_EWINGS_SARCOMA_UNSTABLE_VS_STABLE_UP	2.24689e-11	1.16857e-09	0.863415	-0.34998	-1.90817	370
FEVR_CTNNB1_TARGETS_DN	6.41479e-21	1.52697e-18	1.18665	-0.308312	-1.75513	1273
FISCHER_DREAM_TARGETS	1.73159e-32	7.14453e-30	1.48157	-0.303418	-1.74437	2206
FOURNIER_ACINAR_DEVELOPMENT_LATE_2	2.36857e-17	3.57538e-15	1.07687	-0.325199	-1.83179	805
FUJII_YBX1_TARGETS_DN	1.82699e-16	2.2171e-14	1.04763	-0.372215	-2.04996	442
GAJATE_RESPONSE_TO_TRABECTEDIN_UP	5.07467e-10	1.90346e-08	0.801216	0.361872	2.48015	137
GALINDO_IMMUNE_RESPONSE_TO_ENTEROTOXIN	4.66445e-09	1.37468e-07	0.761461	0.299978	2.15481	178
GARCIA_TARGETS_OF_FLI1_AND_DAX1_DN	1.27347e-16	1.5763e-14	1.04763	-0.404282	-2.19172	334
GARGALOVIC_RESPONSE_TO_OXIDIZED_PHOSPHOLIPIDS_RED_UP	2.68683e-06	3.91266e-05	0.627257	0.495384	2.49326	36
GARGALOVIC_RESPONSE_TO_OXIDIZED_PHOSPHOLIPIDS_TURQUOISE_UP	7.4564e-08	1.58583e-06	0.704976	0.303199	2.11993	158
GARY_CD5_TARGETS_DN	4.60565e-46	7.1261e-43	1.7683	-0.400882	-2.26879	986
GAUSSMANN_MLL_AF4_FUSION_TARGETS_A_DN	1.19796e-06	1.94598e-05	0.643552	0.311019	2.07922	123
GERHOLD_RESPONSE_TO_TZD_DN	4.08265e-06	5.69088e-05	0.610527	0.725183	2.77614	15
GESERICK_TERT_TARGETS_DN	3.43777e-08	8.02882e-07	0.719513	0.638634	2.98015	28
GOBERT_OLIGODENDROCYTE_DIFFERENTIATION_UP	9.50498e-11	4.26277e-09	0.839089	-0.266734	-1.51844	1274
GRADE_COLON_AND_RECTAL_CANCER_UP	2.47845e-07	4.62023e-06	0.674963	-0.27237	-1.53027	745
GRAESSMANN_APOPTOSIS_BY_DOXORUBICIN_DN	7.36486e-07	1.25223e-05	0.659444	-0.215036	-1.24487	4004
GRAESSMANN_RESPONSE_TO_MC_AND_DOXORUBICIN_DN	1.55657e-11	8.45056e-10	0.863415	-0.260491	-1.49056	1678
GRAHAM_CML_DIVIDING_VS_NORMAL_QUIESCENT_DN	3.70532e-07	6.68578e-06	0.674963	0.291382	2.03318	154
GRAHAM_CML_DIVIDING_VS_NORMAL_QUIESCENT_UP	9.31802e-08	1.92298e-06	0.704976	-0.31132	-1.70887	412
GRAHAM_CML_QUIESCENT_VS_NORMAL_DIVIDING_UP	2.83449e-06	4.0892e-05	0.627257	0.391349	2.29466	66
GRAHAM_NORMAL_QUIESCENT_VS_NORMAL_DIVIDING_DN	1.92265e-08	4.89682e-07	0.733762	-0.380399	-1.97667	189
GRAHAM_NORMAL_QUIESCENT_VS_NORMAL_DIVIDING_UP	2.25995e-08	5.63691e-07	0.733762	0.34535	2.30008	118
GROSS_HYPOXIA_VIA_ELK3_AND_HIF1A_UP	1.34908e-08	3.56816e-07	0.74774	0.246874	1.93657	297
GROSS_HYPOXIA_VIA_ELK3_DN	2.21931e-16	2.59157e-14	1.04763	0.323681	2.5239	280
GROSS_HYPOXIA_VIA_HIF1A_DN	3.87753e-07	6.95595e-06	0.674963	0.27372	1.96636	181
HALMOS_CEBPA_TARGETS_DN	2.63329e-09	8.5776e-08	0.774939	0.449782	2.70947	72
HARRIS_HYPOXIA	1.94766e-09	6.55112e-08	0.774939	0.317607	2.26638	172
HELLEBREKERS_SILENCED_DURING_TUMOR_ANGIOGENESIS	1.84876e-13	1.46692e-11	0.943632	0.370292	2.61588	163
HELLER_HDAC_TARGETS_SILENCED_BY_METHYLATION_DN	6.62913e-07	1.14283e-05	0.659444	0.189154	1.57701	509
HELLER_SILENCED_BY_METHYLATION_DN	1.18822e-10	5.17879e-09	0.826657	0.332049	2.35299	169
HESS_TARGETS_OF_HOXA9_AND_MEIS1_DN	4.39901e-07	7.82341e-06	0.674963	0.331739	2.1582	105
HIRSCH_CELLULAR_TRANSFORMATION_SIGNATURE_UP	2.41984e-21	5.99056e-19	1.19534	0.277663	2.27292	553
HOFFMANN_LARGE_TO_SMALL_PRE_BII_LYMPHOCYTE_UP	4.11138e-07	7.35415e-06	0.674963	-0.308003	-1.68362	387
HORIUCHI_WTAP_TARGETS_DN	2.42218e-10	9.54833e-09	0.814036	-0.289784	-1.63224	802
HORIUCHI_WTAP_TARGETS_UP	2.05635e-08	5.19459e-07	0.733762	0.206839	1.70666	481
HOWLIN_PUBERTAL_MAMMARY_GLAND	3.50434e-06	4.96301e-05	0.627257	0.395542	2.30853	64
HUMMERICH_SKIN_CANCER_PROGRESSION_DN	9.83276e-07	1.62397e-05	0.643552	0.248539	1.82282	215
INGRAM_SHH_TARGETS_UP	3.21505e-08	7.58078e-07	0.719513	0.295167	2.10188	171
ISHIDA_E2F_TARGETS	1.56233e-06	2.43551e-05	0.643552	-0.3884	-1.94112	131
IVANOVA_HEMATOPOIESIS_EARLY_PROGENITOR	2.11547e-06	3.17783e-05	0.627257	-0.26107	-1.46984	791
JECHLINGER_EPITHELIAL_TO_MESENCHYMAL_TRANSITION_DN	5.44055e-06	7.2568e-05	0.610527	0.302284	1.97606	108
JECHLINGER_EPITHELIAL_TO_MESENCHYMAL_TRANSITION_UP	8.37544e-12	4.65865e-10	0.875325	0.40592	2.69493	117
JIANG_HYPOXIA_NORMAL	7.287e-09	2.04069e-07	0.761461	0.209032	1.73031	480
JINESH_BLEBBISHIELD_TO_IMMUNE_CELL_FUSION_PBSHMS_DN	1.33788e-06	2.12311e-05	0.643552	0.181571	1.50479	564
JINESH_BLEBBISHIELD_TRANSFORMED_STEM_CELL_SPHERES_DN	6.79236e-07	1.16449e-05	0.659444	0.188667	1.54971	525
JINESH_BLEBBISHIELD_TRANSFORMED_STEM_CELL_SPHERES_UP	7.95888e-08	1.68114e-06	0.704976	0.230936	1.84544	332
JOHNSTONE_PARVB_TARGETS_3_DN	2.69408e-15	2.73339e-13	1.00732	-0.264394	-1.51773	2003
KANG_CISPLATIN_RESISTANCE_UP	1.17779e-06	1.91825e-05	0.643552	0.446765	2.45136	50
KANG_DOXORUBICIN_RESISTANCE_UP	1.3207e-06	2.10534e-05	0.643552	-0.391741	-1.96417	135
KAN_RESPONSE_TO_ARSENIC_TRIOXIDE	6.4511e-14	5.62336e-12	0.954542	0.342798	2.5096	207
KARLSSON_TGFB1_TARGETS_DN	5.47488e-07	9.59888e-06	0.659444	0.197243	1.62798	444
KARLSSON_TGFB1_TARGETS_UP	2.05048e-10	8.29441e-09	0.826657	-0.358664	-1.93889	315
KASLER_HDAC7_TARGETS_1_DN	2.8306e-06	4.0892e-05	0.627257	0.484235	2.47026	38
KEGG_ARACHIDONIC_ACID_METABOLISM	8.24219e-07	1.38994e-05	0.659444	0.474585	2.5471	46
KEGG_CELL_ADHESION_MOLECULES_CAMS	1.07929e-07	2.19008e-06	0.704976	0.30117	2.08238	148
KEGG_DNA_REPLICATION	2.22841e-07	4.19199e-06	0.690132	-0.446305	-2.09706	85
KEGG_ECM_RECEPTOR_INTERACTION	9.67261e-09	2.67249e-07	0.74774	0.353699	2.35568	118
KEGG_LYSOSOME	6.97236e-06	9.0276e-05	0.610527	0.223513	1.6875	248
KEGG_NEUROACTIVE_LIGAND_RECEPTOR_INTERACTION	4.05769e-06	5.66885e-05	0.610527	0.332268	2.10862	91
KEGG_PROTEASOME	1.07248e-09	3.68756e-08	0.788187	-0.492779	-2.33916	90
KEGG_SPLICEOSOME	4.75895e-15	4.75051e-13	0.996986	-0.404626	-2.17712	292
KEGG_TAURINE_AND_HYPOTAURINE_METABOLISM	9.37948e-08	1.92856e-06	0.704976	0.734505	2.97282	18
KIM_WT1_TARGETS_12HR_UP	2.16924e-06	3.2507e-05	0.627257	0.20712	1.65237	345
KINSEY_TARGETS_OF_EWSR1_FLII_FUSION_UP	4.94599e-40	5.10179e-37	1.64704	-0.305268	-1.76088	2749
KOBAYASHI_EGFR_SIGNALING_24HR_DN	7.31413e-15	7.18526e-13	0.986546	-0.331776	-1.85449	631
KOBAYASHI_EGFR_SIGNALING_24HR_UP	6.82381e-26	2.01107e-23	1.31889	0.544013	3.73184	136
KOBAYASHI_EGFR_SIGNALING_6HR_DN	7.23875e-07	1.23418e-05	0.659444	0.510524	2.60437	38
KOBAYASHI_EGFR_SIGNALING_6HR_UP	5.86968e-07	1.02331e-05	0.659444	0.810335	2.85608	12
KONG_E2F3_TARGETS	2.20881e-09	7.27146e-08	0.774939	-0.37354	-1.9756	229
KRIGE_AMINO_ACID_DEPRIVATION	5.04675e-17	6.79007e-15	1.06721	0.646802	3.73912	61
KRIGE_RESPONSE_TO_TOSEDOSTAT_24HR_DN	5.78549e-45	7.16128e-42	1.74473	-0.32999	-1.89574	2108
KRIGE_RESPONSE_TO_TOSEDOSTAT_6HR_DN	3.65e-36	2.50998e-33	1.56318	-0.320597	-1.83878	1919
LASTOWSKA_NEUROBLASTOMA_COPY_NUMBER_UP	5.36085e-13	3.9498e-11	0.921426	-0.355093	-1.94604	401
LEE_AGING_CEREBELLUM_UP	7.81551e-07	1.32159e-05	0.659444	0.315663	2.13443	128
LEE_AGING_NEOCORTEX_UP	2.29599e-06	3.41583e-05	0.627257	0.270904	1.90566	162
LEE_BMP2_TARGETS_DN	1.28163e-48	3.966e-45	1.82024	-0.351062	-2.01012	1757
LEE_LIVER_CANCER_ACOX1_UP	3.79652e-09	1.15747e-07	0.761461	0.347369	2.35032	130
LEE_LIVER_CANCER_MYC_TGFA_UP	2.92439e-06	4.17992e-05	0.627257	0.278788	1.91314	143
LEONARD_HYPOXIA	1.16931e-10	5.13253e-09	0.826657	0.447179	2.79287	85
LE_EGR2_TARGETS_DN	1.84295e-07	3.52037e-06	0.690132	0.271911	1.95908	184
LIAN_NEUTROPHIL_GRANULE_CONSTITUENTS	1.90786e-08	4.87925e-07	0.733762	0.59303	2.94454	34
LI_WILMS_TUMOR_VS_FETAL_KIDNEY_1_UP	1.66407e-09	5.65875e-08	0.788187	0.242233	1.93881	334
LI_WILMS_TUMOR_VS_FETAL_KIDNEY_2_DN	2.8765e-06	4.13055e-05	0.627257	0.353449	2.17793	80
MANALO_HYPOXIA_DN	2.80686e-38	2.48167e-35	1.60888	-0.428388	-2.39413	629
MANALO_HYPOXIA_UP	1.90599e-31	7.37261e-29	1.46045	0.374272	3.04532	393
MARKEY_RB1_ACUTE_LOF_DN	3.08927e-09	9.75483e-08	0.774939	0.24018	1.92238	334
MARKEY_RB1_ACUTE_LOF_UP	1.18253e-08	3.19303e-07	0.74774	-0.2946	-1.64377	608
MARKEY_RB1_CHRONIC_LOF_DN	1.20506e-07	2.39201e-06	0.690132	0.299473	2.0781	151
MARSON_BOUND_BY_E2F4_UNSTIMULATED	4.35579e-19	8.42437e-17	1.12391	-0.292957	-1.67205	1468
MARSON_FOXP3_CORE_DIRECT_TARGETS	1.64085e-07	3.16361e-06	0.690132	0.61196	2.87962	29
MCBRYAN_PUBERTAL_BREAST_3_4WK_UP	2.60792e-08	6.40493e-07	0.733762	0.23667	1.86894	310
MCLACHLAN_DENTAL_CARIES_UP	3.08036e-17	4.43356e-15	1.06721	0.339318	2.61626	271
MEBARKI_HCC_PROGENITOR_FZD8CRD_DN	3.11935e-13	2.32598e-11	0.932595	0.271894	2.1464	353
MEBARKI_HCC_PROGENITOR_FZD8CRD_UP	4.09859e-11	1.99734e-09	0.851339	-0.279983	-1.58791	1068
MENSE_HYPOXIA_UP	6.37501e-26	1.97275e-23	1.31889	0.434713	3.24316	232
MILI_PSEUDOPODIA_HAPTOTAXIS_UP	4.09224e-12	2.53269e-10	0.887075	-0.27512	-1.56595	1262
MISHRA_CARCINOMA_ASSOCIATED_FIBROBLAST_DN	2.71305e-06	3.93234e-05	0.627257	0.450919	2.45925	49
MISSIAGLIA_REGULATED_BY_METHYLATION_DN	1.89854e-07	3.61541e-06	0.690132	-0.316032	-1.7188	350
MISSIAGLIA_REGULATED_BY_METHYLATION_UP	6.32664e-09	1.79613e-07	0.761461	0.261065	1.99472	263
MITSIADES_RESPONSE_TO_APLIDIN_DN	1.02919e-10	4.5825e-09	0.839089	-0.304584	-1.7034	647
MIYAGAWA_TARGETS_OF_EWSR1_ETS_FUSIONS_DN	7.68335e-07	1.3028e-05	0.659444	0.200923	1.642	434
MOHANKUMAR_HOXA1_TARGETS_UP	2.03034e-09	6.7558e-08	0.774939	-0.278175	-1.5712	891
MONNIER_POSTRADIATION_TUMOR_ESCAPE_UP	3.07127e-07	5.62369e-06	0.674963	-0.263748	-1.48702	837
MOOTHA_HUMAN_MITODB_6_2002	3.567e-09	1.09288e-07	0.774939	-0.274885	-1.55349	907
MOOTHA_MITOCHONDRIA	4.01647e-09	1.20087e-07	0.761461	-0.271877	-1.53793	949
MOREAUX_B_LYMPHOCYTE_MATURATION_BY_TACI_DN	1.79453e-06	2.74231e-05	0.643552	-0.347725	-1.81882	202
MOREAUX_MULTIPLE_MYELOMA_BY_TACI_DN	3.50751e-07	6.36598e-06	0.674963	-0.296993	-1.63728	453
MORI_EMU_MYC_LYMPHOMA_BY_ONSET_TIME_UP	2.4382e-06	3.59286e-05	0.627257	-0.327643	-1.74284	246
MORI_LARGE_PRE_BII_LYMPHOCYTE_UP	3.6302e-06	5.12952e-05	0.627257	-0.325293	-1.73354	253
MUELLER_PLURINET	8.10646e-12	4.60283e-10	0.875325	-0.306665	-1.71842	686
NABA_BASEMENT_MEMBRANES	1.57815e-12	1.08524e-10	0.91012	0.610279	3.34854	50
NABA_COLLAGENS	3.84549e-09	1.16096e-07	0.761461	0.568376	2.97926	42
NABA_CORE_MATRISOME	1.16358e-24	3.13103e-22	1.2871	0.43119	3.17611	224
NABA_ECM_GLYCOPROTEINS	3.17897e-16	3.51333e-14	1.0377	0.401869	2.84844	168
NABA_ECM_REGULATORS	1.77081e-06	2.71949e-05	0.643552	0.240615	1.76916	220
NABA_MATRISOME_ASSOCIATED	3.99827e-10	1.51811e-08	0.814036	0.207447	1.71385	542
NADLER_OBESITY_UP	2.62121e-07	4.84259e-06	0.674963	0.319837	2.13672	121
NAGASHIMA_EGF_SIGNALING_UP	4.04837e-09	1.20459e-07	0.761461	0.398098	2.5335	92
NAGASHIMA_NRG1_SIGNALING_UP	1.72697e-06	2.65876e-05	0.643552	0.219661	1.72728	309
NAKAMURA_TUMOR_ZONE_PERIPHERAL_VS_CENTRAL_UP	7.85242e-11	3.5999e-09	0.839089	-0.31221	-1.74162	603
NIKOLSKY_BREAST_CANCER_17Q21_Q25_AMPLICON	1.87382e-10	7.68017e-09	0.826657	-0.314247	-1.74414	532
NOJIMA_SFRP2_TARGETS_UP	4.47556e-07	7.93674e-06	0.674963	0.415413	2.41718	63
NUYTTEN_EZH2_TARGETS_DN	6.29249e-10	2.29084e-08	0.801216	-0.241903	-1.3907	2202
ODONNELL_TFRC_TARGETS_UP	2.04574e-10	8.29441e-09	0.826657	0.218033	1.79873	487
ONDER_CDH1_TARGETS_1_DN	3.08153e-09	9.75483e-08	0.774939	-0.337603	-1.83073	335
ONDER_CDH1_TARGETS_1_UP	5.74137e-28	1.97408e-25	1.37274	0.421424	3.21998	263
ONDER_CDH1_TARGETS_2_UP	2.26788e-08	5.63691e-07	0.733762	0.203011	1.6829	472
ONGUSAHA_BRCA1_TARGETS_UP	4.35186e-07	7.76186e-06	0.674963	0.710682	2.87639	18
PACHER_TARGETS_OF_IGF1_AND_IGF2_UP	1.11483e-08	3.0395e-07	0.74774	0.457337	2.68158	66
PAL_PRMT5_TARGETS_UP	3.77054e-06	5.30361e-05	0.627257	-0.276845	-1.53985	557
PARK_TRETINOIN_RESPONSE_AND_RARA_PLZF_FUSION	6.69269e-07	1.15059e-05	0.659444	0.53998	2.68113	34
PEDERSEN_METASTASIS_BY_ERBB2_ISOFORM_1	4.34571e-06	6.01999e-05	0.610527	0.398856	2.29833	60
PEDERSEN_METASTASIS_BY_ERBB2_ISOFORM_4	1.59597e-06	2.47555e-05	0.643552	0.278945	1.9611	161
PEREZ_TP63_TARGETS	2.5985e-06	3.81867e-05	0.627257	0.197459	1.61547	407
PHONG_TNF_RESPONSE_VIA_P38_PARTIAL	1.83959e-09	6.22142e-08	0.788187	0.240002	1.90796	340
PHONG_TNF_TARGETS_UP	6.37364e-06	8.32203e-05	0.610527	0.308342	2.02579	110
PICCALUGA_ANGIOIMMUNOBLASTIC_LYMPHOMA_DN	1.35824e-07	2.67712e-06	0.690132	0.253407	1.92679	244
PID_AP1_PATHWAY	1.33444e-07	2.63862e-06	0.690132	0.344893	2.24412	106
PID_HIF1_TFPATHWAY	3.42058e-06	4.8555e-05	0.627257	0.292614	2.00548	137
PID_INTEGRIN1_PATHWAY	1.13359e-14	1.09622e-12	0.986546	0.47922	3.07758	98
PID_INTEGRIN3_PATHWAY	9.23503e-08	1.91797e-06	0.704976	0.391768	2.41405	80
PID_MYC_REPRESS_PATHWAY	7.14214e-07	1.22107e-05	0.659444	0.291114	1.99772	143
PID_VEGF_VEGFR_PATHWAY	4.79657e-06	6.57846e-05	0.610527	0.550793	2.57024	28
PLASARI_TGFB1_TARGETS_1HR_UP	3.08989e-08	7.41214e-07	0.719513	0.556349	2.83814	38
PODAR_RESPONSE_TO_ADAPHOSTIN_UP	7.09684e-31	2.58367e-28	1.4462	0.40553	3.23592	323
POOLA_INVASIVE_BREAST_CANCER_DN	4.99358e-08	1.11938e-06	0.719513	0.274261	1.98471	190
PRAMOONJAGO_SOX4_TARGETS_UP	6.79866e-21	1.5584e-18	1.17789	0.5202	3.49496	124
PUJANA_ATM_PCC_NETWORK	1.37972e-14	1.29381e-12	0.986546	-0.24937	-1.43827	2709
PUJANA_BRCA1_PCC_NETWORK	4.87668e-48	1.00606e-44	1.80883	-0.300751	-1.74011	3594
PUJANA_BRCA2_PCC_NETWORK	5.76496e-12	3.39803e-10	0.887075	-0.286338	-1.6216	1011
PUJANA_CHEK2_PCC_NETWORK	6.95935e-38	5.38393e-35	1.60243	-0.326219	-1.86968	1846
RAHMAN_TP53_TARGETS_PHOSPHORYLATED	1.70807e-08	4.44169e-07	0.733762	-0.553732	-2.36436	50
REACTOME_ABC_FAMILY_PROTEINS_MEDIATED_TRANSPORT	2.87079e-09	9.30226e-08	0.774939	-0.395235	-2.05042	186
REACTOME_ABC_TRANSPORTER_DISORDERS	3.21939e-08	7.58078e-07	0.719513	-0.400517	-2.03265	151
REACTOME_ACTIVATION_OF_THE_PRE_REPLICATIVE_COMPLEX	9.27264e-07	1.5427e-05	0.659444	-0.489775	-2.18774	63
REACTOME_ANTIGEN_PROCESSING_UBIQUITINATION_PROTEASOME_DEGRADATION	4.66851e-06	6.43506e-05	0.610527	-0.267974	-1.4995	657
REACTOME_ANTIVIRAL_MECHANISM_BY_IFN_STIMULATED_GENES	7.38943e-09	2.06005e-07	0.761461	-0.378832	-1.98744	208
REACTOME_APC_C_CDH1_MEDIATED_DEGRADATION_OF_CDC20_AND_OTHER_APC_C_CDH1_TARGETED_PROTEINS_IN_LATE_MITOSIS_EARLY_G1	7.48245e-10	2.67681e-08	0.801216	-0.391891	-2.04983	202
REACTOME_APC_C_MEDIATED_DEGRADATION_OF_CELL_CYCLE_PROTEINS	6.10593e-10	2.23607e-08	0.801216	-0.379182	-2.0123	240
REACTOME_APOPTOSIS	1.14732e-08	3.11437e-07	0.74774	-0.315837	-1.7357	420
REACTOME_ASSEMBLY_OF_COLLAGEN_FIBRILS_AND_OTHER_MULTIMERIC_STRUCTURES	3.07629e-09	9.75483e-08	0.774939	0.391158	2.50173	97
REACTOME_ASSEMBLY_OF_THE_PRE_REPLICATIVE_COMPLEX	5.70065e-12	3.39243e-10	0.887075	-0.45669	-2.31887	152
REACTOME_ASYMMETRIC_LOCALIZATION_OF_PCP_PROTEINS	1.36951e-08	3.60675e-07	0.74774	-0.415767	-2.08466	136
REACTOME_AUF1_HNRNP_D0_BINDS_AND_DESTABILIZES_MRNA	7.16349e-10	2.57761e-08	0.801216	-0.43089	-2.17046	141
REACTOME_BETA_CATENIN_INDEPENDENT_WNT_SIGNALING	1.37865e-06	2.17112e-05	0.643552	-0.320835	-1.7265	291
REACTOME_BINDING_AND_UPTAKE_OF_LIGANDS_BY_SCAVENGER_RECEPTORS	6.10309e-07	1.05804e-05	0.659444	0.443566	2.44372	51
REACTOME_CELLULAR_RESPONSE_TO_CHEMICAL_STRESS	6.99636e-06	9.03976e-05	0.610527	-0.305175	-1.65962	351
REACTOME_CELLULAR_RESPONSE_TO_HEAT_STRESS	3.97821e-08	9.22141e-07	0.719513	-0.365833	-1.93328	226
REACTOME_CELLULAR_RESPONSE_TO_STARVATION	1.79419e-06	2.74231e-05	0.643552	0.190675	1.57707	456
REACTOME_CELL_CYCLE	1.07921e-15	1.1516e-13	1.01754	-0.280304	-1.60146	1541
REACTOME_CELL_CYCLE_CHECKPOINTS	2.32587e-13	1.82213e-11	0.932595	-0.318897	-1.78477	661
REACTOME_CELL_CYCLE_MITOTIC	6.02376e-17	7.76688e-15	1.05746	-0.293104	-1.66804	1248
REACTOME_CLEC7A_DECTIN_1_SIGNALING	3.02471e-09	9.69945e-08	0.774939	-0.373742	-1.97567	227
REACTOME_COLLAGEN_BIOSYNTHESIS_AND_MODIFYING_ENZYMES	1.75644e-11	9.37122e-10	0.863415	0.446923	2.84422	92
REACTOME_COLLAGEN_CHAIN_TRIMERIZATION	3.84549e-09	1.16096e-07	0.761461	0.568376	2.97926	42
REACTOME_COLLAGEN_DEGRADATION	7.42941e-11	3.45719e-09	0.839089	0.494603	3.01617	75
REACTOME_COLLAGEN_FORMATION	1.26037e-13	1.02637e-11	0.943632	0.385388	2.66468	148
REACTOME_COMPLEMENT_CASCADE	6.04636e-06	7.9619e-05	0.610527	0.476918	2.40032	36
REACTOME_CROSS_PRESENTATION_OF_SOLUBLE_EXOGENOUS_ANTIGENS_ENDOSOMES	1.04782e-08	2.88221e-07	0.74774	-0.461921	-2.21702	97
REACTOME_CYTOPROTECTION_BY_HMOX1	1.43534e-08	3.76413e-07	0.74774	-0.346043	-1.86105	290
REACTOME_C_TYPE_LECTIN_RECEPTORS_CLRS	6.6415e-10	2.40376e-08	0.801216	-0.370985	-1.98283	261
REACTOME_DECTIN_1_MEDIATED_NONCANONICAL_NF_KB_SIGNALING	1.3205e-09	4.51524e-08	0.788187	-0.427885	-2.16116	145
REACTOME_DEFECTIVE_CFTR_CAUSES_CYSTIC_FIBROSIS	3.27472e-09	1.01781e-07	0.774939	-0.427151	-2.1467	138
REACTOME_DEGRADATION_OF_AXIN	2.82775e-08	6.89014e-07	0.733762	-0.420898	-2.09418	126
REACTOME_DEGRADATION_OF_DVL	8.26334e-10	2.92239e-08	0.801216	-0.440979	-2.19959	129
REACTOME_DEGRADATION_OF_GLI1_BY_THE_PROTEASOME	5.14563e-10	1.91845e-08	0.801216	-0.434269	-2.19477	146
REACTOME_DEGRADATION_OF_THE_EXTRACELLULAR_MATRIX	2.04109e-08	5.17717e-07	0.733762	0.300412	2.12931	168
REACTOME_DEUBIQUITINATION	3.35781e-06	4.77735e-05	0.627257	-0.276611	-1.53657	544
REACTOME_DISORDERS_OF_TRANSMEMBRANE_TRANSPORTERS	2.83406e-11	1.43547e-09	0.863415	-0.381051	-2.04274	275
REACTOME_DNA_REPAIR	4.35844e-08	9.91706e-07	0.719513	-0.284357	-1.59248	672
REACTOME_DNA_REPLICATION	2.79396e-18	4.55047e-16	1.10534	-0.421	-2.27349	311
REACTOME_DNA_REPLICATION_PRE_INITIATION	2.25523e-15	2.3657e-13	1.00732	-0.463204	-2.39887	183
REACTOME_DNA_STRAND_ELONGATION	1.31872e-06	2.10534e-05	0.643552	-0.437974	-2.03921	80
REACTOME_DOWNSTREAM_SIGNALING_EVENTS_OF_B_CELL_RECEPTOR_BCR	5.38748e-10	1.99659e-08	0.801216	-0.403185	-2.09006	185
REACTOME_ECM_PROTEOGLYCANS	4.44371e-11	2.1486e-09	0.851339	0.424905	2.75245	101
REACTOME_ENDOSOMAL_VACUOLAR_PATHWAY	1.22541e-06	1.98535e-05	0.643552	0.708582	2.81648	17
REACTOME_EXPORT_OF_VIRAL_RIBONUCLEOPROTEINS_FROM_NUCLEUS	5.04732e-11	2.42154e-09	0.851339	-0.523141	-2.43574	80
REACTOME_EXTRACELLULAR_MATRIX_ORGANIZATION	2.44419e-15	2.52118e-13	1.00732	0.269873	2.205	420
REACTOME_FCERI_MEDIATED_NF_KB_ACTIVATION	2.11e-10	8.47972e-09	0.826657	-0.413741	-2.14014	180
REACTOME_FC_EPSILON_RECEPTOR_FCERI_SIGNALING	2.17828e-08	5.48023e-07	0.733762	-0.35421	-1.89544	267
REACTOME_G1_S_DNA_DAMAGE_CHECKPOINTS	4.69491e-07	8.2565e-06	0.674963	-0.37999	-1.93829	157
REACTOME_G2_M_CHECKPOINTS	1.43128e-10	6.19454e-09	0.826657	-0.347612	-1.88867	345
REACTOME_GENE_SILENCING_BY_RNA	2.4925e-08	6.14584e-07	0.733762	-0.383801	-1.9911	186
REACTOME_GLUCOSE_METABOLISM	1.82679e-07	3.5003e-06	0.690132	-0.3725	-1.93248	186
REACTOME_GLYCOLYSIS	7.3299e-08	1.5643e-06	0.704976	-0.391151	-1.99576	158
REACTOME_GPCR_LIGAND_BINDING	4.9288e-06	6.66034e-05	0.610527	0.249319	1.82143	196
REACTOME_HCMV_EARLY_EVENTS	1.13796e-07	2.28663e-06	0.704976	-0.361333	-1.90037	213
REACTOME_HCMV_INFECTION	1.29734e-06	2.09094e-05	0.643552	-0.33184	-1.77148	258
REACTOME_HCMV_LATE_EVENTS	6.68169e-06	8.66939e-05	0.610527	-0.376565	-1.88092	130
REACTOME_HEDGEHOG_LIGAND_BIOGENESIS	5.00997e-08	1.11938e-06	0.719513	-0.414077	-2.08292	140
REACTOME_HEDGEHOG_OFF_STATE	1.73596e-08	4.4766e-07	0.733762	-0.359905	-1.91299	244
REACTOME_HEDGEHOG_ON_STATE	1.98068e-09	6.62617e-08	0.774939	-0.406376	-2.09935	177
REACTOME_HIV_INFECTION	7.9476e-18	1.26122e-15	1.08644	-0.362696	-2.01194	525
REACTOME_HIV_LIFE_CYCLE	3.10017e-11	1.53496e-09	0.851339	-0.352101	-1.91549	352
REACTOME_HOST_INTERACTIONS_OF_HIV_FACTORS	2.83693e-16	3.25144e-14	1.0377	-0.398858	-2.15918	324
REACTOME_IMMUNOREGULATORY_INTERACTIONS_BETWEEN_A_LYMPHOID_AND_A_NON_LYMPHOID_CELL	1.6234e-10	6.76191e-09	0.826657	0.443195	2.768	85
REACTOME_INTEGRIN_CELL_SURFACE_INTERACTIONS	2.42683e-13	1.87745e-11	0.932595	0.42473	2.82949	119
REACTOME_INTERACTIONS_OF_REV_WITH_HOST_CELLULAR_PROTEINS	2.40528e-11	1.23027e-09	0.863415	-0.500371	-2.41184	101
REACTOME_INTERACTIONS_OF_VPR_WITH_HOST_CELLULAR_PROTEINS	7.73304e-12	4.47288e-10	0.875325	-0.532154	-2.50938	87
REACTOME_INTERLEUKIN_1_FAMILY_SIGNALING	2.60378e-06	3.81867e-05	0.627257	-0.320744	-1.7191	274
REACTOME_INTERLEUKIN_1_SIGNALING	2.83686e-07	5.20989e-06	0.674963	-0.35083	-1.85902	235
REACTOME_INTERLEUKIN_4_AND_INTERLEUKIN_13_SIGNALING	1.75496e-07	3.37312e-06	0.690132	0.30845	2.13267	146
REACTOME_LAMININ_INTERACTIONS	6.56211e-08	1.42003e-06	0.704976	0.517615	2.77804	46
REACTOME_LTC4_CYSLTR_MEDIATED_IL4_PRODUCTION	3.67091e-06	5.17523e-05	0.627257	0.759959	2.75962	13
REACTOME_METABOLISM_OF_POLYAMINES	1.57426e-07	3.05426e-06	0.690132	-0.41593	-2.06248	123
REACTOME_METABOLISM_OF_RNA	9.89051e-35	5.10103e-32	1.52971	-0.32868	-1.87959	1634
REACTOME_MITOCHONDRIAL_TRANSLATION	4.50923e-10	1.70168e-08	0.814036	-0.389934	-2.05429	219
REACTOME_MITOTIC_G1_PHASE_AND_G1_S_TRANSITION	1.79005e-11	9.46893e-10	0.863415	-0.363927	-1.9729	333
REACTOME_MITOTIC_METAPHASE_AND_ANAPHASE	3.04112e-17	4.43356e-15	1.06721	-0.350582	-1.95328	586
REACTOME_MITOTIC_PROPHASE	4.34793e-06	6.01999e-05	0.610527	-0.329131	-1.74361	234
REACTOME_MITOTIC_SPINDLE_CHECKPOINT	6.5453e-06	8.51027e-05	0.610527	-0.313236	-1.68643	295
REACTOME_MRNA_SPLICING	1.03526e-17	1.6018e-15	1.08644	-0.369762	-2.04156	465
REACTOME_M_PHASE	2.98721e-12	1.90596e-10	0.898671	-0.291828	-1.64969	911
REACTOME_NCAM1_INTERACTIONS	3.14115e-08	7.506e-07	0.719513	0.527525	2.82371	45
REACTOME_NEDDYLATION	5.05833e-09	1.46977e-07	0.761461	-0.31203	-1.72281	465
REACTOME_NEGATIVE_REGULATION_OF_NOTCH4_SIGNALING	5.82121e-11	2.74531e-09	0.839089	-0.441022	-2.23072	147
REACTOME_NS1_MEDIATED_EFFECTS_ON_HOST_PATHWAYS	1.91392e-14	1.74195e-12	0.975995	-0.558955	-2.64758	89
REACTOME_NUCLEAR_ENVELOPE_BREAKDOWN	3.46526e-09	1.06699e-07	0.774939	-0.448424	-2.21692	121
REACTOME_NUCLEAR_ENVELOPE_NE_REASSEMBLY	5.31791e-09	1.53082e-07	0.761461	-0.395085	-2.04317	179
REACTOME_NUCLEAR_IMPORT_OF_REV_PROTEIN	7.04642e-13	5.01268e-11	0.921426	-0.547329	-2.58094	87
REACTOME_NUCLEAR_PORE_COMPLEX_NPC_DISASSEMBLY	3.58068e-12	2.26131e-10	0.898671	-0.542373	-2.54227	84
REACTOME_ORC1_REMOVAL_FROM_CHROMATIN	8.3882e-12	4.65865e-10	0.875325	-0.43905	-2.24438	162
REACTOME_PCP_CE_PATHWAY	3.37473e-08	7.91145e-07	0.719513	-0.373776	-1.94855	195
REACTOME_POSTMITOTIC_NUCLEAR_PORE_COMPLEX_NPC_REFORMATION	9.14615e-11	4.13179e-09	0.839089	-0.528165	-2.46433	81
REACTOME_PROCESSING_OF_CAPPED_INTRON_CONTAINING_PRE_MRNA	5.25165e-25	1.47738e-22	1.29512	-0.388356	-2.16374	586
REACTOME_PROGRAMMED_CELL_DEATH	4.10526e-08	9.4804e-07	0.719513	-0.301511	-1.66614	476
REACTOME_REGULATION_OF_GLUCOKINASE_BY_GLUCOKINASE_REGULATORY_PROTEIN	2.29742e-11	1.18489e-09	0.863415	-0.55793	-2.53857	70
REACTOME_REGULATION_OF_HMOX1_EXPRESSION_AND_ACTIVITY	4.69589e-07	8.2565e-06	0.674963	-0.377077	-1.92758	162
REACTOME_REGULATION_OF_HSF1_MEDIATED_HEAT_SHOCK_RESPONSE	7.75482e-09	2.15222e-07	0.74774	-0.394182	-2.03132	173
REACTOME_REGULATION_OF_INSULIN_LIKE_GROWTH_FACTOR_IGF_TRANSPORT_AND_UPTAKE_BY_INSULIN_LIKE_GROWTH_FACTOR_BINDING_PROTEINS_IGFBPS	5.85523e-11	2.74531e-09	0.839089	0.326683	2.36352	187
REACTOME_REGULATION_OF_MRNA_STABILITY_BY_PROTEINS_THAT_BIND_AU_RICH_ELEMENTS	8.43059e-12	4.65865e-10	0.875325	-0.409671	-2.16059	222
REACTOME_REGULATION_OF_RAS_BY_GAPS	2.20811e-08	5.53279e-07	0.733762	-0.411957	-2.07895	143
REACTOME_REGULATION_OF_RUNX2_EXPRESSION_AND_ACTIVITY	1.06321e-07	2.16454e-06	0.704976	-0.385445	-1.96898	161
REACTOME_REGULATION_OF_RUNX3_EXPRESSION_AND_ACTIVITY	1.45975e-07	2.85898e-06	0.690132	-0.42108	-2.09558	127
REACTOME_RESOLUTION_OF_SISTER_CHROMATID_COHESION	4.2022e-08	9.61148e-07	0.719513	-0.337394	-1.81728	297
REACTOME_RESPONSE_OF_EIF2AK4_GCN2_TO_AMINO_ACID_DEFICIENCY	1.1454e-07	2.29414e-06	0.704976	0.220396	1.73987	353
REACTOME_RHO_GTPASE_EFFECTORS	8.30557e-07	1.39683e-05	0.659444	-0.272894	-1.52731	661
REACTOME_RNA_POLYMERASE_II_TRANSCRIPTION_TERMINATION	1.20586e-07	2.39201e-06	0.690132	-0.382788	-1.95565	160
REACTOME_RRNA_MODIFICATION_IN_THE_NUCLEUS_AND_CYTOSOL	2.02211e-06	3.05986e-05	0.627257	-0.395702	-1.95584	120
REACTOME_SCAVENGING_BY_CLASS_A_RECEPTORS	4.0324e-06	5.64627e-05	0.610527	0.674795	2.77722	19
REACTOME_SCF_SKP2_MEDIATED_DEGRADATION_OF_P27_P21	1.16947e-07	2.33478e-06	0.704976	-0.395788	-2.00193	147
REACTOME_SEPARATION_OF_SISTER_CHROMATIDS	1.47285e-14	1.36052e-12	0.975995	-0.354214	-1.95648	468
REACTOME_SIGNALING_BY_HEDGEHOG	3.68921e-10	1.40941e-08	0.814036	-0.359414	-1.93623	299
REACTOME_SIGNALING_BY_NOTCH4	5.28709e-09	1.52906e-07	0.761461	-0.386548	-2.01513	195
REACTOME_SIGNALING_BY_RHO_GTPASES_MIRO_GTPASES_AND_RHOBTB3	1.45973e-10	6.27381e-09	0.826657	-0.261281	-1.49068	1451
REACTOME_SIGNALING_BY_THE_B_CELL_RECEPTOR_BCR	2.57964e-07	4.7944e-06	0.674963	-0.352383	-1.86171	225
REACTOME_SNRNP_ASSEMBLY	1.24356e-13	1.02618e-11	0.943632	-0.499355	-2.4786	124
REACTOME_STABILIZATION_OF_P53	3.76781e-07	6.77878e-06	0.674963	-0.398184	-1.99421	133
REACTOME_SUMOYLATION	1.10776e-06	1.81855e-05	0.643552	-0.296673	-1.63005	418
REACTOME_SUMOYLATION_OF_CHROMATIN_ORGANIZATION_PROTEINS	2.41829e-06	3.58916e-05	0.627257	-0.372472	-1.88029	144
REACTOME_SUMOYLATION_OF_DNA_DAMAGE_RESPONSE_AND_REPAIR_PROTEINS	6.1452e-06	8.05776e-05	0.610527	-0.346416	-1.79404	183
REACTOME_SUMOYLATION_OF_DNA_REPLICATION_PROTEINS	1.85437e-11	9.726e-10	0.863415	-0.477251	-2.36656	123
REACTOME_SUMOYLATION_OF_RNA_BINDING_PROTEINS	3.22143e-08	7.58078e-07	0.719513	-0.43147	-2.14728	127
REACTOME_SUMOYLATION_OF_SUMOYLATION_PROTEINS	2.30991e-09	7.56405e-08	0.774939	-0.494776	-2.32806	86
REACTOME_SUMOYLATION_OF_UBIQUITINYLATION_PROTEINS	5.43734e-08	1.20747e-06	0.719513	-0.448169	-2.15727	100
REACTOME_SWITCHING_OF_ORIGINS_TO_A_POST_REPLICATIVE_STATE	8.54538e-13	6.00993e-11	0.921426	-0.409232	-2.16328	227
REACTOME_SYNTHESIS_OF_LEUKOTRIENES_LT_AND_EOXINS_EX	1.35297e-06	2.14156e-05	0.643552	0.599374	2.72593	26
REACTOME_S_PHASE	2.76268e-12	1.78107e-10	0.898671	-0.352222	-1.93093	403
REACTOME_TCR_SIGNALING	6.41079e-08	1.39215e-06	0.704976	-0.365005	-1.92076	215
REACTOME_THE_ROLE_OF_GTSE1_IN_G2_M_PROGRESSION_AFTER_G2_CHECKPOINT	1.16103e-10	5.13253e-09	0.839089	-0.425376	-2.17729	164
REACTOME_TNFR2_NON_CANONICAL_NF_KB_PATHWAY	9.32126e-08	1.92298e-06	0.704976	-0.378382	-1.95892	182
REACTOME_TRANSCRIPTIONAL_REGULATION_BY_SMALL_RNAS	5.74809e-09	1.6394e-07	0.761461	-0.42018	-2.11651	141
REACTOME_TRANSPORT_OF_MATURE_MRNAS_DERIVED_FROM_INTRONLESS_TRANSCRIPTS	2.96113e-11	1.47794e-09	0.851339	-0.498261	-2.40541	102
REACTOME_TRANSPORT_OF_MATURE_TRANSCRIPT_TO_CYTOPLASM	1.17004e-14	1.11406e-12	0.986546	-0.445218	-2.32612	199
REACTOME_TRANSPORT_OF_THE_SLBP_DEPENDANT_MATURE_MRNA	2.85285e-11	1.43547e-09	0.863415	-0.528398	-2.47676	84
REACTOME_TRNA_PROCESSING	1.22078e-13	1.021e-11	0.943632	-0.415925	-2.2008	231
REACTOME_TRNA_PROCESSING_IN_THE_NUCLEUS	1.84061e-12	1.23821e-10	0.898671	-0.463696	-2.33571	141
REACTOME_UCH_PROTEINASES	1.4833e-10	6.33113e-09	0.826657	-0.395421	-2.07593	209
REACTOME_VIRAL_MESSENGER_RNA_SYNTHESIS	5.10965e-12	3.07026e-10	0.887075	-0.517002	-2.48338	98
REN_BOUND_BY_E2F	1.56622e-06	2.43551e-05	0.643552	-0.386772	-1.94944	142
RHEIN_ALL_GLUCOCORTICOID_THERAPY_DN	1.10655e-07	2.23077e-06	0.704976	-0.263374	-1.48999	963
RICKMAN_HEAD_AND_NECK_CANCER_D	2.27636e-06	3.39479e-05	0.627257	0.761909	2.84355	14
RODRIGUES_THYROID_CARCINOMA_ANAPLASTIC_UP	1.39468e-06	2.19078e-05	0.643552	-0.232535	-1.33114	1731
RODRIGUES_THYROID_CARCINOMA_POORLY_DIFFERENTIATED_UP	2.76211e-18	4.55047e-16	1.10534	-0.287625	-1.64421	1587
ROSTY_CERVICAL_CANCER_PROLIFERATION_CLUSTER	3.03253e-16	3.41242e-14	1.0377	-0.390605	-2.12525	355
ROZANOV_MMP14_TARGETS_SUBSET	6.25707e-08	1.36356e-06	0.704976	0.430698	2.54292	68
RUIZ_TNC_TARGETS_DN	4.70188e-09	1.37914e-07	0.761461	-0.336074	-1.82244	335
RUIZ_TNC_TARGETS_UP	2.30365e-26	7.50384e-24	1.3345	0.387438	3.04199	305
RUTELLA_RESPONSE_TO_CSF2RB_AND_IL4_DN	1.70392e-10	7.03039e-09	0.826657	0.211315	1.72429	550
SABATES_COLORECTAL_ADENOMA_DN	3.93064e-08	9.14538e-07	0.719513	0.318871	2.20473	146
SANSOM_APC_TARGETS_REQUIRE_MYC	9.83853e-08	2.01625e-06	0.704976	-0.305907	-1.68578	448
SARRIO_EPITHELIAL_MESENCHYMAL_TRANSITION_DN	4.34258e-20	9.26766e-18	1.16018	0.386264	2.85	227
SARRIO_EPITHELIAL_MESENCHYMAL_TRANSITION_UP	2.10982e-07	4.00542e-06	0.690132	-0.314395	-1.71663	379
SARTIPY_NORMAL_AT_INSULIN_RESISTANCE_DN	1.32328e-06	2.10534e-05	0.643552	0.529978	2.63148	34
SASAI_RESISTANCE_TO_NEOPLASTIC_TRANSFROMATION	7.79814e-06	9.99227e-05	0.593325	0.35795	2.13201	69
SCHAEFFER_PROSTATE_DEVELOPMENT_48HR_DN	2.32665e-08	5.75986e-07	0.733762	0.203797	1.69761	504
SCHLOSSER_MYC_TARGETS_AND_SERUM_RESPONSE_DN	2.61466e-07	4.84259e-06	0.674963	-0.434124	-2.10825	106
SCHLOSSER_MYC_TARGETS_REPRESSED_BY_SERUM	1.95406e-14	1.75271e-12	0.975995	-0.374456	-2.04051	368
SCHOEN_NFKB_SIGNALING	4.16562e-08	9.58403e-07	0.719513	0.489011	2.68316	50
SCHUETZ_BREAST_CANCER_DUCTAL_INVASIVE_DN	4.8394e-06	6.59715e-05	0.610527	0.28444	1.8916	120
SCHUETZ_BREAST_CANCER_DUCTAL_INVASIVE_UP	4.60756e-12	2.82339e-10	0.887075	0.231654	1.91225	491
SENESE_HDAC1_AND_HDAC2_TARGETS_DN	2.43398e-06	3.59286e-05	0.627257	0.204149	1.6351	357
SENESE_HDAC2_TARGETS_DN	5.5815e-06	7.4288e-05	0.610527	0.263454	1.85325	162
SHAFFER_IRF4_TARGETS_IN_PLASMA_CELL_VS_MATURE_B_LYMPHOCYTE	6.03546e-06	7.9619e-05	0.610527	0.271711	1.86457	143
SHEDDEN_LUNG_CANCER_GOOD_SURVIVAL_A4	5.47127e-08	1.20935e-06	0.719513	0.2338	1.84827	319
SHEDDEN_LUNG_CANCER_POOR_SURVIVAL_A6	8.26418e-20	1.6499e-17	1.15122	-0.313156	-1.77665	1096
SMID_BREAST_CANCER_NORMAL_LIKE_UP	2.31959e-10	9.20253e-09	0.826657	0.243378	1.9468	360
SMIRNOV_CIRCULATING_ENDOTHELIOCYTES_IN_CANCER_UP	2.80995e-13	2.12083e-11	0.932595	0.307269	2.33025	261
SONG_TARGETS_OF_IE86_CMV_PROTEIN	1.95889e-06	2.97876e-05	0.627257	-0.395745	-1.94413	115
SOTIRIOU_BREAST_CANCER_GRADE_1_VS_3_UP	9.2327e-14	7.9346e-12	0.954542	-0.357232	-1.96319	420
STARK_PREFRONTAL_CORTEX_22Q11_DELETION_DN	5.71532e-08	1.25433e-06	0.719513	-0.257424	-1.46421	1207
STEARMAN_TUMOR_FIELD_EFFECT_UP	1.62793e-10	6.76191e-09	0.826657	0.592852	3.18183	46
SUH_COEXPRESSED_WITH_ID1_AND_ID2_UP	1.09008e-07	2.20474e-06	0.704976	0.5516	2.79508	37
SWEET_LUNG_CANCER_KRAS_DN	5.35807e-09	1.53523e-07	0.761461	0.20269	1.68403	505
TAKEDA_TARGETS_OF_NUP98_HOXA9_FUSION_10D_DN	3.59214e-07	6.5005e-06	0.674963	0.29353	2.05013	153
TAKEDA_TARGETS_OF_NUP98_HOXA9_FUSION_8D_DN	6.39208e-06	8.32854e-05	0.610527	0.225777	1.70936	241
TARTE_PLASMA_CELL_VS_PLASMABLAST_DN	2.01664e-18	3.56599e-16	1.10534	-0.338404	-1.90126	745
TARTE_PLASMA_CELL_VS_PLASMABLAST_UP	5.56598e-13	4.05269e-11	0.921426	0.229871	1.88119	560
TIEN_INTESTINE_PROBIOTICS_24HR_UP	2.8496e-33	1.35663e-30	1.50239	-0.33977	-1.93746	1393
TOMIDA_METASTASIS_DN	5.08931e-06	6.84734e-05	0.610527	0.513841	2.56812	35
TONKS_TARGETS_OF_RUNX1_RUNX1T1_FUSION_ERYTHROCYTE_UP	4.91094e-06	6.66011e-05	0.610527	0.222294	1.69648	256
TONKS_TARGETS_OF_RUNX1_RUNX1T1_FUSION_HSC_UP	1.53261e-10	6.45261e-09	0.826657	0.248137	1.97692	355
TOOKER_GEMCITABINE_RESISTANCE_DN	5.38439e-06	7.1974e-05	0.610527	0.213352	1.67768	309
TOYOTA_TARGETS_OF_MIR34B_AND_MIR34C	5.84964e-13	4.2097e-11	0.921426	-0.291406	-1.6493	987
TSAI_RESPONSE_TO_IONIZING_RADIATION	1.3074e-06	2.09624e-05	0.643552	0.223743	1.74805	292
TSENG_IRS1_TARGETS_DN	6.00238e-06	7.93777e-05	0.610527	0.230831	1.7276	234
TSUNODA_CISPLATIN_RESISTANCE_DN	3.18827e-08	7.58078e-07	0.719513	0.377447	2.39533	91
UDAYAKUMAR_MED1_TARGETS_DN	7.1051e-16	7.71465e-14	1.02767	0.2509	2.12733	521
UZONYI_RESPONSE_TO_LEUKOTRIENE_AND_THROMBIN	1.46845e-06	2.30082e-05	0.643552	0.438927	2.48187	56
VANHARANTA_UTERINE_FIBROID_DN	1.30715e-06	2.09624e-05	0.643552	0.325618	2.11483	103
VART_KSHV_INFECTION_ANGIOGENIC_MARKERS_UP	1.12695e-06	1.84516e-05	0.643552	0.260003	1.87012	182
VECCHI_GASTRIC_CANCER_ADVANCED_VS_EARLY_UP	6.59284e-08	1.42171e-06	0.704976	0.236192	1.83865	289
VECCHI_GASTRIC_CANCER_EARLY_DN	2.10173e-16	2.50147e-14	1.04763	0.328248	2.54595	276
VECCHI_GASTRIC_CANCER_EARLY_UP	6.39419e-09	1.80701e-07	0.761461	-0.275799	-1.55615	856
VERHAAK_AML_WITH_NPM1_MUTATED_DN	1.08959e-08	2.98384e-07	0.74774	0.240805	1.89292	306
VERHAAK_AML_WITH_NPM1_MUTATED_UP	1.64409e-11	8.84808e-10	0.863415	0.282112	2.20418	284
VERNELL_RETINOBLASTOMA_PATHWAY_UP	4.20861e-08	9.61148e-07	0.719513	-0.402917	-2.04584	152
WACKER_HYPOXIA_TARGETS_OF_VHL	2.47732e-07	4.62023e-06	0.674963	0.539306	2.73279	37
WAKASUGI_HAVE_ZNF143_BINDING_SITES	4.83594e-06	6.59715e-05	0.610527	-0.379102	-1.89359	130
WALLACE_PROSTATE_CANCER_RACE_UP	3.14224e-09	9.87175e-08	0.774939	0.255041	1.98041	279
WANG_ESOPHAGUS_CANCER_VS_NORMAL_UP	1.04536e-06	1.72067e-05	0.643552	0.251512	1.8413	207
WANG_HCP_PROSTATE_CANCER	6.821e-12	3.98256e-10	0.887075	0.304465	2.24646	227
WANG_MLL_TARGETS	2.68311e-08	6.56355e-07	0.733762	0.230192	1.83387	338
WANG_RESPONSE_TO_GSK3_INHIBITOR_SB216763_DN	3.9534e-09	1.18775e-07	0.761461	-0.289401	-1.62227	693
WANG_SMARCE1_TARGETS_UP	1.80231e-13	1.44864e-11	0.943632	0.245276	2.02485	489
WEI_MYCN_TARGETS_WITH_E_BOX	1e-50	6.189e-47	NA	-0.382436	-2.18761	1655
WIERENGA_STAT5A_TARGETS_GROUP2	6.07514e-10	2.23607e-08	0.801216	0.486767	2.83237	63
WIERENGA_STAT5A_TARGETS_UP	9.92547e-10	3.4857e-08	0.788187	0.270849	2.05406	261
WINNEPENNINCKX_MELANOMA_METASTASIS_UP	1.46458e-11	8.02152e-10	0.863415	-0.339354	-1.86873	440
WINTER_HYPOXIA_METAGENE	1.90906e-18	3.47504e-16	1.10534	0.273477	2.27804	504
WINZEN_DEGRADED_VIA_KHSRP	2.70612e-07	4.98458e-06	0.674963	0.311453	2.10731	130
WONG_EMBRYONIC_STEM_CELL_CORE	8.82346e-11	4.01532e-09	0.839089	-0.286318	-1.61586	872
WONG_PROTEASOME_GENE_MODULE	4.91787e-06	6.66011e-05	0.610527	-0.403173	-1.9763	113
WOO_LIVER_CANCER_RECURRENCE_UP	8.39147e-08	1.76649e-06	0.704976	0.270957	1.98983	202
WP_COMPLEMENT_AND_COAGULATION_CASCADES	5.62205e-06	7.45072e-05	0.610527	0.394764	2.27475	60
WP_DNA_REPAIR_PATHWAYS_FULL_NETWORK	3.253e-07	5.93888e-06	0.674963	-0.337371	-1.80533	267
WP_EICOSANOID_SYNTHESIS	1.16059e-06	1.89522e-05	0.643552	0.545081	2.62757	31
WP_LUNG_FIBROSIS	2.20704e-06	3.29936e-05	0.627257	0.343579	2.17535	90
WP_MIRNA_TARGETS_IN_ECM_AND_MEMBRANE_RECEPTORS	4.71466e-08	1.06106e-06	0.719513	0.564029	2.85806	37
WP_MRNA_PROCESSING	3.16049e-10	1.21492e-08	0.814036	-0.356581	-1.93312	334
WP_NUCLEAR_RECEPTORS	1.87233e-06	2.85415e-05	0.643552	0.43634	2.42933	52
WP_PARKINUBIQUITIN_PROTEASOMAL_SYSTEM_PATHWAY	6.62048e-09	1.86246e-07	0.761461	-0.420192	-2.12051	143
WP_PHOTODYNAMIC_THERAPYINDUCED_UNFOLDED_PROTEIN_RESPONSE	4.75449e-06	6.53902e-05	0.610527	0.392574	2.26944	61
WP_PROTEASOME_DEGRADATION	5.22977e-06	7.00586e-05	0.610527	-0.376095	-1.89563	142
WP_VITAMIN_B12_METABOLISM	6.06499e-06	7.96947e-05	0.610527	0.396869	2.2787	59
WP_VITAMIN_D_RECEPTOR_PATHWAY	1.00689e-07	2.05666e-06	0.704976	0.288254	2.05158	170
WU_CELL_MIGRATION	1.12367e-12	7.8139e-11	0.91012	0.268782	2.1443	345
YAMASHITA_METHYLATED_IN_PROSTATE_CANCER	4.40943e-08	9.99633e-07	0.719513	0.479824	2.64348	51
YAMAZAKI_TCEB3_TARGETS_UP	1.04619e-09	3.61724e-08	0.788187	0.241588	1.90716	353
YAO_HOXA10_TARGETS_VIA_PROGESTERONE_UP	7.51859e-06	9.69428e-05	0.610527	0.321998	2.05973	95
YAO_TEMPORAL_RESPONSE_TO_PROGESTERONE_CLUSTER_0	9.35896e-14	7.9346e-12	0.954542	0.426555	2.88379	129
YAO_TEMPORAL_RESPONSE_TO_PROGESTERONE_CLUSTER_1	2.96363e-08	7.1648e-07	0.733762	0.359209	2.33726	106
YAO_TEMPORAL_RESPONSE_TO_PROGESTERONE_CLUSTER_11	6.07722e-08	1.32904e-06	0.704976	-0.381697	-1.96698	173
YAO_TEMPORAL_RESPONSE_TO_PROGESTERONE_CLUSTER_14	1.4091e-07	2.76854e-06	0.690132	-0.310278	-1.69792	392
YAO_TEMPORAL_RESPONSE_TO_PROGESTERONE_CLUSTER_17	1.59597e-12	1.08543e-10	0.91012	-0.340016	-1.87392	451
YAO_TEMPORAL_RESPONSE_TO_PROGESTERONE_CLUSTER_6	1.00979e-09	3.51101e-08	0.788187	0.366463	2.46208	124
ZHANG_BREAST_CANCER_PROGENITORS_UP	3.28308e-07	5.97617e-06	0.674963	-0.256592	-1.45314	1008
ZHAN_MULTIPLE_MYELOMA_CD1_VS_CD2_UP	1.96204e-12	1.3057e-10	0.898671	0.468766	2.9466	87
ZHAN_MULTIPLE_MYELOMA_CD2_UP	8.61292e-07	1.44459e-05	0.659444	0.359392	2.22682	82
ZHENG_GLIOBLASTOMA_PLASTICITY_DN	1.70346e-06	2.6291e-05	0.643552	0.364437	2.23132	77
ZHONG_SECRETOME_OF_LUNG_CANCER_AND_MACROPHAGE	5.64246e-08	1.24275e-06	0.719513	0.269364	1.97658	217
ZHOU_CELL_CYCLE_GENES_IN_IR_RESPONSE_24HR	8.74163e-07	1.46221e-05	0.659444	-0.317627	-1.71709	317
ZHOU_CELL_CYCLE_GENES_IN_IR_RESPONSE_6HR	5.58588e-07	9.76583e-06	0.659444	-0.354701	-1.85531	202
ZHU_CMV_8_HR_DN	4.88056e-06	6.63863e-05	0.610527	0.333536	2.09656	87
ZHU_CMV_ALL_DN	2.84995e-06	4.10195e-05	0.627257	0.245073	1.82796	229
ZHU_SKIL_TARGETS_UP	8.89935e-08	1.85448e-06	0.704976	0.532464	2.77276	41
ZWANG_CLASS_3_TRANSIENTLY_INDUCED_BY_EGF	3.8907e-17	5.35101e-15	1.06721	0.27683	2.27664	445
ZWANG_EGF_INTERVAL_DN	4.51725e-08	1.02034e-06	0.719513	0.232974	1.86173	332

## Sheet: NEAT1 Embrionic 10mM
pathway	pval	padj	log2err	ES	NES	size
KRIGE_RESPONSE_TO_TOSEDOSTAT_24HR_DN	2.19885e-08	4.38078e-05	0.733762	-0.365468	-2.04216	207
KRIGE_RESPONSE_TO_TOSEDOSTAT_6HR_DN	8.20027e-07	0.000599089	0.659444	-0.346887	-1.92813	197
LEE_BMP2_TARGETS_DN	5.11909e-07	0.000436317	0.659444	-0.344635	-1.92158	202
ONDER_CDH1_TARGETS_1_UP	4.71464e-07	0.000436317	0.674963	0.521299	2.79352	35
PUJANA_ATM_PCC_NETWORK	3.96569e-07	0.000436317	0.674963	-0.313096	-1.80213	302
PUJANA_BRCA1_PCC_NETWORK	4.012e-10	2.05174e-06	0.814036	-0.332045	-1.94115	390
WEI_MYCN_TARGETS_WITH_E_BOX	2.56987e-08	4.38078e-05	0.733762	-0.367334	-2.05399	208

## Sheet: NEAT1 Embrionic 25mM
pathway	pval	padj	log2err	ES	NES	size
BENPORATH_EED_TARGETS	3.57961e-07	0.00016882	0.674963	0.540555	1.3277	421
BENPORATH_ES_WITH_H3K27ME3	3.18147e-06	0.000886619	0.627257	0.538202	1.32099	391
BENPORATH_SUZ12_TARGETS	1.24067e-06	0.000447444	0.643552	0.543011	1.33091	354
BLANCO_MELO_BRONCHIAL_EPITHELIAL_CELLS_INFLUENZA_A_DEL_NS1_INFECTION_DN	2.52422e-07	0.000140691	0.674963	-0.417956	-1.65723	115
BLANCO_MELO_BRONCHIAL_EPITHELIAL_CELLS_INFLUENZA_A_DEL_NS1_INFECTION_UP	2.13932e-07	0.000131161	0.690132	0.536079	1.31776	449
BLANCO_MELO_HUMAN_PARAINFLUENZA_VIRUS_3_INFECTION_A594_CELLS_UP	1.01207e-07	7.75625e-05	0.704976	0.619706	1.49485	155
BLANCO_MELO_RESPIRATORY_SYNCYTIAL_VIRUS_INFECTION_A594_CELLS_UP	2.7977e-09	1.27065e-05	0.774939	0.60163	1.4637	233
CHARAFE_BREAST_CANCER_LUMINAL_VS_BASAL_DN	4.89575e-07	0.000203728	0.659444	0.51491	1.26971	616
CHEN_METABOLIC_SYNDROM_NETWORK	1.36046e-06	0.000463387	0.643552	0.491768	1.21738	961
CHICAS_RB1_TARGETS_CONFLUENT	3.49102e-06	0.000930584	0.627257	0.508819	1.25423	599
DELYS_THYROID_CANCER_UP	1.23349e-08	2.52084e-05	0.74774	0.558243	1.36942	378
JINESH_BLEBBISHIELD_TRANSFORMED_STEM_CELL_SPHERES_UP	7.36486e-07	0.000282212	0.659444	0.598675	1.4475	173
KERLEY_RESPONSE_TO_CISPLATIN_UP	2.15359e-06	0.000628746	0.627257	0.719844	1.65726	48
LEE_BMP2_TARGETS_UP	4.145e-09	1.27065e-05	0.761461	0.539044	1.32743	552
MCLACHLAN_DENTAL_CARIES_UP	4.98438e-07	0.000203728	0.659444	0.632821	1.51615	122
MEISSNER_NPC_HCP_WITH_H3_UNMETHYLATED	6.86884e-08	7.01881e-05	0.704976	0.597087	1.44793	194
MIYAGAWA_TARGETS_OF_EWSR1_ETS_FUSIONS_DN	5.50559e-08	6.75095e-05	0.719513	0.566047	1.38445	315
NABA_MATRISOME	2.94797e-08	4.5185e-05	0.733762	0.54103	1.33001	458
NABA_MATRISOME_ASSOCIATED	3.24072e-07	0.000165574	0.674963	0.560755	1.37047	297
NUYTTEN_EZH2_TARGETS_UP	2.13932e-07	0.000131161	0.690132	0.485569	1.2033	1212
ONDER_CDH1_TARGETS_2_DN	8.33696e-08	7.30199e-05	0.704976	0.570876	1.39457	290
REACTOME_EXTRACELLULAR_MATRIX_ORGANIZATION	1.56581e-06	0.000505261	0.643552	0.561333	1.36945	272
VERHAAK_GLIOBLASTOMA_MESENCHYMAL	2.01208e-06	0.000616803	0.627257	0.573076	1.39345	224

## Sheet: NEAT1 Primary Hepatocites
pathway	pval	padj	log2err	ES	NES	size
ALTEMEIER_RESPONSE_TO_LPS_WITH_MECHANICAL_VENTILATION	1.52366e-09	5.53715e-07	0.788187	0.493965	2.27076	103
AMIT_EGF_RESPONSE_60_HELA	7.07028e-07	9.70671e-05	0.659444	0.535597	2.1996	53
AMIT_SERUM_RESPONSE_120_MCF10A	4.25798e-08	9.07098e-06	0.719513	0.570988	2.35353	54
AMIT_SERUM_RESPONSE_40_MCF10A	3.19905e-06	0.00031877	0.627257	0.603718	2.22232	32
AMIT_SERUM_RESPONSE_60_MCF10A	4.83553e-06	0.000432955	0.610527	0.473285	2.06736	74
BLANCO_MELO_BETA_INTERFERON_TREATED_BRONCHIAL_EPITHELIAL_CELLS_UP	5.7296e-09	1.86302e-06	0.761461	0.353954	1.84418	367
BLANCO_MELO_BRONCHIAL_EPITHELIAL_CELLS_INFLUENZA_A_DEL_NS1_INFECTION_UP	3.6464e-07	5.4945e-05	0.674963	0.304748	1.61513	515
BLANCO_MELO_COVID19_SARS_COV_2_INFECTION_A594_ACE2_EXPRESSING_CELLS_RUXOLITINIB_UP	8.6606e-20	5.35052e-16	1.15122	0.452427	2.33627	318
BLANCO_MELO_COVID19_SARS_COV_2_INFECTION_A594_ACE2_EXPRESSING_CELLS_UP	8.11397e-17	2.50641e-13	1.05746	0.410132	2.13829	374
BLANCO_MELO_COVID19_SARS_COV_2_INFECTION_CALU3_CELLS_UP	1.30606e-11	8.06884e-09	0.875325	0.416674	2.10738	241
BLANCO_MELO_COVID19_SARS_COV_2_LOW_MOI_INFECTION_A594_ACE2_EXPRESSING_CELLS_UP	1.71361e-15	2.13341e-12	1.01754	0.554055	2.5865	115
BLANCO_MELO_RESPIRATORY_SYNCYTIAL_VIRUS_INFECTION_A594_CELLS_UP	2.27067e-06	0.000243194	0.627257	0.357711	1.80069	229
BOQUEST_STEM_CELL_CULTURED_VS_FRESH_UP	1.13734e-05	0.000836487	0.593325	0.306981	1.60552	396
BOQUEST_STEM_CELL_DN	1.06969e-05	0.000796211	0.593325	0.376927	1.83857	163
BURTON_ADIPOGENESIS_PEAK_AT_2HR	5.3618e-06	0.000473217	0.610527	0.560987	2.1655	39
BUYTAERT_PHOTODYNAMIC_THERAPY_STRESS_UP	7.08682e-10	2.76433e-07	0.801216	0.29272	1.58013	1001
CASORELLI_ACUTE_PROMYELOCYTIC_LEUKEMIA_UP	1.45723e-05	0.00095672	0.593325	0.390734	1.86816	137
CHEN_HOXA5_TARGETS_9HR_UP	3.18261e-07	4.91554e-05	0.674963	0.365503	1.84702	239
CHIARADONNA_NEOPLASTIC_TRANSFORMATION_CDC25_DN	1.47116e-05	0.00095672	0.593325	0.371673	1.82441	173
CUI_TCF21_TARGETS_2_DN	6.19285e-16	1.27531e-12	1.02767	0.323121	1.74452	1025
DAUER_STAT3_TARGETS_UP	8.8804e-09	2.70124e-06	0.74774	0.530113	2.31559	74
DAZARD_RESPONSE_TO_UV_NHEK_UP	6.60989e-10	2.76433e-07	0.801216	0.410969	2.05594	208
DAZARD_UV_RESPONSE_CLUSTER_G2	1.16965e-05	0.000844188	0.593325	0.584984	2.13413	31
DEBIASI_APOPTOSIS_BY_REOVIRUS_INFECTION_UP	2.15253e-10	1.02295e-07	0.826657	0.365468	1.90017	357
DUTERTRE_ESTRADIOL_RESPONSE_24HR_DN	1.80783e-08	4.29568e-06	0.733762	0.300457	1.60826	711
FLORIO_NEOCORTEX_BASAL_RADIAL_GLIA_UP	2.70962e-08	6.20002e-06	0.733762	0.398379	1.98208	199
FOSTER_TOLERANT_MACROPHAGE_DN	1.75465e-06	0.000208466	0.643552	0.30939	1.63148	452
GENTILE_UV_HIGH_DOSE_DN	1.32885e-05	0.000882753	0.593325	0.318436	1.65417	351
GESERICK_TERT_TARGETS_DN	5.48928e-06	0.000477645	0.610527	0.677388	2.25291	21
GHANDHI_BYSTANDER_IRRADIATION_UP	3.92668e-06	0.000373216	0.610527	0.447164	2.00647	88
GINESTIER_BREAST_CANCER_ZNF217_AMPLIFIED_DN	1.12421e-08	3.01972e-06	0.74774	-0.287503	-1.95128	260
GROSS_HYPOXIA_VIA_ELK3_AND_HIF1A_UP	7.15917e-10	2.76433e-07	0.801216	0.449428	2.18147	156
GROSS_HYPOXIA_VIA_ELK3_DN	9.42826e-12	6.47198e-09	0.875325	0.450218	2.21831	181
GROSS_HYPOXIA_VIA_HIF1A_DN	5.01115e-08	1.02164e-05	0.719513	0.456923	2.12829	113
HAHTOLA_MYCOSIS_FUNGOIDES_CD4_UP	3.89493e-06	0.000373216	0.610527	0.459058	2.0318	80
HINATA_NFKB_TARGETS_KERATINOCYTE_UP	1.09547e-07	1.93366e-05	0.704976	0.456235	2.11594	110
HORIUCHI_WTAP_TARGETS_UP	2.10412e-06	0.00023635	0.627257	0.329944	1.70422	319
KEGG_COMPLEMENT_AND_COAGULATION_CASCADES	2.28314e-06	0.000243194	0.627257	0.441674	2.01264	97
KEGG_GLYCOLYSIS_GLUCONEOGENESIS	8.65273e-07	0.00011621	0.659444	-0.461632	-2.39739	59
KEGG_OLFACTORY_TRANSDUCTION	1.33988e-06	0.000168935	0.643552	0.601731	2.28165	36
KEGG_SYSTEMIC_LUPUS_ERYTHEMATOSUS	9.81776e-09	2.757e-06	0.74774	0.496046	2.24727	93
KIM_WT1_TARGETS_UP	2.92785e-07	4.63801e-05	0.674963	0.371346	1.87052	230
LIANG_SILENCED_BY_METHYLATION_2	1.26306e-05	0.000860255	0.593325	0.499541	2.07486	56
LINDSTEDT_DENDRITIC_CELL_MATURATION_B	7.0562e-07	9.70671e-05	0.659444	0.487442	2.13383	75
MCLACHLAN_DENTAL_CARIES_UP	4.63561e-06	0.000421158	0.610527	0.393963	1.88567	138
MENSE_HYPOXIA_UP	9.92198e-06	0.000747537	0.593325	0.38226	1.83532	142
MISSIAGLIA_REGULATED_BY_METHYLATION_UP	4.61515e-06	0.000421158	0.610527	0.390602	1.88248	146
NAGASHIMA_EGF_SIGNALING_UP	2.44864e-06	0.00025229	0.627257	0.549703	2.22459	49
NAGASHIMA_NRG1_SIGNALING_UP	8.16757e-14	8.02891e-11	0.954542	0.479624	2.34043	164
NUYTTEN_EZH2_TARGETS_UP	1.18194e-08	3.04252e-06	0.74774	0.274083	1.48372	1158
PHONG_TNF_RESPONSE_VIA_P38_PARTIAL	1.20344e-10	6.1957e-08	0.826657	0.447226	2.19191	170
PHONG_TNF_TARGETS_UP	2.1952e-07	3.6654e-05	0.690132	0.540111	2.2617	59
PICCALUGA_ANGIOIMMUNOBLASTIC_LYMPHOMA_DN	4.07533e-08	8.99193e-06	0.719513	0.409336	1.99744	164
REACTOME_ACTIVATED_PKN1_STIMULATES_TRANSCRIPTION_OF_AR_ANDROGEN_RECEPTOR_REGULATED_GENES_KLK2_AND_KLK3	9.18194e-09	2.70124e-06	0.74774	0.552532	2.36247	66
REACTOME_ACTIVATION_OF_ANTERIOR_HOX_GENES_IN_HINDBRAIN_DEVELOPMENT_DURING_EARLY_EMBRYOGENESIS	1.63154e-06	0.000201593	0.643552	0.449584	2.05052	98
REACTOME_AMYLOID_FIBER_FORMATION	9.90424e-06	0.000747537	0.593325	0.439052	1.95911	85
REACTOME_B_WICH_COMPLEX_POSITIVELY_REGULATES_RRNA_EXPRESSION	1.20739e-05	0.000847641	0.593325	0.422352	1.93416	100
REACTOME_CELLULAR_RESPONSE_TO_STARVATION	8.33785e-06	0.000652041	0.593325	0.349923	1.75255	212
REACTOME_CHEMOKINE_RECEPTORS_BIND_CHEMOKINES	5.86734e-07	8.42986e-05	0.659444	0.763847	2.39939	17
REACTOME_CONDENSATION_OF_PROPHASE_CHROMOSOMES	1.8957e-07	3.25323e-05	0.690132	0.52037	2.24334	69
REACTOME_DNA_METHYLATION	5.75504e-08	1.11108e-05	0.719513	0.542476	2.27728	60
REACTOME_ERCC6_CSB_AND_EHMT2_G9A_POSITIVELY_REGULATE_RRNA_EXPRESSION	1.26713e-05	0.000860255	0.593325	0.459908	2.01763	76
REACTOME_ESTROGEN_DEPENDENT_GENE_EXPRESSION	2.15393e-06	0.000237624	0.627257	0.400093	1.91502	138
REACTOME_FORMATION_OF_THE_BETA_CATENIN_TCF_TRANSACTIVATING_COMPLEX	1.87354e-06	0.000214347	0.643552	0.453683	2.03572	88
REACTOME_GPCR_LIGAND_BINDING	3.69598e-06	0.00036244	0.627257	0.410436	1.9352	123
REACTOME_HATS_ACETYLATE_HISTONES	8.27406e-08	1.50345e-05	0.704976	0.421323	2.03053	146
REACTOME_HDACS_DEACETYLATE_HISTONES	1.73498e-06	0.000208466	0.643552	0.467126	2.06751	80
REACTOME_INFECTIOUS_DISEASE	3.1496e-06	0.00031877	0.627257	0.274546	1.47526	815
REACTOME_INTERLEUKIN_10_SIGNALING	1.19804e-05	0.000847641	0.593325	0.635621	2.18783	24
REACTOME_INTERLEUKIN_4_AND_INTERLEUKIN_13_SIGNALING	7.26385e-06	0.000575334	0.610527	0.46405	2.01691	72
REACTOME_IRE1ALPHA_ACTIVATES_CHAPERONES	1.17514e-05	0.000844188	0.593325	-0.424747	-2.20584	59
REACTOME_MEIOSIS	6.35888e-06	0.000538153	0.610527	0.456751	2.0243	81
REACTOME_MEIOTIC_RECOMBINATION	7.81158e-08	1.46242e-05	0.704976	0.520093	2.23533	68
REACTOME_PRC2_METHYLATES_HISTONES_AND_DNA	7.13552e-06	0.00057251	0.610527	0.485594	2.09342	69
REACTOME_RECOGNITION_AND_ASSOCIATION_OF_DNA_GLYCOSYLASE_WITH_SITE_CONTAINING_AN_AFFECTED_PURINE	5.92121e-06	0.000508072	0.610527	0.526619	2.14843	51
REACTOME_REPRODUCTION	6.65548e-06	0.000548234	0.610527	0.456345	2.02903	83
REACTOME_RESPONSE_OF_EIF2AK4_GCN2_TO_AMINO_ACID_DEFICIENCY	2.45021e-06	0.00025229	0.627257	0.398325	1.91838	145
REACTOME_RHO_GTPASES_ACTIVATE_PKNS	5.12639e-08	1.02164e-05	0.719513	0.467514	2.14436	101
REACTOME_SENESCENCE_ASSOCIATED_SECRETORY_PHENOTYPE_SASP	2.69961e-07	4.38899e-05	0.674963	0.454668	2.08825	102
REACTOME_SIRT1_NEGATIVELY_REGULATES_RRNA_EXPRESSION	1.25949e-06	0.000162107	0.643552	0.494148	2.11655	67
REACTOME_TRANSCRIPTIONAL_REGULATION_OF_GRANULOPOIESIS	2.36461e-09	8.11587e-07	0.774939	0.516738	2.29459	82
UZONYI_RESPONSE_TO_LEUKOTRIENE_AND_THROMBIN	1.2346e-06	0.000162107	0.643552	0.605588	2.26463	34
WIERENGA_STAT5A_TARGETS_UP	6.48001e-06	0.000540993	0.610527	0.383539	1.86166	156
WINZEN_DEGRADED_VIA_KHSRP	9.09718e-14	8.02891e-11	0.954542	0.57105	2.58707	93
WP_CYTOPLASMIC_RIBOSOMAL_PROTEINS	1.29913e-05	0.000872395	0.593325	0.382767	1.83404	139
WP_FOLATE_METABOLISM	9.79462e-06	0.000747537	0.593325	0.437331	1.97145	90
WP_HUMAN_COMPLEMENT_SYSTEM	4.3712e-06	0.000409171	0.610527	0.424577	1.9731	111
WP_SELENIUM_MICRONUTRIENT_NETWORK	5.09579e-07	7.49567e-05	0.659444	0.425548	2.01592	127
YAO_TEMPORAL_RESPONSE_TO_PROGESTERONE_CLUSTER_1	7.02941e-06	0.000571417	0.610527	0.502614	2.10468	59
ZHANG_RESPONSE_TO_IKK_INHIBITOR_AND_TNF_UP	1.02957e-10	5.78244e-08	0.839089	0.406446	2.05566	241
ZHENG_FOXP3_TARGETS_IN_THYMUS_UP	1.82603e-06	0.000212853	0.643552	0.358027	1.80797	234
ZHOU_INFLAMMATORY_RESPONSE_LIVE_UP	1.62448e-08	4.0144e-06	0.733762	0.342785	1.79089	390
ZHOU_INFLAMMATORY_RESPONSE_LPS_UP	1.25871e-05	0.000860255	0.593325	0.338249	1.71454	247
ZWANG_CLASS_1_TRANSIENTLY_INDUCED_BY_EGF	1.19684e-12	9.24257e-10	0.91012	0.352783	1.87243	534
ZWANG_CLASS_3_TRANSIENTLY_INDUCED_BY_EGF	1.72662e-15	2.13341e-12	1.01754	0.457776	2.31477	240

## Sheet: NEAT1 kidney
pathway	pval	padj	log2err	ES	NES	size
ACEVEDO_LIVER_TUMOR_VS_NORMAL_ADJACENT_TISSUE_DN	5.1211e-05	0.000915695	0.557332	0.207739	1.69927	236
ACEVEDO_LIVER_TUMOR_VS_NORMAL_ADJACENT_TISSUE_UP	1.31283e-09	1.1536e-07	0.788187	-0.256405	-1.5789	1019
ACEVEDO_NORMAL_TISSUE_ADJACENT_TO_LIVER_TUMOR_DN	4.75485e-08	2.37781e-06	0.719513	-0.328666	-1.90234	275
ADDYA_ERYTHROID_DIFFERENTIATION_BY_HEMIN	3.94052e-07	1.50547e-05	0.674963	0.366037	2.46893	84
AGARWAL_AKT_PATHWAY_TARGETS	2.41658e-05	0.000497569	0.57561	0.572236	2.60465	22
ALTEMEIER_RESPONSE_TO_LPS_WITH_MECHANICAL_VENTILATION	1.41857e-05	0.000323389	0.593325	0.303234	2.09097	95
AMIT_EGF_RESPONSE_40_HELA	2.41868e-05	0.000497569	0.57561	0.400615	2.35362	49
AMIT_EGF_RESPONSE_60_HELA	9.39106e-07	3.10561e-05	0.659444	0.442695	2.62299	51
AMIT_EGF_RESPONSE_60_MCF10A	4.08e-07	1.53964e-05	0.674963	0.482152	2.80014	47
AMIT_SERUM_RESPONSE_40_MCF10A	7.36501e-10	7.07813e-08	0.801216	0.658021	3.29914	29
AMIT_SERUM_RESPONSE_60_MCF10A	4.70245e-05	0.000858302	0.557332	0.307223	2.05902	82
ANASTASSIOU_MULTICANCER_INVASIVENESS_SIGNATURE	5.64551e-05	0.000992158	0.557332	0.397017	2.23514	43
BASAKI_YBX1_TARGETS_DN	3.33724e-10	3.73225e-08	0.814036	0.21319	1.90397	444
BASSO_B_LYMPHOCYTE_NETWORK	1.45918e-08	9.12543e-07	0.74774	-0.357082	-2.02281	217
BENPORATH_EED_TARGETS	2.54962e-05	0.000510838	0.57561	0.163731	1.47472	524
BENPORATH_ES_1	2.49066e-07	1.01061e-05	0.674963	-0.287707	-1.71601	446
BENPORATH_ES_WITH_H3K27ME3	1.0371e-05	0.000247257	0.593325	0.17522	1.59507	479
BENPORATH_PROLIFERATION	4.66027e-05	0.000853824	0.557332	-0.303566	-1.72121	219
BHATI_G2M_ARREST_BY_2METHOXYESTRADIOL_DN	3.06777e-06	9.11588e-05	0.627257	0.32225	2.21458	94
BILD_HRAS_ONCOGENIC_SIGNATURE	4.74882e-05	0.000864201	0.557332	0.193341	1.60236	273
BIOCARTA_EICOSANOID_PATHWAY	5.79999e-06	0.000157162	0.610527	0.792038	2.78252	11
BIOCARTA_HIF_PATHWAY	1.95908e-06	5.96549e-05	0.627257	0.490071	2.61107	36
BLALOCK_ALZHEIMERS_DISEASE_DN	8.10484e-12	1.13302e-09	0.875325	-0.253946	-1.57763	1414
BLANCO_MELO_BETA_INTERFERON_TREATED_BRONCHIAL_EPITHELIAL_CELLS_UP	5.3687e-08	2.60022e-06	0.719513	0.21043	1.82557	362
BLANCO_MELO_BRONCHIAL_EPITHELIAL_CELLS_INFLUENZA_A_DEL_NS1_INFECTION_UP	3.83525e-05	0.00071704	0.557332	0.161705	1.46052	509
BLANCO_MELO_COVID19_SARS_COV_2_INFECTION_A594_ACE2_EXPRESSING_CELLS_RUXOLITINIB_UP	7.731e-15	2.06754e-12	0.986546	0.29549	2.50844	296
BLANCO_MELO_COVID19_SARS_COV_2_INFECTION_A594_ACE2_EXPRESSING_CELLS_UP	6.23665e-15	1.74371e-12	0.996986	0.27351	2.33482	349
BLANCO_MELO_COVID19_SARS_COV_2_INFECTION_A594_CELLS_UP	1.81281e-07	7.53417e-06	0.690132	0.456099	2.726	52
BLANCO_MELO_COVID19_SARS_COV_2_INFECTION_CALU3_CELLS_UP	1.26311e-14	3.23725e-12	0.986546	0.33138	2.68456	219
BLANCO_MELO_COVID19_SARS_COV_2_LOW_MOI_INFECTION_A594_ACE2_EXPRESSING_CELLS_UP	1.90501e-06	5.82972e-05	0.643552	0.32544	2.24409	95
BLANCO_MELO_MERS_COV_INFECTION_MCR5_CELLS_DN	1.80663e-05	0.000399733	0.57561	0.606684	2.6103	19
BLANCO_MELO_MERS_COV_INFECTION_MCR5_CELLS_UP	1.42621e-05	0.000323713	0.593325	0.267329	1.99626	133
BLANCO_MELO_RESPIRATORY_SYNCYTIAL_VIRUS_INFECTION_A594_CELLS_UP	5.128e-06	0.000140814	0.610527	0.212301	1.76742	276
BLUM_RESPONSE_TO_SALIRASIB_DN	2.16075e-10	2.5077e-08	0.826657	-0.326609	-1.93634	389
BOQUEST_STEM_CELL_CULTURED_VS_FRESH_UP	1.91132e-09	1.58872e-07	0.774939	0.212753	1.88557	407
BORCZUK_MALIGNANT_MESOTHELIOMA_UP	6.15936e-13	1.08246e-10	0.921426	-0.314552	-1.89654	552
BOYLAN_MULTIPLE_MYELOMA_C_D_DN	4.34159e-06	0.000122501	0.610527	0.233781	1.85954	199
BROWNE_HCMV_INFECTION_48HR_DN	1.24415e-05	0.000290979	0.593325	0.173828	1.54517	448
BURTON_ADIPOGENESIS_1	3.42576e-09	2.7366e-07	0.774939	0.584073	3.14527	37
BURTON_ADIPOGENESIS_5	4.5702e-05	0.000841655	0.557332	-0.353724	-1.86795	122
BURTON_ADIPOGENESIS_PEAK_AT_2HR	3.97722e-09	3.09669e-07	0.761461	0.52018	3.03841	48
BUYTAERT_PHOTODYNAMIC_THERAPY_STRESS_DN	6.88239e-06	0.000180143	0.610527	-0.246496	-1.50143	719
CAIRO_HEPATOBLASTOMA_CLASSES_UP	1.62059e-12	2.55597e-10	0.91012	-0.287101	-1.75922	865
CASORELLI_ACUTE_PROMYELOCYTIC_LEUKEMIA_DN	4.34328e-11	5.45214e-09	0.851339	-0.276522	-1.69272	836
CAVARD_LIVER_CANCER_MALIGNANT_VS_BENIGN	4.69735e-07	1.76179e-05	0.674963	0.496792	2.75331	40
CHEN_HOXA5_TARGETS_9HR_UP	1.04965e-08	6.86851e-07	0.74774	0.245167	2.0377	263
CHIANG_LIVER_CANCER_SUBCLASS_CTNNB1_DN	1.47499e-05	0.000332333	0.593325	0.279455	2.02093	117
CHIANG_LIVER_CANCER_SUBCLASS_UNANNOTATED_DN	1.23555e-05	0.000290072	0.593325	-0.310113	-1.76909	234
COLIN_PILOCYTIC_ASTROCYTOMA_VS_GLIOBLASTOMA_UP	9.11158e-06	0.000223288	0.593325	0.450491	2.4967	40
CROONQUIST_STROMAL_STIMULATION_UP	2.4728e-05	0.000502601	0.57561	0.366544	2.2663	60
DAUER_STAT3_TARGETS_UP	2.10717e-09	1.72816e-07	0.774939	0.50821	3.04657	53
DAVICIONI_RHABDOMYOSARCOMA_PAX_FOXO1_FUSION_DN	4.04235e-07	1.53485e-05	0.674963	0.665796	2.91332	20
DELACROIX_RARG_BOUND_MEF	1.99312e-05	0.000433205	0.57561	0.183034	1.5879	362
DIAZ_CHRONIC_MEYLOGENOUS_LEUKEMIA_UP	9.90588e-12	1.32459e-09	0.875325	-0.240996	-1.5104	2052
DODD_NASOPHARYNGEAL_CARCINOMA_DN	3.42297e-13	6.38022e-11	0.932595	-0.249806	-1.561	1763
DUTERTRE_ESTRADIOL_RESPONSE_24HR_UP	2.39275e-07	9.87773e-06	0.674963	-0.316181	-1.83231	280
ELVIDGE_HIF1A_AND_HIF2A_TARGETS_DN	3.2878e-16	1.44452e-13	1.0377	0.389091	3.01729	165
ELVIDGE_HIF1A_TARGETS_DN	2.64412e-09	2.13999e-07	0.774939	0.328191	2.44781	137
ELVIDGE_HYPOXIA_BY_DMOG_UP	9.25208e-21	1.13819e-17	1.17789	0.378251	3.06717	227
ELVIDGE_HYPOXIA_DN	4.47063e-10	4.74118e-08	0.814036	-0.411142	-2.24655	159
ELVIDGE_HYPOXIA_UP	5.70957e-22	1.17065e-18	1.21254	0.36603	3.03339	268
ENK_UV_RESPONSE_EPIDERMIS_DN	1.16936e-06	3.80567e-05	0.643552	0.177205	1.60986	506
EPPERT_HSC_R	8.5152e-06	0.000212915	0.593325	0.260647	1.9949	150
FERREIRA_EWINGS_SARCOMA_UNSTABLE_VS_STABLE_UP	2.13107e-06	6.45725e-05	0.627257	-0.335733	-1.87454	189
FEVR_CTNNB1_TARGETS_DN	1.87179e-09	1.57717e-07	0.774939	-0.276652	-1.68553	729
FISCHER_DREAM_TARGETS	7.47974e-10	7.07813e-08	0.801216	-0.251954	-1.55919	1234
GAJATE_RESPONSE_TO_TRABECTEDIN_UP	6.11134e-10	6.26514e-08	0.801216	0.410509	2.78691	88
GARCIA_TARGETS_OF_FLI1_AND_DAX1_DN	4.62933e-09	3.51543e-07	0.761461	-0.385811	-2.121	167
GARGALOVIC_RESPONSE_TO_OXIDIZED_PHOSPHOLIPIDS_BLACK_UP	1.86678e-05	0.000410092	0.57561	0.416843	2.34675	43
GARGALOVIC_RESPONSE_TO_OXIDIZED_PHOSPHOLIPIDS_RED_UP	3.44746e-05	0.000660602	0.557332	0.550621	2.53067	23
GARGALOVIC_RESPONSE_TO_OXIDIZED_PHOSPHOLIPIDS_TURQUOISE_UP	1.29174e-07	5.55629e-06	0.690132	0.340653	2.38799	101
GARY_CD5_TARGETS_DN	1.8536e-19	1.90025e-16	1.14219	-0.348662	-2.10822	596
GARY_CD5_TARGETS_UP	4.92315e-08	2.44212e-06	0.719513	0.190778	1.71821	489
GAUSSMANN_MLL_AF4_FUSION_TARGETS_A_DN	3.47478e-08	1.8808e-06	0.719513	0.397321	2.60259	75
GESERICK_TERT_TARGETS_DN	7.36809e-07	2.56427e-05	0.659444	0.649788	2.95764	22
GHANDHI_BYSTANDER_IRRADIATION_UP	4.8893e-05	0.000884532	0.557332	0.30674	2.05578	82
GOLDRATH_HOMEOSTATIC_PROLIFERATION	1.00774e-05	0.000241407	0.593325	-0.313737	-1.7868	229
GOZGIT_ESR1_TARGETS_DN	2.27112e-08	1.34324e-06	0.733762	0.177717	1.5927	659
GRAESSMANN_RESPONSE_TO_MC_AND_DOXORUBICIN_DN	3.35478e-06	9.82632e-05	0.627257	-0.24021	-1.47376	910
GRAHAM_CML_DIVIDING_VS_NORMAL_QUIESCENT_DN	3.0967e-05	0.000604692	0.557332	0.271483	1.95654	115
GRAHAM_CML_DIVIDING_VS_NORMAL_QUIESCENT_UP	8.27023e-06	0.000210207	0.593325	-0.322427	-1.81167	200
GRAHAM_NORMAL_QUIESCENT_VS_NORMAL_DIVIDING_DN	9.35363e-07	3.10561e-05	0.659444	-0.430278	-2.15666	87
GRAHAM_NORMAL_QUIESCENT_VS_NORMAL_DIVIDING_UP	6.49351e-07	2.33577e-05	0.659444	0.343868	2.34681	92
GROSS_HYPOXIA_VIA_ELK3_DN	6.85581e-10	6.76634e-08	0.801216	0.302619	2.3695	181
GUTIERREZ_MULTIPLE_MYELOMA_UP	1.93065e-05	0.000421562	0.57561	-0.394963	-2.00013	92
HALMOS_CEBPA_TARGETS_DN	3.31764e-05	0.000637713	0.557332	0.394922	2.32017	49
HARRIS_HYPOXIA	9.25393e-07	3.10561e-05	0.659444	0.331437	2.28544	95
HELLEBREKERS_SILENCED_DURING_TUMOR_ANGIOGENESIS	1.29162e-15	4.18145e-13	1.01754	0.481559	3.37574	101
HELLER_SILENCED_BY_METHYLATION_DN	5.37719e-05	0.000953173	0.557332	0.307543	2.08601	87
HENDRICKS_SMARCA4_TARGETS_UP	5.18515e-05	0.000924459	0.557332	0.30366	2.05309	85
HESS_TARGETS_OF_HOXA9_AND_MEIS1_DN	4.49834e-08	2.26798e-06	0.719513	0.394928	2.58692	75
HIRSCH_CELLULAR_TRANSFORMATION_SIGNATURE_UP	7.26033e-09	5.19283e-07	0.761461	0.226311	1.92953	321
HORIUCHI_WTAP_TARGETS_UP	1.68029e-09	1.43548e-07	0.788187	0.252572	2.13465	288
HOSHIDA_LIVER_CANCER_SURVIVAL_UP	2.35006e-05	0.000490007	0.57561	0.301309	2.04421	89
HOWLIN_PUBERTAL_MAMMARY_GLAND	8.49109e-06	0.000212915	0.593325	0.427325	2.42319	44
IKEDA_MIR133_TARGETS_DN	9.32768e-07	3.10561e-05	0.659444	0.676363	2.9101	19
INGRAM_SHH_TARGETS_UP	4.12871e-06	0.00011812	0.610527	0.291607	2.0985	113
JIANG_TIP30_TARGETS_UP	8.86864e-06	0.00021908	0.593325	0.353742	2.27728	70
JINESH_BLEBBISHIELD_TO_IMMUNE_CELL_FUSION_PBSHMS_UP	1.73579e-06	5.44735e-05	0.643552	0.183828	1.63498	435
JINESH_BLEBBISHIELD_TRANSFORMED_STEM_CELL_SPHERES_DN	3.47543e-07	1.353e-05	0.674963	0.228225	1.89379	264
JINESH_BLEBBISHIELD_TRANSFORMED_STEM_CELL_SPHERES_UP	3.73733e-05	0.000703007	0.557332	0.216547	1.72073	202
JINESH_BLEBBISHIELD_VS_LIVE_CONTROL_UP	3.95796e-08	2.02985e-06	0.719513	0.217435	1.86067	338
JOHNSTONE_PARVB_TARGETS_3_UP	3.9793e-10	4.29415e-08	0.814036	0.197639	1.76759	581
KAN_RESPONSE_TO_ARSENIC_TRIOXIDE	6.62731e-07	2.35634e-05	0.659444	0.310526	2.21945	110
KASLER_HDAC7_TARGETS_2_DN	4.66404e-05	0.000853824	0.557332	0.479809	2.42692	30
KEGG_HUNTINGTONS_DISEASE	1.79806e-06	5.61415e-05	0.643552	-0.333276	-1.87263	200
KEGG_OXIDATIVE_PHOSPHORYLATION	7.8713e-06	0.000202036	0.593325	-0.371371	-1.95963	121
KEGG_PARKINSONS_DISEASE	2.54492e-05	0.000510838	0.57561	-0.357677	-1.88882	122
KEGG_PROTEASOME	1.24374e-08	7.88683e-07	0.74774	-0.620109	-2.58635	36
KEGG_SPLICEOSOME	3.63605e-08	1.94481e-06	0.719513	-0.388227	-2.09653	144
KIM_ALL_DISORDERS_DURATION_CORR_DN	8.56206e-06	0.00021322	0.593325	-0.345944	-1.89508	162
KIM_ALL_DISORDERS_OLIGODENDROCYTE_NUMBER_CORR_UP	1.10711e-07	4.86416e-06	0.704976	-0.252022	-1.54308	844
KIM_BIPOLAR_DISORDER_OLIGODENDROCYTE_DENSITY_CORR_UP	5.36271e-05	0.000953173	0.557332	-0.23155	-1.41643	820
KINSEY_TARGETS_OF_EWSR1_FLII_FUSION_DN	4.6179e-15	1.35261e-12	0.996986	0.259397	2.2592	393
KINSEY_TARGETS_OF_EWSR1_FLII_FUSION_UP	1.48627e-12	2.40579e-10	0.91012	-0.253524	-1.57924	1559
KOBAYASHI_EGFR_SIGNALING_24HR_DN	1.19143e-05	0.000281865	0.593325	-0.287743	-1.68261	318
KOBAYASHI_EGFR_SIGNALING_24HR_UP	3.88238e-16	1.59204e-13	1.0377	0.516426	3.50366	89
KOBAYASHI_EGFR_SIGNALING_6HR_DN	1.85632e-06	5.73779e-05	0.643552	0.688225	2.91598	18
KOBAYASHI_EGFR_SIGNALING_6HR_UP	4.6247e-06	0.000129302	0.610527	0.782173	2.83796	12
KRIEG_HYPOXIA_VIA_KDM3A	1.54604e-06	4.9273e-05	0.643552	0.355138	2.32628	75
KRIGE_AMINO_ACID_DEPRIVATION	4.8398e-16	1.8606e-13	1.02767	0.743919	4.00605	37
KRIGE_RESPONSE_TO_TOSEDOSTAT_24HR_DN	5.18181e-17	2.65611e-14	1.06721	-0.289252	-1.78514	1109
KRIGE_RESPONSE_TO_TOSEDOSTAT_6HR_DN	7.38825e-14	1.56707e-11	0.954542	-0.279449	-1.7208	1019
LEE_BMP2_TARGETS_DN	1.24634e-18	9.58277e-16	1.11466	-0.29996	-1.84908	1059
LEE_BMP2_TARGETS_UP	3.48128e-10	3.82381e-08	0.814036	0.188499	1.70757	661
LEONARD_HYPOXIA	9.15965e-06	0.000223575	0.593325	0.372548	2.32643	62
LIAN_NEUTROPHIL_GRANULE_CONSTITUENTS	7.69859e-10	7.17485e-08	0.801216	0.764242	3.41225	21
LINDGREN_BLADDER_CANCER_WITH_LOH_IN_CHR9Q	6.0695e-09	4.44447e-07	0.761461	-0.377187	-2.09791	182
LIN_NPAS4_TARGETS_DN	5.58434e-05	0.000984219	0.557332	0.337906	2.10225	61
LIU_PROSTATE_CANCER_DN	7.00868e-06	0.000182671	0.610527	0.17197	1.56369	469
LI_WILMS_TUMOR_VS_FETAL_KIDNEY_1_UP	2.9457e-07	1.16282e-05	0.674963	0.239667	1.94636	224
LI_WILMS_TUMOR_VS_FETAL_KIDNEY_2_DN	1.26599e-05	0.000293854	0.593325	0.415022	2.39166	46
LOCKWOOD_AMPLIFIED_IN_LUNG_CANCER	3.77849e-05	0.000708581	0.557332	-0.278209	-1.63395	335
MANALO_HYPOXIA_DN	2.25593e-15	6.93811e-13	1.00732	-0.384447	-2.2488	319
MANALO_HYPOXIA_UP	1.17628e-15	4.0196e-13	1.01754	0.318033	2.62374	254
MARKEY_RB1_ACUTE_LOF_DN	1.6326e-05	0.000365169	0.57561	0.219242	1.73308	191
MARKEY_RB1_CHRONIC_LOF_DN	3.157e-05	0.000612578	0.557332	0.285532	1.97543	98
MARSON_BOUND_BY_E2F4_UNSTIMULATED	2.16528e-05	0.000462453	0.57561	-0.238355	-1.45653	790
MARTIN_NFKB_TARGETS_UP	2.99373e-07	1.17289e-05	0.674963	0.457668	2.7117	51
MARTIN_VIRAL_GPCR_SIGNALING_UP	3.02276e-08	1.69273e-06	0.719513	0.38458	2.58645	83
MCDOWELL_ACUTE_LUNG_INJURY_UP	2.19772e-05	0.000467758	0.57561	0.408538	2.31666	44
MCLACHLAN_DENTAL_CARIES_UP	5.16554e-14	1.17679e-11	0.965328	0.375452	2.87353	152
MEBARKI_HCC_PROGENITOR_FZD8CRD_DN	8.39686e-12	1.14776e-09	0.875325	0.285794	2.34704	243
MENSE_HYPOXIA_UP	9.16179e-16	3.31495e-13	1.01754	0.397134	3.05478	154
MILI_PSEUDOPODIA_HAPTOTAXIS_UP	4.11522e-06	0.00011812	0.610527	-0.242469	-1.48316	817
MOOTHA_HUMAN_MITODB_6_2002	2.36525e-11	3.09545e-09	0.863415	-0.319364	-1.90691	456
MOOTHA_MITOCHONDRIA	3.72846e-11	4.77786e-09	0.851339	-0.319386	-1.90799	458
MUELLER_PLURINET	5.29401e-07	1.94991e-05	0.659444	-0.304421	-1.79159	343
NABA_BASEMENT_MEMBRANES	1.36382e-05	0.00031419	0.593325	0.53362	2.59217	27
NABA_COLLAGENS	2.38895e-05	0.000494763	0.57561	0.531378	2.55295	26
NABA_CORE_MATRISOME	2.13702e-14	5.0557e-12	0.975995	0.396897	3.00068	141
NABA_ECM_GLYCOPROTEINS	5.1605e-09	3.82437e-07	0.761461	0.358889	2.55095	107
NABA_MATRISOME	3.27239e-16	1.44452e-13	1.0377	0.250222	2.24693	484
NABA_MATRISOME_ASSOCIATED	1.35099e-05	0.000312403	0.593325	0.189538	1.61801	343
NAGASHIMA_EGF_SIGNALING_UP	7.61438e-08	3.44383e-06	0.704976	0.489227	2.81928	46
NAKAMURA_TUMOR_ZONE_PERIPHERAL_VS_CENTRAL_UP	1.15732e-06	3.78653e-05	0.643552	-0.307091	-1.78619	299
ONDER_CDH1_TARGETS_1_UP	6.98075e-13	1.19274e-10	0.921426	0.379455	2.85849	139
PACHER_TARGETS_OF_IGF1_AND_IGF2_UP	1.13166e-08	7.32721e-07	0.74774	0.491042	2.93484	52
PEDERSEN_METASTASIS_BY_ERBB2_ISOFORM_1	9.21988e-07	3.10561e-05	0.659444	0.486673	2.71093	41
PEDRIOLI_MIR31_TARGETS_DN	8.33223e-07	2.86321e-05	0.659444	0.205449	1.75023	325
PHONG_TNF_RESPONSE_VIA_P38_PARTIAL	6.64872e-10	6.70431e-08	0.801216	0.281425	2.26791	214
PHONG_TNF_TARGETS_UP	3.15569e-06	9.28739e-05	0.627257	0.353295	2.30516	73
PID_AP1_PATHWAY	9.40554e-06	0.000226876	0.593325	0.372357	2.32523	62
PID_AVB3_INTEGRIN_PATHWAY	5.40239e-05	0.000954887	0.557332	0.281716	1.94334	96
PID_INTEGRIN1_PATHWAY	1.54776e-07	6.6113e-06	0.690132	0.411868	2.60418	66
PID_P38_MK2_PATHWAY	5.76269e-06	0.000156842	0.610527	-0.530703	-2.25167	39
PLASARI_TGFB1_TARGETS_1HR_UP	3.71067e-05	0.000700133	0.557332	0.565668	2.57476	22
PODAR_RESPONSE_TO_ADAPHOSTIN_UP	2.18098e-19	1.91646e-16	1.13309	0.373885	3.03405	223
PRAMOONJAGO_SOX4_TARGETS_UP	2.79887e-13	5.37995e-11	0.932595	0.493604	3.28878	80
PUJANA_ATM_PCC_NETWORK	8.97673e-09	6.06768e-07	0.74774	-0.235184	-1.46321	1495
PUJANA_BRCA1_PCC_NETWORK	1.48691e-28	4.57299e-25	1.38775	-0.291555	-1.82578	1972
PUJANA_BRCA2_PCC_NETWORK	1.7793e-05	0.000395108	0.57561	-0.258447	-1.55395	515
PUJANA_CHEK2_PCC_NETWORK	2.49483e-17	1.39506e-14	1.07687	-0.298551	-1.83773	1010
QI_HYPOXIA	2.01595e-05	0.000436623	0.57561	0.258059	1.95116	142
RASHI_RESPONSE_TO_IONIZING_RADIATION_1	3.17459e-05	0.000614053	0.557332	0.360125	2.19204	56
REACTOME_ABC_FAMILY_PROTEINS_MEDIATED_TRANSPORT	7.37889e-07	2.56427e-05	0.659444	-0.447773	-2.19849	77
REACTOME_ABC_TRANSPORTER_DISORDERS	6.5936e-07	2.35634e-05	0.659444	-0.49245	-2.2929	59
REACTOME_ACTIVATION_OF_BAD_AND_TRANSLOCATION_TO_MITOCHONDRIA	7.48581e-06	0.000193467	0.610527	-0.60139	-2.28271	25
REACTOME_ACTIVATION_OF_BH3_ONLY_PROTEINS	1.13171e-05	0.000268771	0.593325	-0.531283	-2.22894	37
REACTOME_ANTIGEN_PROCESSING_CROSS_PRESENTATION	9.08546e-06	0.000223288	0.593325	-0.395378	-2.01974	97
REACTOME_ANTIVIRAL_MECHANISM_BY_IFN_STIMULATED_GENES	4.46986e-05	0.000825649	0.557332	-0.363501	-1.90334	115
REACTOME_APC_C_CDH1_MEDIATED_DEGRADATION_OF_CDC20_AND_OTHER_APC_C_CDH1_TARGETED_PROTEINS_IN_LATE_MITOSIS_EARLY_G1	3.91959e-08	2.02985e-06	0.719513	-0.492742	-2.35721	67
REACTOME_APC_C_MEDIATED_DEGRADATION_OF_CELL_CYCLE_PROTEINS	4.75995e-09	3.57054e-07	0.761461	-0.456867	-2.33819	98
REACTOME_APOPTOSIS	2.68697e-07	1.07322e-05	0.674963	-0.344383	-1.95463	222
REACTOME_ASSEMBLY_OF_THE_PRE_REPLICATIVE_COMPLEX	2.19288e-08	1.30955e-06	0.733762	-0.508759	-2.42614	66
REACTOME_ASYMMETRIC_LOCALIZATION_OF_PCP_PROTEINS	4.76897e-07	1.77781e-05	0.659444	-0.507782	-2.31905	54
REACTOME_AUF1_HNRNP_D0_BINDS_AND_DESTABILIZES_MRNA	1.74602e-07	7.30596e-06	0.690132	-0.494923	-2.33512	63
REACTOME_BINDING_AND_UPTAKE_OF_LIGANDS_BY_SCAVENGER_RECEPTORS	3.52301e-05	0.000670898	0.557332	0.626249	2.59114	17
REACTOME_CELLULAR_RESPONSES_TO_EXTERNAL_STIMULI	4.46559e-05	0.000825649	0.557332	-0.233973	-1.42727	755
REACTOME_CELLULAR_RESPONSE_TO_CHEMICAL_STRESS	6.64e-08	3.07087e-06	0.704976	-0.391188	-2.10156	137
REACTOME_CELLULAR_RESPONSE_TO_HEAT_STRESS	4.98105e-06	0.000138636	0.610527	-0.383666	-2.00892	115
REACTOME_CELLULAR_RESPONSE_TO_HYPOXIA	2.6079e-05	0.000520817	0.57561	-0.39684	-1.9815	85
REACTOME_CELL_CYCLE	5.14241e-08	2.5104e-06	0.719513	-0.262732	-1.60243	747
REACTOME_CELL_CYCLE_CHECKPOINTS	1.0149e-08	6.71255e-07	0.74774	-0.322363	-1.88597	320
REACTOME_CELL_CYCLE_MITOTIC	4.99079e-08	2.45587e-06	0.719513	-0.271866	-1.64542	610
REACTOME_CHK1_CHK2_CDS1_MEDIATED_INACTIVATION_OF_CYCLIN_B_CDK1_COMPLEX	1.67725e-06	5.31793e-05	0.643552	-0.596133	-2.39301	31
REACTOME_CLEC7A_DECTIN_1_SIGNALING	1.23143e-07	5.33418e-06	0.690132	-0.421673	-2.18108	106
REACTOME_COLLAGEN_CHAIN_TRIMERIZATION	2.38895e-05	0.000494763	0.57561	0.531378	2.55295	26
REACTOME_COLLAGEN_DEGRADATION	1.14721e-07	5.00462e-06	0.704976	0.495602	2.79015	43
REACTOME_COLLAGEN_FORMATION	1.76938e-05	0.000394329	0.57561	0.282571	2.01859	109
REACTOME_CROSS_PRESENTATION_OF_SOLUBLE_EXOGENOUS_ANTIGENS_ENDOSOMES	7.832e-09	5.37631e-07	0.74774	-0.623692	-2.61663	37
REACTOME_CYTOPROTECTION_BY_HMOX1	3.96004e-08	2.02985e-06	0.719513	-0.430335	-2.22588	106
REACTOME_C_TYPE_LECTIN_RECEPTORS_CLRS	3.91304e-08	2.02985e-06	0.719513	-0.414617	-2.18783	121
REACTOME_DECTIN_1_MEDIATED_NONCANONICAL_NF_KB_SIGNALING	3.30302e-08	1.81401e-06	0.719513	-0.506183	-2.38051	62
REACTOME_DEFECTIVE_CFTR_CAUSES_CYSTIC_FIBROSIS	1.17538e-09	1.0632e-07	0.788187	-0.564178	-2.56481	53
REACTOME_DEGRADATION_OF_AXIN	5.02427e-06	0.000138746	0.610527	-0.512693	-2.24945	45
REACTOME_DEGRADATION_OF_DVL	5.48591e-08	2.63624e-06	0.719513	-0.544843	-2.44539	50
REACTOME_DEGRADATION_OF_GLI1_BY_THE_PROTEASOME	2.86617e-08	1.63239e-06	0.733762	-0.524754	-2.42934	57
REACTOME_DISORDERS_OF_TRANSMEMBRANE_TRANSPORTERS	8.35738e-06	0.000211548	0.593325	-0.354696	-1.90982	141
REACTOME_DNA_REPLICATION	1.28357e-12	2.13385e-10	0.91012	-0.453686	-2.43495	136
REACTOME_DNA_REPLICATION_PRE_INITIATION	5.92001e-10	6.17186e-08	0.801216	-0.505096	-2.50507	82
REACTOME_DOWNSTREAM_SIGNALING_EVENTS_OF_B_CELL_RECEPTOR_BCR	3.4858e-08	1.8808e-06	0.719513	-0.46696	-2.321	83
REACTOME_ECM_PROTEOGLYCANS	4.06233e-05	0.000754906	0.557332	0.353692	2.21629	63
REACTOME_EXTRACELLULAR_MATRIX_ORGANIZATION	4.31985e-06	0.000122449	0.610527	0.213194	1.76898	259
REACTOME_FCERI_MEDIATED_NF_KB_ACTIVATION	4.25895e-09	3.2746e-07	0.761461	-0.494003	-2.42547	77
REACTOME_FC_EPSILON_RECEPTOR_FCERI_SIGNALING	7.3493e-06	0.000190741	0.610527	-0.36573	-1.95621	133
REACTOME_G1_S_DNA_DAMAGE_CHECKPOINTS	6.48467e-08	3.02176e-06	0.704976	-0.51724	-2.37123	55
REACTOME_G2_M_CHECKPOINTS	3.02716e-08	1.69273e-06	0.719513	-0.374236	-2.07014	175
REACTOME_HEDGEHOG_LIGAND_BIOGENESIS	4.0391e-08	2.05326e-06	0.719513	-0.532358	-2.41172	52
REACTOME_HEDGEHOG_OFF_STATE	6.49211e-06	0.000171386	0.610527	-0.387912	-1.98613	99
REACTOME_HEDGEHOG_ON_STATE	2.29359e-05	0.000480972	0.57561	-0.41134	-2.01961	77
REACTOME_HIV_INFECTION	2.98659e-12	4.37394e-10	0.898671	-0.37645	-2.17548	270
REACTOME_HIV_LIFE_CYCLE	5.44993e-07	1.99539e-05	0.659444	-0.34269	-1.91663	193
REACTOME_HOST_INTERACTIONS_OF_HIV_FACTORS	6.43597e-11	7.91754e-09	0.839089	-0.424408	-2.31413	156
REACTOME_INFECTIOUS_DISEASE	9.2432e-06	0.000223838	0.593325	-0.238675	-1.46146	847
REACTOME_INTEGRIN_CELL_SURFACE_INTERACTIONS	6.11938e-07	2.22724e-05	0.659444	0.370678	2.43857	77
REACTOME_INTERACTIONS_OF_VPR_WITH_HOST_CELLULAR_PROTEINS	2.26077e-05	0.000476803	0.57561	-0.460491	-2.08614	52
REACTOME_INTERLEUKIN_4_AND_INTERLEUKIN_13_SIGNALING	6.76047e-09	4.89219e-07	0.761461	0.416218	2.74475	76
REACTOME_KSRP_KHSRP_BINDS_AND_DESTABILIZES_MRNA	5.03012e-06	0.000138746	0.610527	-0.602023	-2.35786	28
REACTOME_METABOLISM_OF_POLYAMINES	5.83605e-08	2.78166e-06	0.719513	-0.540446	-2.4028	48
REACTOME_METABOLISM_OF_RNA	1.34986e-21	2.07575e-18	1.20398	-0.328619	-2.01088	830
REACTOME_MITOCHONDRIAL_TRANSLATION	5.6811e-13	1.02778e-10	0.921426	-0.457861	-2.45736	136
REACTOME_MITOTIC_G1_PHASE_AND_G1_S_TRANSITION	9.84872e-09	6.58473e-07	0.74774	-0.384073	-2.11315	168
REACTOME_MITOTIC_METAPHASE_AND_ANAPHASE	2.48641e-08	1.44796e-06	0.733762	-0.341861	-1.96512	255
REACTOME_MRNA_SPLICING	1.72227e-10	2.03725e-08	0.826657	-0.370838	-2.1155	234
REACTOME_M_PHASE	6.35958e-06	0.00016967	0.610527	-0.275293	-1.63903	427
REACTOME_NCAM1_INTERACTIONS	2.59299e-06	7.78023e-05	0.627257	0.629391	2.75402	20
REACTOME_NEGATIVE_REGULATION_OF_NOTCH4_SIGNALING	6.10363e-12	8.73102e-10	0.887075	-0.568355	-2.70036	65
REACTOME_NOTCH4_ACTIVATION_AND_TRANSMISSION_OF_SIGNAL_TO_THE_NUCLEUS	2.15774e-06	6.50601e-05	0.627257	-0.670694	-2.39159	20
REACTOME_NUCLEAR_ENVELOPE_NE_REASSEMBLY	2.8559e-05	0.000559448	0.57561	-0.406634	-2.00762	80
REACTOME_NUCLEAR_PORE_COMPLEX_NPC_DISASSEMBLY	1.43682e-05	0.000324923	0.593325	-0.46733	-2.11712	52
REACTOME_ORC1_REMOVAL_FROM_CHROMATIN	6.93024e-10	6.76634e-08	0.801216	-0.521297	-2.51507	70
REACTOME_PCP_CE_PATHWAY	6.48802e-07	2.33577e-05	0.659444	-0.44005	-2.17064	79
REACTOME_PROCESSING_OF_CAPPED_INTRON_CONTAINING_PRE_MRNA	1.17402e-13	2.40712e-11	0.943632	-0.372579	-2.17342	308
REACTOME_PROGRAMMED_CELL_DEATH	7.57495e-08	3.44383e-06	0.704976	-0.334335	-1.91505	244
REACTOME_REGULATION_OF_HMOX1_EXPRESSION_AND_ACTIVITY	1.46873e-08	9.12543e-07	0.74774	-0.504581	-2.39736	65
REACTOME_REGULATION_OF_HSF1_MEDIATED_HEAT_SHOCK_RESPONSE	1.23635e-06	4.00251e-05	0.643552	-0.409764	-2.08564	95
REACTOME_REGULATION_OF_LOCALIZATION_OF_FOXO_TRANSCRIPTION_FACTORS	5.43279e-06	0.00014852	0.610527	-0.628951	-2.29957	22
REACTOME_REGULATION_OF_MRNA_STABILITY_BY_PROTEINS_THAT_BIND_AU_RICH_ELEMENTS	1.69618e-12	2.6083e-10	0.91012	-0.486935	-2.53907	112
REACTOME_REGULATION_OF_RAS_BY_GAPS	1.36509e-06	4.39616e-05	0.643552	-0.484046	-2.25377	59
REACTOME_REGULATION_OF_RUNX2_EXPRESSION_AND_ACTIVITY	1.20932e-05	0.000285002	0.593325	-0.421197	-2.06017	76
REACTOME_REGULATION_OF_RUNX3_EXPRESSION_AND_ACTIVITY	1.59367e-08	9.70563e-07	0.733762	-0.589515	-2.51576	40
REACTOME_RESPIRATORY_ELECTRON_TRANSPORT_ATP_SYNTHESIS_BY_CHEMIOSMOTIC_COUPLING_AND_HEAT_PRODUCTION_BY_UNCOUPLING_PROTEINS	2.46281e-05	0.000502601	0.57561	-0.365045	-1.91693	117
REACTOME_SCF_SKP2_MEDIATED_DEGRADATION_OF_P27_P21	9.37286e-08	4.14766e-06	0.704976	-0.513477	-2.37714	57
REACTOME_SEPARATION_OF_SISTER_CHROMATIDS	8.60336e-07	2.92372e-05	0.659444	-0.338551	-1.90114	199
REACTOME_SIGNALING_BY_HEDGEHOG	1.38552e-06	4.43872e-05	0.643552	-0.377548	-2.00939	129
REACTOME_SIGNALING_BY_NOTCH4	7.5579e-09	5.34352e-07	0.74774	-0.472812	-2.37439	88
REACTOME_SIGNALING_BY_THE_B_CELL_RECEPTOR_BCR	3.56405e-06	0.000103898	0.627257	-0.381954	-1.99481	113
REACTOME_SNRNP_ASSEMBLY	4.93703e-05	0.000887943	0.557332	-0.436473	-2.0271	58
REACTOME_STABILIZATION_OF_P53	9.01404e-08	4.04711e-06	0.704976	-0.560535	-2.44691	44
REACTOME_SWITCHING_OF_ORIGINS_TO_A_POST_REPLICATIVE_STATE	1.26032e-09	1.12351e-07	0.788187	-0.475926	-2.4056	91
REACTOME_S_PHASE	2.49736e-07	1.01061e-05	0.674963	-0.357774	-1.98714	180
REACTOME_TCR_SIGNALING	6.7199e-06	0.000176641	0.610527	-0.387559	-1.98433	99
REACTOME_THE_ROLE_OF_GTSE1_IN_G2_M_PROGRESSION_AFTER_G2_CHECKPOINT	7.8665e-09	5.37631e-07	0.74774	-0.528186	-2.47655	61
REACTOME_TNFR2_NON_CANONICAL_NF_KB_PATHWAY	1.64325e-07	6.92304e-06	0.690132	-0.469577	-2.28373	73
REACTOME_TRANSCRIPTIONAL_REGULATION_BY_RUNX2	2.29891e-05	0.000480972	0.57561	-0.375521	-1.94118	105
REACTOME_TRANSLATION	1.23894e-08	7.88683e-07	0.74774	-0.294435	-1.76341	481
REACTOME_TRANSPORT_OF_MATURE_TRANSCRIPT_TO_CYTOPLASM	4.17659e-06	0.000118936	0.610527	-0.388133	-2.02028	110
REACTOME_UCH_PROTEINASES	3.70177e-06	0.000107404	0.627257	-0.415945	-2.08482	87
REACTOME_VIRAL_MESSENGER_RNA_SYNTHESIS	2.85478e-05	0.000559448	0.57561	-0.453227	-2.09821	57
RHEIN_ALL_GLUCOCORTICOID_THERAPY_DN	4.81128e-05	0.000872985	0.557332	-0.249677	-1.50255	527
RICKMAN_HEAD_AND_NECK_CANCER_D	2.67402e-05	0.000532294	0.57561	0.760795	2.67276	11
RIEGE_DELTANP63_DIRECT_TARGETS_UP	3.31489e-05	0.000637713	0.557332	-0.341961	-1.8371	137
RODRIGUES_DCC_TARGETS_DN	3.54384e-05	0.000672784	0.557332	0.237589	1.83216	159
RODRIGUES_THYROID_CARCINOMA_POORLY_DIFFERENTIATED_UP	7.02499e-07	2.46918e-05	0.659444	-0.235389	-1.45204	1085
RUIZ_TNC_TARGETS_UP	1.10377e-17	6.78926e-15	1.08644	0.397159	3.09708	175
RUTELLA_RESPONSE_TO_CSF2RB_AND_IL4_DN	2.11832e-05	0.000454001	0.57561	0.19752	1.67676	296
SABATES_COLORECTAL_ADENOMA_DN	3.53796e-09	2.79e-07	0.774939	0.370787	2.59923	101
SANA_TNF_SIGNALING_UP	6.82783e-08	3.13418e-06	0.704976	0.365379	2.47362	86
SARRIO_EPITHELIAL_MESENCHYMAL_TRANSITION_DN	2.29515e-12	3.44329e-10	0.898671	0.341818	2.6501	164
SARRIO_EPITHELIAL_MESENCHYMAL_TRANSITION_UP	5.08386e-05	0.000911685	0.557332	-0.305847	-1.72332	207
SASSON_FSH_RESPONSE	2.23283e-05	0.000473592	0.57561	0.787642	2.64123	10
SCHAEFFER_PROSTATE_DEVELOPMENT_48HR_DN	2.83268e-08	1.62839e-06	0.733762	0.224543	1.9229	329
SCHLOSSER_MYC_TARGETS_REPRESSED_BY_SERUM	2.9491e-07	1.16282e-05	0.674963	-0.345804	-1.95496	211
SCHOEN_NFKB_SIGNALING	9.23844e-06	0.000223838	0.593325	0.513532	2.63005	31
SCHUETZ_BREAST_CANCER_DUCTAL_INVASIVE_UP	2.42568e-07	9.9469e-06	0.674963	0.220728	1.87994	305
SCHUHMACHER_MYC_TARGETS_UP	4.93605e-05	0.000887943	0.557332	-0.354305	-1.86958	121
SEMENZA_HIF1_TARGETS	3.70368e-05	0.000700133	0.557332	0.378558	2.26256	52
SHEDDEN_LUNG_CANCER_POOR_SURVIVAL_A6	6.19876e-06	0.000167231	0.610527	-0.257607	-1.5546	567
SMID_BREAST_CANCER_LUMINAL_B_DN	3.30229e-08	1.81401e-06	0.719513	0.200176	1.77911	408
SMID_BREAST_CANCER_NORMAL_LIKE_UP	1.57852e-05	0.00035436	0.57561	0.212233	1.73502	238
SMIRNOV_CIRCULATING_ENDOTHELIOCYTES_IN_CANCER_UP	8.10096e-06	0.000206759	0.593325	0.244035	1.91078	181
SOTIRIOU_BREAST_CANCER_GRADE_1_VS_3_UP	3.5515e-07	1.37392e-05	0.674963	-0.35593	-1.98951	192
SPIELMAN_LYMPHOBLAST_EUROPEAN_VS_ASIAN_DN	2.5003e-05	0.000505899	0.57561	-0.237613	-1.45335	811
STARK_PREFRONTAL_CORTEX_22Q11_DELETION_DN	1.52048e-08	9.35249e-07	0.733762	-0.274754	-1.6664	645
STEARMAN_TUMOR_FIELD_EFFECT_UP	1.89115e-06	5.81623e-05	0.643552	0.691484	2.86105	17
SWEET_LUNG_CANCER_KRAS_DN	1.85304e-06	5.73779e-05	0.643552	0.204433	1.75164	328
TAKEDA_TARGETS_OF_NUP98_HOXA9_FUSION_10D_UP	8.65787e-06	0.000214736	0.593325	0.246192	1.91198	166
TARTE_PLASMA_CELL_VS_PLASMABLAST_DN	1.03228e-09	9.47698e-08	0.788187	-0.3174	-1.88479	402
TERAMOTO_OPN_TARGETS_CLUSTER_7	3.13689e-05	0.000610601	0.557332	0.553642	2.54455	23
TIEN_INTESTINE_PROBIOTICS_24HR_DN	1.33453e-14	3.28347e-12	0.986546	0.280566	2.39538	322
TIEN_INTESTINE_PROBIOTICS_24HR_UP	3.74639e-18	2.56045e-15	1.09593	-0.326352	-1.9866	707
TOYOTA_TARGETS_OF_MIR34B_AND_MIR34C	1.26068e-05	0.000293729	0.593325	-0.25721	-1.55086	554
TSAI_RESPONSE_TO_RADIATION_THERAPY	3.03523e-06	9.06295e-05	0.627257	0.531536	2.66498	29
TSENG_IRS1_TARGETS_DN	2.06319e-05	0.000443731	0.57561	0.277444	2.0161	118
UDAYAKUMAR_MED1_TARGETS_DN	8.42107e-06	0.000212287	0.593325	0.206559	1.70792	267
UZONYI_RESPONSE_TO_LEUKOTRIENE_AND_THROMBIN	3.73445e-07	1.43566e-05	0.674963	0.468492	2.69979	46
VECCHI_GASTRIC_CANCER_ADVANCED_VS_EARLY_UP	1.84292e-08	1.11135e-06	0.733762	0.261789	2.09792	209
VECCHI_GASTRIC_CANCER_EARLY_DN	9.49099e-11	1.14469e-08	0.839089	0.335719	2.56728	147
WALLACE_PROSTATE_CANCER_RACE_UP	4.94967e-07	1.83406e-05	0.659444	0.260291	2.03485	180
WANG_MLL_TARGETS	2.52662e-05	0.000509549	0.57561	0.21485	1.72171	211
WANG_RESPONSE_TO_GSK3_INHIBITOR_SB216763_DN	1.37667e-05	0.000315967	0.593325	-0.270771	-1.61028	416
WANG_RESPONSE_TO_GSK3_INHIBITOR_SB216763_UP	1.34412e-09	1.16446e-07	0.788187	0.234517	2.00541	331
WANG_SMARCE1_TARGETS_UP	2.49527e-08	1.44796e-06	0.733762	0.225914	1.92854	316
WANG_TUMOR_INVASIVENESS_UP	2.47583e-05	0.000502601	0.57561	-0.248927	-1.5031	575
WEINMANN_ADAPTATION_TO_HYPOXIA_DN	1.81532e-05	0.000400217	0.57561	0.419288	2.43505	47
WEI_MYCN_TARGETS_WITH_E_BOX	5.52629e-36	3.39922e-32	1.56318	-0.366562	-2.25173	952
WELCSH_BRCA1_TARGETS_DN	9.22855e-08	4.11339e-06	0.704976	-0.357969	-2.00039	191
WIELAND_UP_BY_HBV_INFECTION	9.45182e-07	3.10899e-05	0.659444	0.331197	2.25243	90
WINNEPENNINCKX_MELANOMA_METASTASIS_UP	7.81247e-09	5.37631e-07	0.74774	-0.332912	-1.93661	298
WINTER_HYPOXIA_METAGENE	1.35705e-13	2.69265e-11	0.943632	0.283631	2.40208	287
WINZEN_DEGRADED_VIA_KHSRP	8.58543e-07	2.92372e-05	0.659444	0.318529	2.23207	103
WONG_ADULT_TISSUE_STEM_MODULE	1.57581e-07	6.68472e-06	0.690132	0.166213	1.48709	683
WONG_EMBRYONIC_STEM_CELL_CORE	8.00568e-07	2.76646e-05	0.659444	-0.283833	-1.6897	425
WONG_MITOCHONDRIA_GENE_MODULE	7.88303e-06	0.000202036	0.593325	-0.306493	-1.76378	257
WOO_LIVER_CANCER_RECURRENCE_UP	6.22734e-08	2.924e-06	0.704976	0.311718	2.32573	129
WP_CALCIUM_REGULATION_IN_THE_CARDIAC_CELL	1.00864e-05	0.000241407	0.593325	-0.368887	-1.95447	125
WP_COMPLEMENT_AND_COAGULATION_CASCADES	3.49478e-05	0.000667591	0.557332	0.471444	2.48295	34
WP_DIFFERENTIATION_PATHWAY	2.26348e-05	0.000476803	0.57561	0.479015	2.52283	34
WP_ELECTRON_TRANSPORT_CHAIN_OXPHOS_SYSTEM_IN_MITOCHONDRIA	2.83882e-05	0.000559448	0.57561	-0.383859	-1.96089	97
WP_ENDOCHONDRAL_OSSIFICATION	6.39953e-06	0.00016967	0.610527	0.388089	2.36244	55
WP_ENDOCHONDRAL_OSSIFICATION_WITH_SKELETAL_DYSPLASIAS	6.39953e-06	0.00016967	0.610527	0.388089	2.36244	55
WP_FOLATE_METABOLISM	4.5717e-06	0.000128404	0.610527	0.408673	2.46589	54
WP_LUNG_FIBROSIS	2.70028e-05	0.000534753	0.57561	0.408236	2.33057	45
WP_MIRNA_TARGETS_IN_ECM_AND_MEMBRANE_RECEPTORS	3.90149e-06	0.000112667	0.610527	0.613188	2.79105	22
WP_MRNA_PROCESSING	2.70376e-05	0.000534753	0.57561	-0.353937	-1.89092	132
WP_PARKINUBIQUITIN_PROTEASOMAL_SYSTEM_PATHWAY	2.05973e-05	0.000443731	0.57561	-0.437343	-2.05676	62
WP_PROTEASOME_DEGRADATION	1.41953e-05	0.000323389	0.593325	-0.435272	-2.06806	65
WP_VITAMIN_B12_METABOLISM	3.12637e-06	9.24532e-05	0.627257	0.482447	2.64268	39
WP_VITAMIN_D_RECEPTOR_PATHWAY	2.59624e-07	1.04376e-05	0.674963	0.338342	2.33396	96
WU_CELL_MIGRATION	5.87898e-08	2.78166e-06	0.719513	0.248294	2.01305	225
YAO_TEMPORAL_RESPONSE_TO_PROGESTERONE_CLUSTER_0	3.7163e-08	1.9706e-06	0.719513	0.371381	2.52127	88
YAO_TEMPORAL_RESPONSE_TO_PROGESTERONE_CLUSTER_17	6.27644e-14	1.3788e-11	0.954542	-0.436721	-2.4411	192
ZHAN_MULTIPLE_MYELOMA_CD1_VS_CD2_UP	6.79405e-07	2.40174e-05	0.659444	0.507339	2.77903	39
ZHAN_VARIABLE_EARLY_DIFFERENTIATION_GENES_DN	6.3154e-06	0.000169633	0.610527	-0.478499	-2.18531	54
ZHONG_SECRETOME_OF_LUNG_CANCER_AND_MACROPHAGE	3.87485e-05	0.000722248	0.557332	0.271217	1.97085	118
ZHU_CMV_24_HR_DN	2.4681e-05	0.000502601	0.57561	0.291533	2.04365	101
ZHU_CMV_ALL_DN	1.9327e-05	0.000421562	0.57561	0.263833	1.97016	133
ZHU_SKIL_TARGETS_UP	1.71562e-06	5.41167e-05	0.643552	0.5419	2.71694	29
ZWANG_CLASS_3_TRANSIENTLY_INDUCED_BY_EGF	2.712e-10	3.08916e-08	0.814036	0.258324	2.14088	260
